# Supplementary material for: A Revised Time Tree of the Asterids: Establishing a Temporal Framework For Evolutionary Studies of the Coffee Family (Rubiaceae)
Source: PLoS One. 2015 May 21;10(5):e0126690. doi: 10.1371/journal.pone.0126690 (PMC4462594; doi:10.1371/journal.pone.0126690)
Supplement: S2 Dataset — (XML) [file pone.0126690.s005.xml]

<?xml version="1.0" standalone="yes"?>

<!-- Generated by BEAUTi v1.7.5                                              -->
<!--       by Alexei J. Drummond, Andrew Rambaut and Marc A. Suchard         -->
<!--       Department of Computer Science, University of Auckland and        -->
<!--       Institute of Evolutionary Biology, University of Edinburgh        -->
<!--       David Geffen School of Medicine, University of California, Los Angeles-->
<!--       http://beast.bio.ed.ac.uk/                                        -->
<beast>

	<!-- The list of taxa to be analysed (can also include dates/ages).          -->
	<!-- ntax=72                                                                 -->
	<taxa id="taxa">
		<taxon id="Alberta_magna"/>
		<taxon id="Aleisanthiopsis_distantiflora"/>
		<taxon id="Alstonia"/>
		<taxon id="Amphidasya_ambigua"/>
		<taxon id="Anthospermum_herbaceum"/>
		<taxon id="Argostemma_hookeri"/>
		<taxon id="Augusta_austrocaledonica"/>
		<taxon id="Bertiera_longithyrsa"/>
		<taxon id="Boholia_nematostylis"/>
		<taxon id="Cephalanthus_occidentalis"/>
		<taxon id="Cinchona_pubescens"/>
		<taxon id="Coffea_arabica"/>
		<taxon id="Colletoecema_dewevrei"/>
		<taxon id="Condaminea_corymbosa"/>
		<taxon id="Coptosapelta_diffusa"/>
		<taxon id="Craterispermum_longipedunculatum"/>
		<taxon id="Cremocarpon_lantzii"/>
		<taxon id="Crossopteryx_febrifuga"/>
		<taxon id="Cubanola_domingensis"/>
		<taxon id="Danais_xanthorrhoea"/>
		<taxon id="Dendrosipanea_spigelioides"/>
		<taxon id="Deppea_grandiflora"/>
		<taxon id="Dunnia_sinensis"/>
		<taxon id="Emmenopterys_henryi"/>
		<taxon id="Faramea_multiflora"/>
		<taxon id="Foonchewia_guangdongensis"/>
		<taxon id="Gaertnera"/>
		<taxon id="Gardenia_hansemannii"/>
		<taxon id="Gelsemium"/>
		<taxon id="Gentiana"/>
		<taxon id="Glionnetia_sericea"/>
		<taxon id="Greenea_oblonga"/>
		<taxon id="Guettarda_speciosa"/>
		<taxon id="Hedyotis"/>
		<taxon id="Hekistocarpa_minutiflora"/>
		<taxon id="Henriquezia_nitida"/>
		<taxon id="Hillia_triflora"/>
		<taxon id="Hymenodictyon_floribundum"/>
		<taxon id="Isertia_laevis"/>
		<taxon id="Ixora_coccinea"/>
		<taxon id="Jackiopsis_ornata"/>
		<taxon id="Kohautia_caespitosa"/>
		<taxon id="Lasianthus_kilimandscharicus"/>
		<taxon id="Logania"/>
		<taxon id="Luculia"/>
		<taxon id="Mitchella_repens"/>
		<taxon id="Mitriostigma_axillare"/>
		<taxon id="Morinda_citrifolia"/>
		<taxon id="Mussaenda_arcuata"/>
		<taxon id="Ophiorrhiza_mungos"/>
		<taxon id="Paederia"/>
		<taxon id="Palicourea"/>
		<taxon id="Paragenipa_lancifolia"/>
		<taxon id="Pavetta_abyssinica"/>
		<taxon id="Pentas_lanceolata"/>
		<taxon id="Pinckneya"/>
		<taxon id="Plocama_pendula"/>
		<taxon id="Posoqueria_latifolia"/>
		<taxon id="Prismatomeris_albidiflora"/>
		<taxon id="Psychotria_holtzii"/>
		<taxon id="Psydrax_obovata"/>
		<taxon id="Retiniphyllum_pilosum"/>
		<taxon id="Rondeletia_odorata"/>
		<taxon id="Rubia"/>
		<taxon id="Sabicea_diversifolia"/>
		<taxon id="Schizocolea_linderi"/>
		<taxon id="Schradera"/>
		<taxon id="Scyphiphora_hydrophyllacea"/>
		<taxon id="Stachyarrhena_heterochroa"/>
		<taxon id="Steenisia_pleurocarpa"/>
		<taxon id="Theligonum_cynocrambe"/>
		<taxon id="Trailliaedoxa_gracilis"/>
	</taxa>
	<taxa id="Apocynaceae">
		<taxon idref="Alstonia"/>
	</taxa>
	<taxa id="Cephalanthus">
		<taxon idref="Cephalanthus_occidentalis"/>
	</taxa>
	<taxa id="Morinda">
		<taxon idref="Morinda_citrifolia"/>
	</taxa>
	<taxa id="Scyphiphora">
		<taxon idref="Scyphiphora_hydrophyllacea"/>
	</taxa>
	<taxa id="Ingroup">
		<taxon idref="Alberta_magna"/>
		<taxon idref="Aleisanthiopsis_distantiflora"/>
		<taxon idref="Amphidasya_ambigua"/>
		<taxon idref="Anthospermum_herbaceum"/>
		<taxon idref="Argostemma_hookeri"/>
		<taxon idref="Augusta_austrocaledonica"/>
		<taxon idref="Bertiera_longithyrsa"/>
		<taxon idref="Boholia_nematostylis"/>
		<taxon idref="Cephalanthus_occidentalis"/>
		<taxon idref="Cinchona_pubescens"/>
		<taxon idref="Coffea_arabica"/>
		<taxon idref="Colletoecema_dewevrei"/>
		<taxon idref="Condaminea_corymbosa"/>
		<taxon idref="Coptosapelta_diffusa"/>
		<taxon idref="Craterispermum_longipedunculatum"/>
		<taxon idref="Cremocarpon_lantzii"/>
		<taxon idref="Crossopteryx_febrifuga"/>
		<taxon idref="Cubanola_domingensis"/>
		<taxon idref="Danais_xanthorrhoea"/>
		<taxon idref="Dendrosipanea_spigelioides"/>
		<taxon idref="Deppea_grandiflora"/>
		<taxon idref="Dunnia_sinensis"/>
		<taxon idref="Emmenopterys_henryi"/>
		<taxon idref="Faramea_multiflora"/>
		<taxon idref="Foonchewia_guangdongensis"/>
		<taxon idref="Gaertnera"/>
		<taxon idref="Gardenia_hansemannii"/>
		<taxon idref="Glionnetia_sericea"/>
		<taxon idref="Greenea_oblonga"/>
		<taxon idref="Guettarda_speciosa"/>
		<taxon idref="Hedyotis"/>
		<taxon idref="Hekistocarpa_minutiflora"/>
		<taxon idref="Henriquezia_nitida"/>
		<taxon idref="Hillia_triflora"/>
		<taxon idref="Hymenodictyon_floribundum"/>
		<taxon idref="Isertia_laevis"/>
		<taxon idref="Ixora_coccinea"/>
		<taxon idref="Jackiopsis_ornata"/>
		<taxon idref="Kohautia_caespitosa"/>
		<taxon idref="Lasianthus_kilimandscharicus"/>
		<taxon idref="Luculia"/>
		<taxon idref="Mitchella_repens"/>
		<taxon idref="Mitriostigma_axillare"/>
		<taxon idref="Morinda_citrifolia"/>
		<taxon idref="Mussaenda_arcuata"/>
		<taxon idref="Ophiorrhiza_mungos"/>
		<taxon idref="Paederia"/>
		<taxon idref="Palicourea"/>
		<taxon idref="Paragenipa_lancifolia"/>
		<taxon idref="Pavetta_abyssinica"/>
		<taxon idref="Pentas_lanceolata"/>
		<taxon idref="Pinckneya"/>
		<taxon idref="Plocama_pendula"/>
		<taxon idref="Posoqueria_latifolia"/>
		<taxon idref="Prismatomeris_albidiflora"/>
		<taxon idref="Psychotria_holtzii"/>
		<taxon idref="Psydrax_obovata"/>
		<taxon idref="Retiniphyllum_pilosum"/>
		<taxon idref="Rondeletia_odorata"/>
		<taxon idref="Rubia"/>
		<taxon idref="Sabicea_diversifolia"/>
		<taxon idref="Schizocolea_linderi"/>
		<taxon idref="Schradera"/>
		<taxon idref="Scyphiphora_hydrophyllacea"/>
		<taxon idref="Stachyarrhena_heterochroa"/>
		<taxon idref="Steenisia_pleurocarpa"/>
		<taxon idref="Theligonum_cynocrambe"/>
		<taxon idref="Trailliaedoxa_gracilis"/>
	</taxa>

	<!-- The sequence alignment (each sequence refers to a taxon above).         -->
	<!-- ntax=72 nchar=6187                                                      -->
	<alignment id="alignment1" dataType="nucleotide">
		<sequence>
			<taxon idref="Alberta_magna"/>
			AAGTGTTGGATTCAAAGCTGGTGTTAAAGAGTACAAATTGACTTATTATACTCCTGAATACGAAACCAAAGATACTGATATCTTGGCAGCATTCCGAGTAACTCCTCAACCGGGAGTTCCACCTGAAGAAGCAGGGGCCGCGGTAGCTGCCGAATCTTCTACTGGTACATGGACAACTGTGTGGACCGATGGNCTTACCAGCCTTGATCGTTACAAAGGGCGATGCTATCACATCGAGCCAGTTCCTGGAGAAGAAGATCAATATATTGCTTATGTAGCTTACCCCTTAGACCTTTTTGAAGAAGGTTCTGTTACTAACANGTTTACTTCCATTGTAGGTAATGTATTTGGGTTCAAAGCCCTGCGCGCTCTACGTCTGGAAGATTTGCGAATCCCCCCTGCTTATATTAAAACCTTCCAAGGCCCGCCTCATGGCATCCAAGTTGAGAGAGATAAATTGAACAAGTATGGTCGTCCCCTGTTGGGATGTACTATTAAACCTAAATTAGGTTTATCTGCTAAAAACTACGGTAGAGCTGTTTATGAATGTCTTCGCGGGGGACTTGATTTTACCAAAGATGATGAAAACGTGAACTCCCAACCATTTATGCGTTGGAGAGATCGTTTCTTATTTTGTGCTGAAGCGCTTTATAAAGCACAAGCTGAAACAGGTGAAATCAAAGGGCATTACTTGAATGCTACTGCAGGTACATGCGAAG-AAATGATCAAAAGAGCTGTATTTGCTAGAGAATTGGGAGTTCCTATCGTAATGCATGATTACTTAACAGGGGGATTCACTGCAAATACTAGCTTGGCTCATTATTGCCGAGATAATGGCCTACTTCTTCACATCCACCGCGCAATGCATGCGGTTATTGATAGACAGAAGAATCATGGTATTCACTTCCGCGTACTAGCTAAAGCGTTACGTATGTCTGGTGGAGATCATATTCACTCCGGTACCGTAGTAGGTAAACTTGAAGGGGAAAGAGATATCACTTTGGGCTTTGTTGATTTACTGCGTGATGATTTTATTGAAAAAGATCGAAGCCGCGGTATTTATTTCACTCAAGATTGGGTCTCTTTACCAGGTGTTCTGCCCGTCGGTTCAGGAGGTATTCACGTTTGGCATATGCCTGCTCTGACCGAGATCTTTGGGGATGATTCTGTACTACAGTTCGGTGGAGGAACTTTAGGACACCCTTGGGGTAATGCGCCAGGTGCTGTAGCGAATCGAGTAGCTCTAGAAGCATGTGTAAAAGCTCGTAATGAAGGGCGTGATCTTGCTGCTGAGGGTAATGAAATTGTCCGCGAGGCTAGTAAATGGAGTNNNNNNCTAGCTGCTGCTTGTGAGGTATGGAAGGAGATCCGATTTAATTTTAAAGCGGTGGATACTTTGGAT---ATGCAACAGACATATCAATACGGGTGGATCATCCCTTTCATTCCACTTCCAATTCCTATATTAATAGGGATCGGACTTCTTTTTTT-TCCAACGGCAACAAAAAATCTTCGTCGTATGTGGTCTTTTCAGAGTGTTTTATTGTTAACTATAGTCATGATTTTTGCAATCAATCTGTCTATTCAGCAAATAAATAGCAACTCGATCTATCAATATGTATGGTCTTGGATCATTAATAATGATTTTTCTTTAGAATTCGGTTATTTGATCGATCCGCTTACTTCTATTATGTCAATATTAATAACTACCGTTGGAATTATGGTTCTTATCTATAGTGATAATTATATGGCTCATGATCAAGCATATTTGAGATTTTTTGCTTATATGGGTTTTTTCAGTACTTCCATGTTAGGATTAGTTACTAGTTCTAATTTGATACAAATTTATATTTTTTGGGAATTGGTTGGAATGTGTTCTTATTTATTAATAGGGTTTTGGTTTACACGACCTCTTGCTGCAAATGCTTGCCAAAAAGCTTTTGTGACTAATCGTATAGGGGATTTTGGCTTATTATTAGGAATTTTAGGTTTTTACTG
			GATAACGGGTAGTTTTGAATTTCGTGATTTATTCGAAATATTCAATAACTTGATTTATGATAATGAAGTCAATTCTTTATTTGTTACTTTGTGTGCTGGTCTAGTATTTGCCGGTGCCGTTGCTAAATCGGCACAATTTCCCCTTCATGTATGGTTACCTGATGCCATGGAAGGGCCTACTCCTATTTCTGCTCTTATACACGCTGCTACTATGGTAGCAGCGGGAATTTTTCTTGTAGCTCGGCTTATTCCTCTTTTCATAGTTATACCTTACATAATGAATTTTATTTCGTTGATAGGAATAATAACAGTATTATTAGGAGCTACTTTAGCTCTTGCTCAAAAAGACATTAAAAGAGGTTTAGCTTTTTCCACAATGTCTCAATTGGGTTATATGATGCTAGCTCTAGGTATGGGATCTTATCGAAGTGCTTTATTTCATTTGATTACTCATGCCTATTCCAAAGCATTATTATTTTTAGGATCTGGATCCGTTATTCATTCAATGGAAACAATTGTTGGATATTCTCCTTATAAAAGTCAGAATATGGTTCTTATGGGAGGTTTAACAAAACATATACCAATTACCAAAAACACTTTTTTATTAGGTACACTTTCTCTTTGTGGTATTCCACCCTTGGCTTGTTTTTGGTCCAAAGATGAAATTCTTAATGATAGTTGGTTGTATTCAACGATTTTCGCAATAATAGCTTGGGCTACCGCGGGATTAACCGCATTTTATATGTTTCGGATCTATTTACTTACTTTTGAANGGCATTTACGTGTTCATTTTCAAAATTAC------ATTGGTAAAGAAAAAGTATTTTTCTATTCAATATCTCTAT---GGGGTAGGGGAGCTTCGAAAAAGATTAACAACAATT------TTCCTTTATCAAC---------------AATGAATAAGATT---GAAAGTTCTTCTTTTTTGAAAAAAAAGACATATCCAATTGAT------GATAATGTTCG------------------AAATGTGACACGTCCCTTTATTACTATTAC------TCATTT------TGAGAATAAA---AA------GTTTTATTCC------TATCCTTATGAACCAGACAATACTATGTTATTCCCTTTACTTATATTGGGTCTATTTACTTTGTTCGTTGGATCTATAGGAATTCC------TT---------TCAAT------CAAGAAGGAGTAGATTTAGATATATTATCCAAATGGTTAACTCCATCTATAAATCTTTTGCACCAAAAGTTGAATAATTCG------ATGGATTCGTACGAATTTTTGAAAGATACAGTATCTTCTGTCAGTATAGCTTATTTAGGAATATTTATAGCGTCCTTTTTATATAAACCCCCCTACTCCTCTTTACAAAATTTTGATTTAATTAATTCAATTCTT------AAAAGAGGTCCTAAGAGAATTCTTA-GGGATAAAATTCTAAATGGCGTATATAATTGGTCGTATAATCGTGCTTAC-ATAGATTCTTTTTATACAAGATCCTTCACTGGAGGAATAAGAGGATTGGCTAAATTAA-TTAATTTTTTTGATCGACGGATAATTGATGGAATTACGAATGGTGTTGGTGTTATTAATTTCTTTATGGGAGAAGCTGTCAAATATATAGGTGGCGGGCGTATCTCTTCTTATCTTTTCTTCTATTTAACTTATGTATCTATTTTTTT----GTGCGGCTAGCATCTTTTACACATTTAGATGAAGCAAGGGATTCATCTATACCATCGGTAAAGT-----TTGGAAGACCACGACTGATCCTGAAAGGGAATGAAT--GGAAAAAACAGCATGTCGGATTGAGGGAGAGTTCTGAGAATGTTTCATTTTTACCGGATCAGTAGAAAAGAAAAACCCGG-TTCGAATTCTTGGA-ATGGAAGAAAAT------AA----AGTTGGGTTGAATGAATAAATGGATAAGGCCTCGCGGCTTCAA-
			------TTAATTATAGGGAAAGATAAAGCAACGAGCTTCTGTTCTGAATTTG---GAATTATTTCCTGATCTAATTAGACGTTAAAAATATATTAGTGCCCGGTGCAGGAAAGCTTTCTCTCC-CATGAGTGAATTCTCAATTTTTTCAACGAATCCTAACTATTCTAATTCTCCATTAT-------GAAACGGGGATGTGTGTGTAGAAGAAGCAGTATATTGAT----AAAGAAAG-TTTTTCCGAAATCAAAAGAGCGATTGGGTTG-AAAAAAT-----AAAAGATTTCTAA-CCATCTTGTTATCCTAT------AACATAGACTAAAAATGACTAAAAATG-----GAAAAAAGAGAGG--------ATAGAGAATCTGTTTAT------AAGTTTATACTCG-CCCCCGAGGTA-TCTTTTCTTACTAAAATACTTTG-TTTTGACTGTATCGCACTATGTATCATTTGATAACCCCCAAATTTTCTAC-----CTT------TGGTTCAAATTT----------------------AAAT-CAA------ATGGAGGAAATCCAAAGAT------ATTTACAGCTTGATAGATCT------CAACACCACGGCTTTCTATATCCACTTATCTTTCAGGAGTATATTTATGCACTTGCTCATGATCATAGTTTAAACCGATCGATTTTGTTAGAAAATCTAGTTTATGATAATAAATCCAGTTTCCTAATTGTGAAACGTTTAATTACTCGAATTTATCAACAAAATCATTTTATTATTTTTGCTAATGATTCTAA---------TCAAAATCTATTTTTT------GGTCACAACAAGAATTTATATTCTCAAACGATATCAGAAGGACTTGCATTTATTGTGGAAATTCCATTT---------TTAATATCTTCTCAAAG------------GGGGAAAGGGATATTAAAATATCATAATT------TACGATCAATTCATTCACCATTTCCTTTCTTAGAGAACAATTTTTCACATTTAAATTCTGTGTTAGATATACTAATACCCCATCCCGCCCATCTGGAAATCTTGGTTCAAAACCTTCGTTATTGGGTAAAAGACGCCTCTTCCCTGCATTTATTACGATTCTTTTTCCACGAATATTGGAATTGGAATATTCT------TATTGATAGAAAGAAACCCAGTTTTGA------TTTTTCAT---C------------AAAAAGAAATCAAAAATTATTCTTATTGTTATATAATTCTCATGTATGTGAATACGAATCCATTTTCTTCTTTCTCCGTAAGCAATCTTCTCATTTGCGATCAACATCTTTTGGAGTCTTTCTTGAACGGATATATTTCTATGAAAAAAAA------GAACGTCTTGTAGAAGTCTTTGCTAAGGATTTTCAAGCCAATCTATTGTTGTTCAAAGATCCTTTCATACATTATGTTAGGTATCAAGGAAAATCCATTCTGG------TTTCAAATGGGACGCCTCTTTTGATGAATAAATGGAAATCTTACCTTGTCCATTTTTGGCAATGTCATTTTGATATTTGGTTTCACCCGGGAAGGGTCT------ATATAAACCAATTACCCAATTATTCCCTTAACTTTATGGGCTATCTTTCAAGTGTGCGACTAAACCATTCAATGGTACGGAGTCAAATGCTAGAAGATTCATTTCTAATCAATAATGCTATTAAGAAATTTGATACCCTTGTTCCATTTATTCCCCTTATTGGGTCATTGGCTAAAGCGAAATTTTGTAACTTATTAGGACATCCCATTAGTAAGCCGATTTGGACTGATTTGGCAGATTCTGATATTATTGACCGATTTTGGCATATATGCAGAAACCTTTCTCATTATTATAGCGGATCTTCCAAAAAAAAGAGTTTGTATCGAATAAAGTATATACTTCGACTTTCTTGTGCTAAAACTTTGGCTCGGAAACACAAAAGTACTGTGCGTGCTTT
			TTTGAAAG------GATTAGGCTCGGAATTTTTGGAAAAATTCCTCACGTCGGAAGAAGAAGCTCTTT------CTTTGACCTTCTCAAGAACTTCTTCTAC---TTTTCGGGGGGTATATAGA------AATCGAATTTGGTATTTGGATATTATTTATATCAATGATCTGACCAATTATCAATGA
		</sequence>
		<sequence>
			<taxon idref="Aleisanthiopsis_distantiflora"/>
			---------------------------------------------------------------------------------------------------------------------------------------------------------------TACTGGTACATGGACAACTGTGTGGACCGATGGGCTTACCAGCCTTGATCGTTACAAAGGGCGATGCTATCACATCGAGCCAGTTCCTGGAGAAGAAGATCAATATATTTGTTATGTAGCTTACCCCTTAGACCTTTTTGAAGAAGGTTCTGTTACTAACATGTTTACTTCCATTGTAGGTAATGTATTTGGGTTCAAAGCCCTGCGCGCTCTACGTCTGGAAGATTTGCGAATCCCTCCTGCTTATATTAAAACCTTCCAAGGCCCSCCCCATGGCATCCAAGTTGAGAGAGATAAATTGAACAAGTATGGTCGTCCCCTGTTGGGATGTACTATTAAACCTAAATTAGGTTTATCTGCTAAAAATTACGGTAGAGCTGTTTATGAATGTCTTCGCGGGGGACTTGATTTTACCAAAGATGATGAAAACGTGAACTCCCAACCATTTATGCGTTGGAGAGATCGTTTCTTATTTTGTGCTGAAGCGCTTTATAAAGCACAAGCTGAAACAGGTGAAATCAAAGGGCATTACTTGAATGCTACTGCAGGTACATCCGAAG-AAATGATCAAAAGGGCTGTATTTGCTAGAGAATTGGGAGTTCCTATCGTAATGCATGATTACTTAACAGGAGGATTCACTGCAAATACTAGCTTGGCTCATTATTGCCGAGATAATGGCCTACTTCTTCACATCCACCGCGCAATGCATGCGGTTATTGATAGACAGAAGAATCATGGTATTCACTTCCGCGTACTAGCTAAAGCGTTACGTATGTCTGGTGGAGATCATATTCACTCCGGTACCGTAGTAGGGAAACTTGAAGGGGAAAGAGATATCACCTTGGGCTTTGTTGATTTACTGCGCGATGATTTTATTGAAAAAGATCGAAGCCGCGGTATTTATTTCACTCAAGATTGGGTCTCTCTACCAGGTGTTATACCCGTGGCTTCAGGAGGTATTCACGTTTGGCATATGCCTGCTCTGACCGAGATCTTTGGGGATGATTCTGTACTACAGTTCGGTGGAGGAACTTTAGGACACCCTTGGGGTAATGCCCCAGGTGCTGTAGCGAATCGAGTAGCTCTAGAAGCATGTGTAAAAGCTCGTAATGAGGGGCGTGATCTTGCTACTGAGGGTAATGAAATTATCCGCGAGGCTAGTAAATGGAGTCCTGAATTAGCTGCTGCTTGTGAGGTATGGAAGGAGATACGATTTAATTTTGCAGCGGTGGATACCTTGGAT-------------------------------------------------TTCCAATTCCTATATTACTAGGGGTCGGACTTCTTCTTTT-TCCGACGGCAACAAAAAATCTTCGCCGTATGTGGTCTTTTCAGAGTATTTTATTGTTAACTATAGTCATGATTTTTTCAATCAATCTGTCTATTCAGCAAATAAATAGCAATTCGATCTATCAATATGTATGGTCTTGGATCATTAATAATGATTTTTCTTTAGAATTCGGCTATTTGATCGATCCACTTACTTCTATTATGTCAATATTAATAACTACCGTTGGAATTATGGTTCTTATCTATAGTGATAATTATATGGCTCATGATCAAGCATATTTGAGATTTTTTGCTTATATGGGTTTTTTCAGTACTTCCATGTTAGGATTAGTTACTAGTTCTAATTTGATACAAATTTATATTTTTTGGGAATTGGTTGGAATGTGTTCTTATTTATTAATAGGGTTTTGGTTTACACGACCTCTTGTGGCAAATGCTTGCCAAAAAGCTTTTGTGACTAATCGTATAGGGGATTTTGGCTTATTATTAGGAATTTTAGGTTTTTATTG
			GCTAACGGGCAGTTTTGAATTTCGTGATTTATTCGAAATATTCAAAAATTTGATTTATGATAATGAAGTCAACTCTTTATTTGTTACTTTGTGTGCTGGCTTAGTATTTGCCGGTGCCGTTGCTAAATCGGCACAATTTCCCCTTCATGTATGGTTACCTGATGCCATGGAAGGGCCCACTCCTATTTCTGCTCTTATACACGCTGCTACTATGGTAGCAGCGGGAATTTTTCTTGTAGCTCGGCTTCTTCCTCTTTTCATAGTTATACCTTACATAATGAATTTGATTTCGTTGATAGGAATAATAACAGTATTATTAGGAGCTACTTTAGCTCTTGCTCAAAAAGACATTAAAAGAGTTTTAGCCTTTTCCACAATGTCTCAATTGGGTTATATGATGCTAGCTCTGGGTATGGGATCTTATCGAAGTGCTTTATTTCATTTGATTACTCATGCCTATTCCAAAGCATTATTATTTTTAGGATCTGGATCCGTTATTCATTCAATGGAAACAATTGTTGGATATTCCCCCTATAAAAGTCAAAATATGGTTCTTATGGGAGGTTTAACAAAACATATACCAATTACCAAAAACACTTTTTTATTAGGTACACTTTCTCTTTGTGGTATTCCACCCTTGGCTTGTTTTTGGTCCAAAGAAGAAATTCTTAATGACAGTTGGTTATATTCAACGATTTTCGCAATAATAGCTTGGGCTACCGCAGGATTAACCGCATTTTATATGTTTCGGATCTATTTACTTACTTTTGAAGGGCATTTAAATGTTCATTTTCAAAATTAC------ATTGGTAAAGAAAAAGTATTTTTCTATTCAATATCTCTAT---GGGGTAGGGGAACTTCGAAAAAAATTAATAACAATT------TTCCTTTATCAAC---------------AATGAATAATGTT---GAAAGTTCTTCTTTTTTGAAAAAAAAGACATATCCAATTGAT------GATAATGTTCG------------------AAATGTGACACGTCCCTTTATTACTATTAC------TAATTT------TGAGAATAAA---AA------GTTTTATTCT------TATCCTTATGAATCAGACAATACTATGTTATTTCCTTTACTTATATTGGGCCTATTTACTTTGTTCATTGGATCTATAGGAATTCC------TT---------TCAAT------CAAGAAGAACTAGATTTAGATATATTATCCAAATGGTTAACTCCATCTATCAATCTTTTGCATCAAAAGTTGAATAATTCG------ATGGATTGGTACGAATTTTTGAAAGATACAGTATTTTCTGTCAGTATAGCTTATTTAGGAATATTTATAGCGTCCTTTTTATATAAACCCCCTTACTCCTCTTTACAAAATTTTGATTTAATTAATTCAATTCTT------AAAAGAGGTCCTAAGAGAATTCTTT-GGGACAAAATTCTAAATGGCGTATATAATTGGTCATATAATCGTGCTTAC-ATAGATTCTTTTTATACAAAATCCTTCGCTGGAGGAATAAGAGGATTGGCTAAATTAA-CTCATTTTTTTGATCGACGGATAATTGATGG-------------------------------------------------------------------------------------------------------------------------GTGCGGCTAGCATCTTTTACACATTTAGATGAAGCAAGGAATTCATCTATACCATCGGTAAAGT-----TTGGAAGACCACGACTGATCCTGAAAGGGAATGAAT--GGAAAAAATAGCATGTCGGATTGAGGGAGAGTTCTGAGAATGTTTCATTTTTACCGGATCAGTAGAAAAGAAAAACCCGG-TTCGACTTCTTGGA-ATGGAAGAAAAT------AAAGTTAGTTGGGTTGAATCAATAAATGGATAGGGCCTCGCGGCTTCAA-
			------TTAATTATAGGGAAAGATAAAGCAACGAGCTTCTGTTCTGAATTTG---GAATTATTTCCTGATCTAATTAGACGTTAAAAATATATTAGTGCCCGGTGCAGGAAAGCTTTCTGTCC-CATGAGTGAATTCTCAAATTTTTCAATGAATCCTAACTATTCTAAGTCTCCATTAT-------GAAACGGGGATGTGTGTGTAGAAGAAGCAGTATATTGATAAAGAAAGAAAG-TTTTTCCGAAATCAAAAGAGCGATTGGGTTG-AAAAAAT-----AAAAGATTTCTAA-CCATCTTGTTATCCTAT------AACATAGAC----------TAAAAATG-----GAAAAAATAGAGG--------ACAGAGAATCT--------------GTTTATACTCG-CCCCCGAGGTA-TCTATCCTTACTAAAATACTTTG-TTTTGACTGTATCGCACTATGTATCATTTGATAACCCACAAATCTTCTAC-----CTT------TGGTTCAAATTGA---------------------ATAT-CAA------ATGGAGGAAATTCAAAGAT------ATTTACAGCTTGATAGATCT------CAACAACACGGCTTTCTATATCCACTTATCTTTCAGGAGTATATTTATGCACTTGCTCATGATCATAGTTTAAACCGATCTATTTTGTTAGAAAATCCAGGTTATGATAATAAATCCAGTTTCCTAATTGTAAAACGCTTAATTACTCGAATTTATCAACAAAATCATTTTATTATTTTTGCTAATGATTCTAA---------TCAAAATCTATTTTTT------GGGCACAACAAGAATTTATATTATCAAACGATATCAGAAGGACTTGCATTTATTGTGGAAATTCCATTTTATATACGATTAATATTTTCTCAAAA------------GGAGAAAGGGATATTAAAATATCATAATT------TACGATCAATTCATTCACCATTTCCTTTCTTAGAGAACAATCTTTCACATTTAAATTCTGTATTAGATATACTAATACCCCATCCCGTCCATCTGGAAATCTTGATTCAAAACCTTCGTTATTGGGTAAAAGACGCCTCTTCCTTGCATTTATTACGATTCTTTTTACACGAATATTGGAATTGGAATACTCT------TATTAATAGAAAGAAACCCGGTTTTGA------TTTTTCAC---C------------AAAAAGAAATCAAAAATTATTCTTCTTGTTATATAATTCTCATGTATGTGAATACGAATCCATTTTCGTCTTTCTACGTAAGCAATCTTCTCATTTGCGATCAACATCTTTTGGAGTCTTTCTTGAACGAATATATTTCTATGAAAAAATA------GAACGTCTTGTAGGAGTCTTTGCTAAGTATTTTCAAGCCAGTCTATGGTTGTTCAAAGATCCTTTCATACATTATGTTAGGTATCAAGGAAAATCCATTCTGG------TTTCAAATGGGACGCCTCTTTTGATGAATAAATGGAAATCTTATCTTGTCAATTTTTGGCAATGTCATTTTGATCTTTGGTTTCACCCGGGAAGGGTCT------ATATAAACCAATTACCCAATTATTCCCTTAACTTTATGGGCTATCTTTCAAGTGTGCGACTAGACCATTCAATGGTACGGAGTCAAATGCTAGAAAATGCATTTCTAATCAATAATGCTATTAAGAAATTTGATACTCTTGTTCCAATTATTCCTCTTATTGGATCATTGGCTAAAGCGAAATTTTGTAACTTATTAGGACATCCCCTTAGTAAGCCAATTTGGGCTGATTTGTCAGATTCTGATATTATTGACCGATTTTGGCATATATGCAGAAACCTTTCTCATTATTATAGTGGATCTTCCAAAAAAAAGAGTTTGTATCGAATAAAGTATATACTCCGACTTTCTTGTGCGAAAACTTTGGCTCGGAAACACAAAAGTACTGTTCGTGCTTT
			TTTGAAAG------GATTAGGCTCGGAATTTTTGGAAAAATTCCTCACGTCGGAAGAAGAAGCTCTTT------CTTTGACCTTCGCAAGAACTTCTTCTAC---TTTTCGGGAGATATATAGA------AATCGAATTTGGTATTTGGATATTATTTATATCAATGATCTGACCAATTATTAATGA
		</sequence>
		<sequence>
			<taxon idref="Alstonia"/>
			AAGTGTTGGATTCAAAGCTGGTGTTAAAGAGTACAAATTGACTTATTATACTCCTGAATACGAAACCAAAGATACTGATATCTTGGCAGCATTCCGAGTAACTCCTCAACCCGGAGTTCCACCTGAAGAAGCAGGGGCCGCGGTAGCTGCCGAATCTTCTACTGGTACATGGACAACTGTGTGGACCGATGGACTTACCAGCCTTGATCGTTACAAAGGGCGATGCTACCACATCGAGCCCGTTGCTGGAGAAGAAGATCAATATATTGCTTATGTAGCTTACCCCTTAGACCTTTTTGAAGAAGGTTCTGTTACTAACATGTTTACTTCCATTGTAGGTAATGTATTTGGGTTCAAAGCCCTACGCGCTCTACGTCTGGAAGATTTGCGAATCCCTCCGGCTTATATTAAAACCTTCCAAGGCCCGCCTCATGGCATCCAGGTTGAGAGAGATAAATTGAACAAATATGGTCGTCCCCTGTTAGGATGTACTATTAAACCGAAATTGGGGTTATCCGCTAAAAACTACGGTAGGGCAGTTTATGAATGTCTTCGTGGTGGACTTGATTTTACCAAAGATGATGAAAACGTGAACTCCCAACCGTTTATGCGTTGGAGAGATCGTTTCTTATTTTGTGCCGAAGCACTTTATAAAGCACAGGCTGAAACCGGTGAAATCAAAGGGCATTACTTGAATGCTACTGCAGGTACATGCGAAG-AAATGATCAAAAGAGCTGTATTTGCTAGAGAATTGGGAGTTCCTATCGTAATGCATGACTACTTAACAGGGGGATTCACTGCAAATACTAGCTTGGCTCATTATTGCCGAGATAATGGTCTACTTCTTCACATCCACCGTGCAATGCATGCAGTTATTGATAGACAGAAGAATCATGGTATGCACTTCCGCGTACTAGCTAAAGCGTTACGTATGTCTGGTGGAGATCATATTCACGCTGGTACTGTAGTAGGTAAACTTGAAGGGGAAAGAGACATCACTTTGGGCTTTGTTGATTTACTGCGTGATGATTTTATTGAAAAAGATCGAAGTCGCGGTATTTATTTCACTCAAGATTGGGTCTCTCTACCAGGTGTTATACCGGTGGCTTCCGGGGGTATTCACGTTTGGCATATGCCCGCTCTGACCGAGATCTTTGGGGATGATTCTGTACTACAGTTCGGTGGAGGAACTTTAGGACACCCTTGGGGTAATGCGCCAGGTGCCGTAGCGAATCGAGTAGCTCTAGAAGCATGTGTAAAAGCTCGTAATGAAGGGCGCGATCTTGCTGTTGAGGGTAATGAAATTATCCGTGAGGCTAGCAAATGGAGTCCTGAACTGGCTGCTGCTTGTGAGGTATGGAAGGAGATCAGATTTAATTTTAAAGCAGTGGATACTTTGGAT---ATGCAACAGACATATCAATACGGGTGGCTCATACCTTTCATTCCACTTCCCGTTCCTATATTAATAGGGGTGGGACTTCTTCTTTT-TCCGACGGCAACAAAAAATTTTCGTCGTATGTGGTCTTTTCAGAGTGTTTTATTGTTAAGTATAGTCATGATTTTTTCAATCAATCTGTCTATTCAGCAAATAAATAGCAATTCTATCTATCAATATGTATGGTCTTGGATCATTAATAACGATTTTTCTTTAGAATTCGGCTATTTGATAGATCCACTTACTTCTATTATGTCAATATTAATCACTACCGTTGGAATTATGGTTCTTATTTATAGTGATAATTATATGGTTCATGATCAAGCATATTTGAGATTTTTTGCTTATATGAGTTTTTTCAGTACTTCCATGTTAGGATTAGTTACTAGTTCTAATTTGATACAAATTTATATTTTTTGGGAATTGGTCGGGATGTGTTCCTATCTATTAATAGGGTTTTGGTTCACACGACCTCTTGCAGCAAATGCTTGCCAAAAAGCTTTTGTAACTAATCGTGTAGGGGATTTTGGTTTATTATTAGGAATTTTAGGTTTTTATTG
			GATAACAGGTAGTTTCGAATTTCAGGATTTATTCGAAATATTCAATAACTTAATTTATAATAACGAGGTAAATTTTTTATTTGTTACTTTGTGTGCTGCTCTATTATTTACTGGTGCCGTTGCTAAATCTGCACAATTTCCCCTTCATGTATGGTTGCCTGATGCTATGGAAGGGCCTACCCCGATTTCCGCTCTTATACACGCTGCTACTATGGTAGCNNNNGGAATTTTTCTTGTAGCTCGGCTTCTTCCTCTTTTCATAGTTATACCTTCCATAATGAATTTCATTTCGTTAATAGCAATAATAACAGTGTTTTTAGGAGCTACTTTAGCTCTTGCTCAAAAAGACATTAAGAGAGGTTTAGCCTATTCCACAATGTCTCAATTGGGTTATATGATGTTAGCTCTAGGTATGGGGTCTTATCGAAGTGCTTTATTTCATTTGATTACTCATGCCTATTCCAAAGCATTATTATTTTTAGGATCCGGATCTGTTATTCATTCAATGGAAGCCATTGTTGGCTATTCTCCCTATAAAAGTCAGAATATGGTTCTTATGGGAGGTTTAAGAAAACATGTACCAATTACCAAAAATGCTTTTTTATTAGGTACACTTTCTCTTTGTGGTATTCCGCCTTTGGCTTGTTTTTGGTCCAAAGATGAAATTCTTAATGATACTTGGTTGTATTCGACGATTTTCGCAATAATAGCCTGGGTTACCGCCGGATTAACCGCATTTTATATGTGTCGGATCTATTTACTTACCTTTGAAGGACATTTAAATGTTCATTTTCAAAATTAT------AGTGGCAAACAAAAAATCCCTTTCTATTCAATATCTCTAT---GGGGGAAAGGAGTTTCAAAAAGAATTAACCAAAATG------TGCGTTTATTAGC---------------AATGAGAAATAAT---GAAAGTTCTTCCTTTTTTTCAAAAAGAACATATCGAATTGAT------GATAATGTTAC------------------AAATATGACACGACCCTTTATTACTATTGC------TCATTT------TGAGAATAAAGATAATAAAAAACTTGATTCC------TATCCTTATGAATCAGACAATACTATGTTATTCCCTCTACTTGTATTGGGCCTATTTACTTTGTTTGTTGGGTCTATAGGAATTCC------TT---------TCAAT------CAAGAGGGGATGGATTTCGATATATTATCTAAATGGTTAACTCCGTCTATAAACCTTTTGCATCAAAAG---------TCG------ACGGATTGGTATGAATTTTCGAAAGATGCAATTTTTTCAGTCAGTATAGGTTATTTAGGAATATTTATAGCGTCCTTTTTATATAAAGCCCCTTATTCCTCTTTAATAAATTTAGATTTACTTAATTCAGCTGGT------AAAAGAGGTCCTAAAAGAATTCTTA-GGGAAAAAATTATAAACGGCATATATGGTTGGTCATATAATCGTGCTTAC-ATAGATTCTTTTTATACAAGATTCTTAACTGGGGGAATAAGAGGATTGGCTGAATTAA-CTCGTTTTTTTGATCGACGGGTAATTGATGGAATTACGAATGGAGTTGGCCTTATTAGTTTCTTTGTAGGAGAAGCTATCAAATATGTAGGGGGCGGGCGCATCTCTTCTTATCTTTTCTTCTATTTATCGTATGTATCGATTTTTTTATTA-------------------------------------------------------------------------------------------------------------------------------------------------------------------------------------------------------------------------------------------------------------------------------
			-------------------------------------------------------------------------------------------------------------------------------------------------------------------------------------------------------------------------------------------------------------------------------------------------------------------------------------------------------------------------------------------------------------------------------------------------------------------------------------------------------------------------------------------------------------------------------------------------------------------------------------------------------------------------ATATTTACGCACTTGCTCATGGCCATAGTTTAAACCGAGCTATTTTGTTGGAAAATCCAGGTTATGACAATAAATCCAGTTTCCTAATTGTGAAACGGTTAATTACTCGAATGTATCAACAGAATCATTTTCTTATTTCTGCTAATGATTCTAA---------CCAAAATCTATTTTTT------GGCCGCAACAAGAATTTGTATTCTAAAATGATATCAGAAGGATTTTCATTTATTGTGGAAATTCCGTTTTCTATACGATTAATATCTTCTGAAGA------------ACGGAAAGGGATATTAAAATCTCCTAATT------TACGATCAATTCATTCAATATTTCCTTTCTTAGAGGACAATTTTTCACATTTTAATTTTGTGTTAGATATACTAATACCCCACCCCGTCCATCTGGAAATCTTGGTTCAAACCCTTCGCTATTGGGTAAAAGATGCCCCTTCTTTGCACTTATTACGATTCTTTCTCCGCGAGTATTGTAATTGGAATAATCT------TATTGCTACAAAGAAACCCAGTTTTTC------TTTTTTAA---C------------AAAAAGAAATCAAAGATTATTCTTCTTCTTATATAATTCTTATGTATGTGAATACGAATCCATTTTCGTCTTTCTCCATAATCAATCTTCTCATTTACGATCAACATCCTTTGGGGTCCTTCTTGAACGAATCTATTTCTATGAAAAAATA------GAACGTCTTGTCGAAATCTTGGCTAAGGATTTTCAGGCCAACTTATGCTTGTTCAAAGATCCTTTCATGCATTATGTTAGGTATCAAGGAAAATCCATTCTGG------TTTCAAAGGGGACACCTCTTTTGATGAATAAATGGAAATCTTACCTTGTCAATTTTTGGCAATGTCATTTTGACCTGTGGTTTCACTTGGAAAGGGTCT------ATATAAAGCAATTGTCCAATCATTCCCTTGATTTTATGGGCTATCTTTCAAGTATGCGACTAAACCCTTCAATGGTACGGAGTGAAATGCTAGAAAATGCATTTCTAATCAATAATGCTATTAAGAAATTCGATACCCTTGTTCCAATTATTCCTCTGATTGGCTCATTGGCTAAAGCGAAATTTTGTAACCTATTAGGACATCCCATTAGTAAGCCGGTTCGGACTGATTTATCAGATTCTGATATTATTGACAGATTTGGGCGTATATGCAGAAACCTTTCTCATTATCATAGTGGATCTTCCAAAAAAAAGAGTTTGTATCGAATAAAGTATATACTTCGACTTTCTTGTGCTAAAACTTTAGCTCGGAAACACAAAAGTACTGTACGGGCTTT
			TTTGAAAA------GATTAGGTTCGGAATTTTTGGAAGAATTCCTCATATCGGAAGAAGAAGCCCTTT------CTTTGACCTTCTCAAGAGTTTATTCTCC---TTTTTTTGGGGTCTATAGA------AGTCGGATTTGGTATTTGGATATTACTTGTATCAATGATCTGGCGAATCAGCAATGA
		</sequence>
		<sequence>
			<taxon idref="Amphidasya_ambigua"/>
			AAGTGTTGGATTCAAAGCTGGTGTTAAAGAGTACAAATTGACTTATTATACTCCTGAATACGAAACAAAAGATACTGATATCTTGGCAGCATTCCGAGTAACTCCTCAACCTGGAGTTCCGCCTGAAGAAGCAGGGGCCGCGGTAGCTGCCGAATCTTCTACTGGTACATGGACAACTGTGTGGACCGATGGACTTACCAGTCTTGATCGTTACAAAGGGCGATGCTACAACATCGAGCNAGTTCCTGGAGAAGAAAATCAATATATTGCTTATGTAGCTTACCCCTTAGACCTTTTTGAAGAAGGTTCTGTTACTAACATGTTTACTTCCATTGTAGGTAATGTATTTGGGTTCAAAGCCCTGTGCGCTCTACGTCTGGAAGATTTGCGAGTCCCACCTGCTTATATTAAAACCTTCCAAGGCCCCGCTCATGGCATTCAAGTTGAGAGAGATAAATTGAACAAGTATGGTCGTCCCCTGTTGGGANGTACTATTAAACCTAAATTAGGTTTATCTGCTAAAAACTACGGTAGAGCTGTTTATGAATGTCTTCGTGGTGGACTTGATTTTACCAAAGATGATGAAAACGTGAACTCCCAACCATTTATGCGTTGGAGAGATCGTTTCGTATTTTGTGCCGAAGCGCTTTTTAAAGCACAGGCTGAAACGGGTGAAATCAAAGGGCATTACTTGAATGCTACTGCAGGTACATGCGAAG-AAATGATCAAAAGGGCTGTATTTGCTAGAGAATTGGGAGTTCCTATNGTAATGCATGATTACTTAACAGGGGGATTCACTGCAAATACTAGCTTGGCTCATTATTGCCGAGACAATGGCCTACTTCTTCACATTCACCGTGCAATGCATGCAGTTATTGATAGGCAGAAGAATCATGGTATGCACTTCCGCGTACTAGCTAAAGCCTTACGTATGTCTGGCGGAGATCATGTTCACGCTGGTACTGTAGTAGGTAAACTTGAAGGAGAAAGAGATATCACTTTGGGCTTTGTTGATTTACTGCGTGATGATTATATTGAAAAAGATCGAACTCGCGGTATTTATTTCACTCAAGATTGGGTCTCTCTACCAGGTGTTCTGCCTGTGCGTTCAGGAGGTATTCACGTTTGGCATATGCCTGCTCTGACCGAGATCTTTGGAGATGATTCGGTACTACAGTTCGGTGGAGGAACTTTGGGACACCCTTGGGGTAATGCGCCAGGTGCCGTAGCGAATCGAGTAGCTCTAGAAGCATGCGTACAAGCTCGGAACGAAGGGCGTGATCTTGCTGCTGAGGGTAATGAAATTGTCCGCGCGGCTAGTAAATGGAGTCCTGAACTAGCTGCTGCTTGTGAGATATGGAAGGAGATCAGATTTAATTTTAAAGCAATGGATACTTTGGAT-----------------------------------------CCTTCCACTTCCA-TTCCTATATTAATAGGGGCGGGACTTCTTCTTTT-TCCAAGAGCAACAAACAATCTTCGTCGTATGTGGTCTTTTCAGAGTGCTTTATTGTTAAGTATAGTCATGATTTTTTCACTCAATCTATCTATTCAGCAAATAAATAGAAATTCTATCTATCAATATGTATGGTCTTGGATCATTACTAATGATTTTTCTTTAGAATTCGGCTATTTAATCGATCCACTTACTTCTATTATGTCAATATTAATCACTACCGTTGGAATTATGGTTCTTATTTATAGTGATAATTATATGGCTCATGATCAAGCGTATTTGAGATTTTTTGCTTATATGAATTTTTTCAGTACTTCCATGTTGGGATTAGTTACTAGTTCTAATTTGATACAACTTTATATTTTTTGGGAATTGGTTGGGGTGTGTTCCTATCTATTAATAGGATTTTGGTTTACACGACCTCTTGCGGCAAATGCTTGCCAAAAAGCTTTTGTAACTAATCGTATAGGGGATTTTGGTTTATTATTAGGAATTTTAGGTTTTTTTTG
			GATAACGGGCAGTTTCGAATTTCGGGATTTATTCGATATATTCAATAACTTGATTTTTAATAATGAAGTGAATTTTTTATTTGTTACTTTGTGCGCTGTTCTATTATTGGCCGGGGCCATTGCTAAATCTGCACAATTTCCCCTTCATGTATGGTTACCTGATGCCATGGAGGGGCCCACTCCTATTTCCGCTCTTATACATGCTGCTACTATGGTAGCAGCGGGAATTTTTCTTGTAGCCCGGCTTCTTCCTCTTTTCATAGTTATACCTTACATAATGAATTTAATTTCATTGATAGGAATAATAACAGTATTATTAGGAGAGACTTTAGCTTTTGCTCAAAAAGACATTAAGAGAGGTTTAGCCTATTCCACAATGTCTCAATTGGGTTATATGATGCTAGCTCTAGGTATGGGTTCTTATCGAAGTGCTTTATTTCATTTGATTACTCATGCCTATTCCAAAGCATTATTATTTTTAGGATCCGGATCCATTATTCACTCAATGGAAACAGTTGTTGGATATTCTCCCTATAAAAGTCAGAATATGGCTCTTATGGGAGGTTTAACAAAACATGTACCAATTACCAAAAACACTTTTTTAGTAGGTACACTTTCTCTTTGTGGTATTCCGCCATTGGCTTGTTTTTGGTCCAAAGATGAAATTTTTAATGATAGTTGGTTGTATTCAACGATTTTCGCAATAATTGCTTGGGCTACCGCGGGATTAACCGCATTTTATATGTTTCGTATCTATTTACTTACTTTTGAAGGGCATTTAGGTGTTCATTTTCAAAATTAC------ATTAGTAAACAAAAAATTTCCTTCTATTCCCTATCTCTAT---GGGGTAAGGGAGTTTCCAAAAGAATTAACAAAAATT------TGCGTTTATTAAC---------------AATGAATAATAAT---GAAAGTTCTTCTTTTTTGAAAAAAAAAATATATCAAATTGAT------GATAATGATAGTAC------------TAGAAATGTGACACGGCCCTTTATTACTATTGT------TCGTTT------TGAGAATAAA---AA------GTTTTATTCC------TATCCTTATGAATCGGATAATGCTATGTTATTCCCTCTACTTGTATTAGGTCTATTTACTTTGTTCGTTGGGTCTATAGGAATTCC------TT---------TTAAT------CAAGAAGGAGTGAATTTAGATATATTATCTAAATGGTTAACTCCATCTATAAATCTTTTGCATCAAAGGTTGAATAATTCG------ATGGATTGGTACGAATTTTTGAAAGATGCAGTTTTTTCAGTCAGTATAGCTTCTTTAGGAATATTTATAGCGTCCTTTTTATATAAACCCCCCTATTCCTCTGTACTAAATTTGGATTTAATTAATTCAGTCCTTAAAATTAAAAGAGGCCCTAAGAGATTTCTTTGGGGACAAAATTCTAA-------------------------------------------------------------------------------------------------------------------------------------------------------------------------------------------------------------------------------------------------------GTGCGGCTATGATCTTTTACACATTTAGATGAAGCAAGGGATTCGTCCATACCATCGGTAAAGTTTGGATTGGAAGACCACGACTGATCTTAAAAGGGAATGAAG--GGAAAAAACAGCATGTCGGATTGAGGGAGAG---------TGTTTCATTCTTACCGGATCAGTACAAAACACAGACCCGG-TTCGAATTCTTGGA-ACGTAATAAAAT------AA----AGTTGAGTTGAATGAATAAATGGATAGGGCCCTGCGGCTTCAAT
			------TTAATTATAGGAAAAGACAAAGCAACGAGCTTCTGTTTTGAATTTG----AATTATTTCCTGATCTAATTAGACGTTAAAAATATATTAGTGCCCAATGCGGGAAGGGTTTCTCCC--CATGAGTGACTTCGCTTTTTTTTGAATTAATCCTAACTATTCCAACTCTCCATTAT-------GAAACGGAGATATGTGTGTCGAAGAAGCAGTATATTGATGGATGAAGAAAG-TTTTTCCAAAATCAAAAGAGCGATTCGGTTG-AAAAAAT-----AAAAGATTTCTAA-TCATCTTGCTATCCTAT------AACATAGAC----------TAAAAATG------GAAAAAGAGAGG--------ATAGAGAATCTGGTGAT------AAGTTTCCCCCCG-CCCCCGAGGTA-TCTATACTTACTAGAATACTTTGTTTTTGACTGTATCGCACTATGTATCATTTGATAATTCCCAAATATTCTAC-----CCT------TTGTTCAAATCTA---------------------ATAT-TAA------ATGGAGGAAATCCAAAGAT------ATTTACAGCTTGATCGATCT------CACCAATACGGCTTTCTATATCCACTTATCTTCCAAGAGTATATTTATGGACTTGCTCATGATCATAGTTTAAACCGATCTAGTTTGTTGGAAAATTCAGGTTATGACAATAAATCCAGTTTCCTAATTGTGAAACGTTTAATTACTCGAATGTATCAACAAAATCATAAAACGATTTTTGCTAATGATTCTAA---------TCTAAATCTATTTTTT------GGTCGCAACAAGAATTTATATCCTCAAACGATATCAGAAGGATTTGCATTTATTGTGGAAATTCCATTTGATCTACGATTAATATCTTCTCAAGA------------AGGGAAAAGGATATTAAAATTTCATAATT------TACGATCAATTCATTCACTATTTCCTTTCTTAGAGAACAACTTTTCACATTTTAATTCTGTCTTAGATATACTACTACCCCACGTCGTCCATTTTGAAATTCTGGTTCAAACCCTTCGTTATTGGGTAAAAGATGCCTCTTCCTTGCATTTATTACGATTATTTTTCCATGAGTATTGG---------ACTCT------TATTGCTACAAAGAAACCCCCTTTTGG------TTTTTCAC---C------------AAAAAGAAATCAACGATTATTCTTCTTATTATATAATTCTCATGCATATGAATACGAATGCATTTTGGCCTTTCTCCGTAACCAATCTTCTCATTTGCGATCAACATCCTTTGGAGTCTTTCTTGAACGAATATATTTCTACGGAAAAAAA------GAACGTCTTGTAGAAGTCTTTGCTAAGGATTTTCGGGTTAGTCTATGGTTGTTCAAAGACCCTTTTATGCATTATGTTAGGTATCAAGGAAAATCAATTCTGG------TTTCAAAGGGTACGCCTCTTTTAATGAATAAATGGAAATCTTATCTTGTCAATTTTTGGCAATGTCATTTTGATCTGTGGTTTAACTCGGTAAGGGTCT------ATATAAATCAACCACCCAATCATTCCCTTGACTTTATGGGCTATCTTTCAAGTGTGCGACTAAACCCGTCAATGGTACGGAGTCAAATGCTAGAAAATTCATTTCTAATCAATAATGCTATTAAGAAATTTGATACCCTTGTTCCAATTATTCCTCTTGTTGGATCATTGGCTAAAGCGAAATTTTGTAACCTATTAGGACATCCCGTTAGTAAGCCGGTTTGGGCTGATTTATCAGATTCTGATATTATTGACCGATTTGGGTATATATGCAGAAACCTTTCTCATTATCATAGCGGGTCTTCCAAAAAAAAGAGTTTGTATCGAATAAAGTATATACTTCGACTTTCTTGTGCTAAAACTTTGGCTCGGAAACACAAAAGTACTGTACGTGTTTT
			TTTGAAAA------GATTAGGCTCGGAATTTTTGGAGGAATTCCTCACGTCGGAAGAAGAAGCCCGTT------CTTTGACCGTCCCAAGAGCCTCTTCGAT---CTTTCGGGGGGTATATAGA------AGTCGGATTTGGTATTTCGATATCACTTATATTTACGATCTGACCAATCATCAATGA
		</sequence>
		<sequence>
			<taxon idref="Anthospermum_herbaceum"/>
			AAGTGTTGGATTCAAAGCTGGTGTTAAAGAGTACAAATTAACTTATTATACTCCTGAATACGAAACCAAAGAGACTGATATCTTGGCAGCATTCCGAGTAACTCCTCAACCCGGAGTTCCACCGGAAGAAGCAGGGGCCGCGGTAGCTGCCGAGTCTTCTACTGGTACATGGACAACTGTATGGACGGATGGACTTACCAGTCTTGATCGTTATAAAGGCCGATGCTACCACATCGAGCCAGTTGCTGGGGAAGAAGATCAATATATTGCTTATGTAGCTTACCCCTTAGACCTTTTTGAAGAAGGTTCTGTTACTAACATGTTTACTTCCATCGTAGGTAATGTATTTGGGTTCAAAGCCCTGCGCGCCCTACGTCTGGAAGATTTGCGAATTCCGATTTCTTATGTTAAAACCTTCCAAGGACCGCCTCATGGTATTCAAGTCGAGAGAGATAAATTGAACAAGTATGGTCGTCCCCTGTTGGGATGTACTATTAAACCTAAATTAGGTTTATCTGCTAAAAACTACGGTAGAGCAGTTTATGAATGTCTTCGTGGTGGACTTGATTTTACCAAAGATGATGAAAACGTGAACTCCCAACCATTTATGCGTTGGAGAGATCGTTTCTTATTTTGTGCCGAAGCAATTTTTAAATCGCAGGCTGAAACAGGAGAAATCAAAGGGCATTACTTGAATGCTACTGCAGGTACATGCGAAG-AAATGATGAAAAGAGCTATATTTGCTCGAGAATTGGGAGTTCCTATCGTAATGCACGATTACTTAACAGGGGGATTCACTGCAAATACTAGCTTGGCTCATTATTGCCGAGATAATGGCTTACTTCTTCACATTCACCGTGCAATGCATGCANTTATTGATAGGCAGAAGAATCATGGTATCCACTTCCGCGTACTAGCTAAAGCGTTACGTATGTCTGGCGGAGATCATATTCACTCCGGTACTGTAGTAGGAAAACTTGAAGGCGAAAGAGATATCACTTTGGGCTTTGTTGATTTACTGCGTGATGATTATATTGAAAAAGATCGCGCACGCGGTATTTATTTCACTCAAGATTGGGTCTCTCTACCGGGTGTTCTGCCTGTGGCTTCAGGAGGTATTCACGTTTGGCATATGCCTGCTCTGACGGAGATTTTTGGAGATGATTCGGTACTACAGTTCGGTGGAGGAACTTTGGGACACCCTTGGGGTAATGCGCCAGGTGCTGTAGCGAATCGAGTAGCTCTAGAAGCATGCGTAAAANCNCGGAATGAGGGGCGTGATCTTGCTACTGAGGGTAATGAAATTATCCGCGAGGCTACTAAATGGAGTCCTGAACTAGCGGCTGCTTGCGAGGTATGGAAGGAGATCACATNTAATTTTGCTGCAGTGGATACCTTGGAT---------------------------------------------------------------------------GGACTTCTTCTTTT-TCCAACNNCAACAAAAAATCTTCGTCGTATGTGGTCTTTTCAGAGTGTTTTATTGTTAAGTATAGTCATGCTTTTTTCAATCAATGTATCTATTCAGCAAATAAATGGAAATTCTATCTATCAATATGTCTGGTCCTGGGTCATTGTTAATGATTTTTCTTTAGACTTCGGCTATTTGATCGATCCACTTACTTCTATTATGTCAATATTAATCACTACTGTTGGAATTATGGTTCTTATTTATAGTGATAATTATATGGCTCATGATCAAGGGTATTTGAGATTTTTTGCTTATATGAGTTTTTTCAGTACTTCCATGTTAGGATTAGTTACTAGTTCTAATTTGATAGAAATTTATATTTTTTGGGAATTGGTTGGGGTGTGTTCCTATCTATTAATAGGATTTTGGTTTACACGACCTCTTGCAGCAAATGCTTGCCAAAAAGCTTTTGTAACTAATCGTATAGGGGATTTTGGTTTATTATTAGGAATTTTGGGTTTTTTTTG
			GATAACGGGYAGTTTCGAATTTCGGGATTTATTCGAAATATTCAATAACTTGATTGAGGATAATGAAGTGAATTTTTTATTTGTTACTTTGTGTGCTGTTCTAKTATTTGCCGGTGCCGTTGCTAAATCTGCACAATTTCCCCTTCATGTATGGTTACCCGACGCCATGGAGGGACCTACTCCTATTTCGGCTCTTATACCTGCTGCTACCATGGTAGCAGGCGGAATTTTTCTTGTAGCCCGGCTTCTTCCTCTTTTTATAGTTATACCTTACATAATGAATTTCATTTCCTTAGTAGGAATAATAACAGTATTATTAGGAGCTACTTTAGCTCTTGCTCAAAAAGACATTAAGAGAGGTTTAGCCTATTCCACAATGTCTCAATTGGGTTATATGATGCTAGCTCTCGGTATGGGGTCTTATCGAAGTGCTTTATTTCATTTGATTACTCATGCCTATTCCAAAGCCTTATTATTTTTAGGATCCGGATCTATTATTCACTCAATGGAAACAGTTGTTGGGTATTCTCCCCATAAAAGTCARAATATGGCTCTTATGGGAGGTTTAACAAAACATGTACCAATTACCAAAAGCACTTTTTTAGTAGGTACACTTTCTCTTTGTGGTATTCCACCGCTAGCTTGTTTTTGGTCAAAAGATGAAATTCTTGCTGATAGTTGGTTATATTCAAACAGTTTCGGAATAATAGCTTGGGTTACTGCTGGATTAACCGCATTTTATWTGTTTCGTATCTATTTACTTACTTTTGNNNGTCATTTAGGTGTTCAGATTCAAAATTAC------ATTGGTAAACAAAAAATTCCTTTCTATTCACTATCTCTAT---GGGGTAAGGGAGTTTCTAAAGGAATTAACAAAAATAAAAATTTGAGTTTATTAAC---------------AATGACTGANAAG---GAACGTTCTTCTTTTTTTTCAAAAAAGATATACCCAATTGAT------GATCCTGCTAG------------------AAAAGTGACACGCCACTTTATTACTATTGT------TCATTT------TGAGAATGAA---AA------TTTTTATTCT------TATCCTTATGAATCAGATAATACTATGTTATTCCCTCTACTTGTGTTGTGTCTATTTACTTTGTTCGTTGGGGCTATAGGAATTCC------TT---------TAAGT------GAAGAAGGAGTCGATTTAGACATATTATCTAAATGGCTAACTCCGTCGATAAATCTTTTGCCTGAAGAATTGAATAATTCG------ATGGATTGGTACGAATTTTTTAAAGATGCGGTTTTTTCAGTCAGTATAGCTTATTTAGGAATATTTATATCGTCTTTTTTATATAAATCGTCCTATTCCTCTTTACTCAATTTTGATTTAATTAATTCAGTTCTTAAAATGAAAAGCGGCCCTAAGAGACTCTTTT-GGGACAAAATTCTAAATGCCATATATAATTGGTCATATAATCGTGCTTAT-ATAGATTCCTTTTATACAATGTCTTTAACTGGAGGAATAAGAAAATCCGCTGAATTGA-TTCATTTTTTTGATCGACGGGTAATTGATGGAATTACGAATGGGTTTGGTGTTATTACTTTCTTTATAGGAGAAGCTATTAAATATTTAGGTGGTGGGCGCATCTCTTCTTATCTTTTCTTTTATCTATCATATGTATCTATTTTTTT----GTGCGACTAGAATCCTTTACACATTTAGATGAAGCAAGTTATTCGTCCATACCATCGGTAAGGT-----TTGGAAGACCACGACTGATCTTAAAAAGGAATGAAT--GGAAAAAATAGCATGTCGGGTTGAGGGAGAG---------TGTTTGATTCTTTCCGGATCATTACAAAACAAAAACCAGG-TTTGAATTCTTGGA-ATGGAAGAAAAT------TA----AGTTGGGTTGAATGAATAAATGGATAGGGCCCCGCGGCTTCAA-
			------TTAATTGTCGGAAGAGGTAAAGCAACGAGCTTCTATTTTAAATTTG----AATTATTTCCTGATCTAATTAGACGTTAAAAATATATTAGTTCCTAATGCAGGAGGGGTTTTT-CCC-CATCAGTGGATTCACGGTTTTTTGAATTAATCCTAACTATTCGAATTCTCCATTAT-------GAAACGGAGATATGTGTGTCAAAGAAGCAGTATATTGAT----AAAAAGAAGTTTTTCCGAACTCAAAAGAGCGATTCGGTTG-AAAAAAT-----AAAAGATTTCTAA-TCATCTTGCCATCCCA-------AACATAGAC----------TCAAAATG------GAAAAGGCAAGA--------ATAGAGAATCTGTTGAT------AAGTTTCTACTCG-CCTCCAAAGTA-TCTATTCTTCCTAGAATATTTTGTTTTTGACTGTATCGCACTATGTATCATTTGAAAATTTCAAAATCTTCTAC-----CTT------T-TTTCAAATTTCAT-------------------ATTC-TAAATATAAATGGAGGAAATCAAAAGAT------ATTTCCAGCTTGATAGATCT------CAACAGACCGGTTTTCTATATCCACTTATCTTTCAGGAGTATATTTACGGACTTGCTCATGGTTATAGTTTAAACCGATCTCGTTTGTTGGAAAAGCCAAGGTATGATAATAAATATAGTTTCCTGCTTGTGAAACGTTTAATTACTCGAATGTATCGACAAAATCATTTTATTATTTTTGCTAATGATTCTAA---------TAAAAATCTATTTTTT------GGTCGGAACAAGAATTTCTACCCTCAAATGATATCAGAAGGATTTACATTTATTGTGGAAATTCCATTTGATATACGATTAATATCTTCTCAAAA------------AGGAAAAAGAATATTAAAATCTCATAATT------TACGATCAATTCATTCACTATTTCCTTTCTTAGAGAACAATTTTGTACATTTGAATTCTGTATTAGATATACGAATACCCCGCGCGGTCCATCTGGAAATTATGGTTCAAACCCTTCGTTATTGGGTAAAAGATGCCTGCGTCTTGCATTTATTACGATTATTTTTCCACAAGTATTGGAGTTGGAATACTCT------TAATGTTACAAAGAAATCCCATTTTTC------TTTTTCAC---C------------AAAAAGAAATCAAAGATTTTTTTTCTTATTATACAATTCTCATACATATGAATACGAATCCATTTTAGACTTTCTCCGTAATCAATCTTCTCATTTGCGATCAACATCTTTTGTATTCTTTCTTGAACGACTCTATTTTTATGGAAAAAAA------GAACGTCTTGTAGAAGTTGTTGGTCAGGATTTTCGGGTTAGTCTACGGTTGTTCACAGAGCCTTTCATACATTACATTAGGTATCAAGCAAAATCAATTCTGG------TTTCAAAGGGTACACCTCTTTTGATGAATAAATGGAAATCCTATCTTGTCAATTTTTGGCAATATCACTTTGATCTGTGGTTTGACTCGGGAAGGGTTT------ATATAAATCAATTTCCCAACCATTCACTTGACTTTATGGGCTATCATTCAAGTTTGCGACTAAATCCGGTAATCGTACGGGGTCAAATGCTAGAAAATGCATTTCTAAGCAATAATCCTATTAAGGAATTGGATACGCTTGTTCCAATTATTCCTCTTATTCGATCATTGTCTAAAGCTAAATTTTGTAACCCATTAGGACATCCCATTAGTAAGGCGGTTTGGACTGATTTATCAGATTCGGATATGATTGAACGATTTGGGTATATATGCAGAAACCTTTCTCATTATTATAGTGGGTCTTCAAAAAAAAAGAGTTTGTATCGAATAAAGTATATACTTCGACTTTCTTGTGCTAAAACTTTGGCTCGGAAACACAAAAATACGGTACATATTTT
			TTTGAAAA------GATTAGGCTCGGAATTTTTGGAAGACTTCTTCGTGTCGGAAGAAGAAGATCTTT------CTTTGACCTTCTCAAGATCTTCTTCTAC---CTTTGAGGGGGTATATAGA------GGGCGAATTTGGTATTTGGATATTGCTTATATAAATGATTTGAGCAATCGTCAATGA
		</sequence>
		<sequence>
			<taxon idref="Argostemma_hookeri"/>
			AAGTGTTGGATTCAAAGCTGGTGTTAAAGAGTACAAATTAACTTATTATACTCCTCAATACGAAACCAAAGAGACTGATATCTTAGCAGCATTCCGAGTAACCCCTCAACCCGGAGTTCCACCGGAAGAAGCAGGGGCCGCGGTACGTGCCGAGTCTTCTACTGGTACATGGACAGCTGTATGGACGGATGGACTTACCAGTCTGGATCGTTACAAAGGGCGATGCTACCACATCGAGCCAGTTCCTGGAGAAGAAGATCAATTTATTGCTTATGTAGCTTACCCCTTAGACCTTTTTGAAGAAGGCTCTGTTACTAACATGTTTACTTCCATCGTAGGTAATGTATTTGGGTTCAAAGCCCTGCGCGCCCTACGTCTGGAAGATTTGCGAATTCCCATTGCTTATATTAAAACCTTCCAAGGGCCGCCTCATGGCATTCAGGTAGAGAGAGATAAATTGAACAAGTATGGTCGTCCCCTGTTGGGATGTACTATTAAACCTAAATTAGGTTTATCTGCTAAAAACTATGGTAGAGCAGTTTATGAATGCCTTCGTGGTGGACTTGATTTTACCAAAGATGATGAAAACGTGAACTCCCAACCATTTATGCGTTGGAGAGATCGTTTCTTATTTTGTGCCGAAGCACTTTATAAAGCGCAGGCTGAAACAGGTGAAATCAAAGGGCATTACTTGAATGCTACTGCAGGTACATGCGAAG-AAATGATCAAAAGAGCTGTATTTGCTCGAGAATTGGGAGTTCCTATCGTAATGCATGATTACTTAACAGGGGGATTCACTGCAAATACTAGCTTGGCTCATTATTGCCGAGATAATGGCTTACTTCTTCACATTCACCGTGCAATGCATGCAGTTATTGATAGGCAGAAGAATCATGGTATGCACTTCCGCGTACTAGCTAAAGCGTTACGTATGTCTGGCGGAGATCATGTTCACGCCGGTACTGTGGTAGGGAAACTTGAAGGCGAAAGAGATATCACTTTGGGCTTTGTTGATTTACTGCGCGATGATTATATTGAAAAAGATCGCTCCCGCGGTATTTATTTCACTCAAGATTGGGTCTCTATGCCAGGTGTTCTGCCTGTGCGTTCAGGGGGTATTCATGTTTGGCATATGCCGGCTCTGACGGAGATTTTTGGAGATGATTCGGTACTACAGTTCGGTGGAGGAACTTTGGGACACCCTTGGGGTAATGCGCCAGGTGCTGTAGCCAATCGAGTAGCTCTAGAAGCCTGCGTAAAAGCTCGCAACGAGGGGCGTGATCTTGCCGCTGAGGGGAATGAAATTATCCGCGAACGTAGTAAATGGAGTCCTGAACTGGCGGCTSSTTGCGAGGTATGGAAGGAGATCACATTTAATTTTGACGCAGTGGATAAATTGGAT-------------------------AGTGGATCATACCTTTGATTCCACTTTCAATTCCTACATTAATAGGGGCGGGACTTCTTCTTTT-TCCAACGGCAACAAAAAATCTTCGTCGTATGTGGGCTTTTCAGAGTGTTTTATTGTTAAGTCTAGTCATGCTTTTTTCAATCAATCTATCTATTCAGCAAATAAATAGAAATTTTATCTATCAACATGTCTGGTCTTGGGTCATTATTAATGATTTTTCTTTAGAATTCGGCTATTTGATCGATCCACTTACTTCTATTATGTCAATATTAATCACTACTGTTGGAATTATGGTTCTTATTTATAGTGATAATTATATGGCTCATGATCAATCGTATTTGAGATTTTTTGCTTATATGAGTTTTTTCAGTACTTCCATGTTGGGATTAGTTACTAGTTCTAATTTAATACAAATTTATATTTTTTGGGAATTGGTTGGGGTATGTTCTTATCTATTAATAGGATTTTGGTTTACACGACCTCTTGCAGCAAATGCTTGCCAAAAAGCTTTTCTAACTAATCGTATAGGGGATTTTGGTTTATTATTAGGAATTTTGGGTTTTTTTTG
			GATAACAGGTAGTTTCGAATTTCGGGATCTATTCGAAATATTCAATAACTTGATTGTTGATAATGAAGTGAATTTTTTATTTGTTACTTTGTGTGCTGGTCTATTATTTGCCGGTGCCATTGCTAAATCTGCACAATTTCCCCTTCATGTATGGTTACCCGATGCTATGGAGGGGCCCACTCCTATTTCTGCTCTTATACATGCTGCTACCATGGTAGCAGCAGGAATTTTTCTTGTAGCCCGGCTTCTTCCTCTTTTCATAGTTATACCTTACATAATGAATTTCATTTCATTAGTAGGAATAATAACAGTATTATTAGGAGCTACTTTAGCTCTTGCTCAAAAAGATATTAAGAGAGGTTTAGCCTATTCCACAATGTCTCAATTGGGTTATATGATGCTAGCTCTGGGTATGGGGTCTTATCGAAGTGCTTTATTTCATTTGATTACTCATGCCTATTCCAAAGCCTTATTATTTTTAGGATCTGGATCCATTATTCACTCAATGGAAACAGTTGTTGGGTATTCTCCCCATAAAAGTCAAAATATGGCTCTTATGGGAGGTTTAACAAAACATGTACCAATTACCAAAAGCACTTTTTTAGTAGGTACACTTTCGATTTGTGGTATTCCACCGTTGGCTTGTTTTTGGTCCAAAGATGAAATTCTTACTGATACTTGGTTATATTCAACNAGTTTCGGAATAATAGCTTGGGTTACCGCGGGNNNNNNNNNNNNNNNNNNNNNNNNNNNNNNNNNNNNNNNNNNNNNNNNNNNTTTTGGTGGTCAGGTTCAAAATTAC------ATTGGTAAACAAATAATCCCCCTCTATTCACTATCTCTAT---GGGGTAAGGGAGTTTCTAAAAGAATTAACAAAAATAAAAAATTTAGTTTATTAAC------------------------TAAG---GAACGTTCCTCTTTTTTTTTAAAAAAGATATATTCAATTGAT------GATCGTGCTCT------------------AAATGTGACACGCCCCTTTATTACTATTGT------TCATTT------TCAGAATAAA---AA------AAAAATTTCC------TATCCTTATGAATCGGACAATACTATGTTATTCCCTCTACTTGTGTTGTGCCTATTTACTTTGTTCGTTGGGGCTATAGGAATTCC------TT---------TAAGT------CAAGAGGGGGTAAATTTAGATATATTATCTAAATGGTTAACTCCGTCTATAAATCTTTTTACTCAAAAATTGAAAAATTCG-----TACCAATTCAT-CGAATTTTTCAAAGATGCCGTTTTTTCAGTCAGTATAGTTTCTTTAGGAATATTTATAGCAGCCCTTTTATATAAATCGTCCTATTCCTCTTTGCTAAATTTGGATTTAATTAATTCAGTTCTTAAAATGAAAAGTGGTTCGAAGAGACTCCTTT-GGGACAAAATTATAAATACAATATATAGTTGGTCATATAATCGTGCTTAT-ATAGATTCCTTTTATACAATGTCTTTAACTGTAGGAATAAGAAAATCCGCCGAATTGA-TTCATTTTTTTGATCGATGGGTAATTGATGGAATTACGAATGCGTTTGGTGTTATTACTTTCTTTG--------------------------------------------------------------------------------------GTGCGACTAGGATCTTTTACACATTTCGATGAAGCAAGGTATTCGTCCATACCATCGGTAAGGT-----TTGGAAAACCACGACTGATCTTAAAAAGGAATGAAT--AGAAAAAACAGCATGTCGGGTTGAGGGGGAG---------TATTCCATTCTTTCCGGATCAGTACAAAACAAAAACCAGG-TTTGAATTCTTGGA-ACGGACGACAAT------AA----GGTTGGGTTGAATGAATAAATGGATAGGGCCCCGCGGCTTCAA-
			------TTAATTGAAGGAAGAGGCAAAGCAACGAGCTTATCTTTTTAATTTG----AATTATTTCCTGATCTAATTAGACGTTAAAAATATATTAGTGCCTAATGCAGGAGGGGTGTTT-CCC-CATGAGTGGATTCACGGTTTTTTGAATTAATCCTAACTATTTGAATTCTCCATTAT-------GAAACGGAGATATGTGTGTCAAAGAAGCAGTATATTGAT----AAAAAGAATTTTTTCCGAACTCAAAAGAGCGATTCGGTTG-AAAAACT-----AAAAGATTTCTAA-TCATCTTGCTATCCCA-------AACATAGAC----------TAAAAACG------GAAAGGGCAAGG--------GTAGAGAATCTGGTGAT------AAGTTTCTACCTG-CTTCCGAGGTA-TCTATTCTTACTAGAATACTTTGTTTTTGACTGTATCGCACTATGTATCATTTGAAAATTCCAAAATCTTCTAC-----CTT------TGTTTCAAATAGAAT-----------CAAATAGAATAT-TAA------ATGGAGGAAATCCAAAGAT------ATTTACAGCTTGATAGATCT------CAACAGTCCGGCTTTCTATATCCACTTATCTTTCAGGAGTATATTTACGGACTTGCTCATGATTATAGTTTAAACCGATCTCGTTTGTTGGAAAATTTAGGTTATGATAATAAATACAGTTTCCTACTTGTGAAACGTTTTATTACTCGAATGTATCGACAAAATCATTTTATTATTTTTGCTAATGATTCTAATAAAAATCTTAAAAATCTATTTTTT------GGTCGCAATAAGAATTTCTACCCTCAAACGATATCAGAAGGGTTTGCATTTATTGTGGAAATTCCGTTTGATATACGATTAATATCTTCT---------------------AAAAGAATATTAAAATCTCATAATT------TACGATCAATTCATTCACTATTTCCTTTCTTAGAGAACAATTTTTTCCATTTTCATTCTGTATTAGATATACTAATACCCCGTGCCGTCCATCTGGAAATTAGGGTTCAAACCCTTCGTTATTGGGTAAAAGATGCCTCCGCCTTGCATTTATTACGATTCTTTTTTCACGAGTATTGGAGTTGGAGTACTCT------TAGTGTTCCAAAGAAATCCTATTTTGG------TTTTTCAC---C------------AAAAAGAAATCAAAGATTTTTTTTATTATTATATAATTCTCATGCATATGAATACGAATCCATTTTGGATTTTCTGCATAACGAATCTTCTCATTTGCGATCAATATCTTTTGTATTCGTTCTTGAACGGCTCTTTTTTTATGGAAAAAAA-------AACGTCTTGTAGAAGTCGTTGCTAAGGATTTTCGGGTTAGTCTATGGCTGTTCACAGACCCTTTCATGCATTATGTTAGGTATCAAGGAAAATCCATTCTGG------TTTCAAAGGGTACACCTCTTTTGATGAATAAATGGAAGTCTTATCTTGTCAACTTTTGGCAATATCACCTTGATCTGTGGTTTCACTCGGGAAGGGTTT------ATAGAAAAAAATTTCCCAATCATTCACTTGACTTTATGGGCTATCTTTCAAGTGTGCGACTAAATCCGGTAATGGTACGGGGTCAAATGCTAGAAAATGCATTTCTAATCAATAATGCTCTTAAAAAATTGGATACGCTTGTTCCAATTATTCCTCTTATTCGAGCATTGTCTAAAGCTAAATTTTGTAACCCATTAGGACATCCCATTAGTAAGGTGGTTTGGACTGATTTATCAGATTCTGATATGATTGACCGATTTGGGTATATATGCAGAAACCTTTCTCAGTATTATAACGGGTCTTCAAAAAAAAAGAGTTTGTATCGAATAAAGTATATACTTCGACTTTCTTGTGCTAAAACTTTGTCTCGAAAACACAAAAGTACGGTACATATTTT
			TTTGAAAA------GATTAGGCTCGGAATTTTTGGAAGAATTCTTCGCGTTGGAAGAAGAAGACCTTT------CTTTGACCTTATCAAGAGCTTCCTGGAC---TTTTCGGGAGGTATATCGA------AGTCGAATTTGGTATTTGGATATTGCTTATATCAACGATTTGAGCAATCATCGATGA
		</sequence>
		<sequence>
			<taxon idref="Augusta_austrocaledonica"/>
			AAGTGTTGGATTCAAAGCTGGTGTTAAAGAGTACAAATTGACTTATTATACTCCTGAATACGAAACCAAAGATACTGATATCTTGGCAGCATTCCGAGTAACTCCTCAACCGGGAGTTCCACCTGAAGAAGCGGGGGCCGCGGTAGCTGCCGAATCTTCTACTGGTACATGGACAACTGTGTGGACCGATGGGCTTACCAGCCTTGATCGTTACAAAGGGCGATGCTATCACATCGAGCCAGTTCCTGGAGAAGAAGATCAATATATTGCTTATGTAGCTTACCCCTTAGACCTTTTTGAAGAAGGTTCTGTTACTAACATGTTTACTTCCATTGTAGGTAATGTATTTGGGTTCAAAGCCCTGCGCGCTCTACGTCTAGAAGATTTGCGAATCCCCCCTGCTTATATTAAAACCTTCCAAGGCCCGCCTCATGGCATCCAAGTTGAGAGGGATAAATTGAACAAGTACGGTCGTCCCCTGTTGGGATGTACTATTAAACCTAAATTAGGTTTATCTGCTAAAAACTACGGTAGAGCTGTTTATGAATGTCTTCGCGGGGGACTTGATTTTACCAAAGATGATGAAAATGTGAACTCCCAACCATTTATGCGTTGGAGAGATCGTTTCTTATTTTGTGCTGAAGCGCTTTATAAAGCACAAGCTGAAACAGGTGAAATCAAAGGGCATTACTTGAATGCTACTGCAGGTACATGCGAAG-AAATGATCAAAAGAGCTGTATTTGCTAGAGAATTGGGAGTTCCTATCGTAATGCATGATTACTTAACAGGGGGATTCACTGCAAATACTAGCTTGGCTCATTATTGCCGAGATAATGGCCTACTTCTTCACATCCACCGCGCAATGCATGCGGTTATTGATAGACAGAAGAATCATGGTATTCACTTCCGCGTACTAGCTAAAGCGTTACGTATGTCTGGTGGAGATCATATTCACTCCGGTACCGTAGTAGGTAAACTTGAAGGGGAAAGAGATATCACTTTGGGCTTTGTTGATTTACTGCGTGATGATTTTATTGAAAAAGATAGAAGCCGCGGTATTTATTTCACTCAAGATTGGGTCTCTCTACCAGGTGTTCTGCCCGTGGCTTCAGGAGGTATTCACGTTTGGCATATGCCTGCTCTGACCGAGATCTTTGGGGATGATTCTGTACTACAGTTCGGTGGAGGAACTTTAGGACACCCCTGGGGTAATGCGCCAGGTGCTGTAGCGAATCGAGTAGCTCTAGAAGCATGTGTAAAAGCTCGTAATGAAGGGCGTGATCTTGCTGCTGAGGGTAATGAAATTGTCCGCGAGGCTAGTAAATGGAGTCCTGAACTAGCTGCTGCTTGTGAGGTATGGAAGGAGATCCGATTTAATTTTCAAGCGGTGGATACTTTGGAT-------------------------------------------------------TTCCTATATTAATAGGGGTCGGACTTCTTCTTTT-TCCGACGGCAACAAAAAATCTTCGTCGTATGTGGTCTTTTCAAAGTGTTTTATTGTTAACTATAGTCATGATTTTTTCAATAAATCTTTCTATTCAGCAAATAAATAGCAATTCGATCTATCAATATGTATGGTCTTGGATCATTAATAATGATTTTTCTTTAGAATTTGGCTATTTGATCGATCCGCTTACTTCTATTATGTCAATATTAATAACTACCGTTGGAATTATGGTTCTTATCTATAGTGATAATTATATGGCTCATGATCAAGCATATTTGAGATTTTTTGCTTATATGGGTTTTTTCAGTACTTCCATGTTAGGATTAGTTACTAGTTCTAATTTGATACAAATTTATATTTTTTGGGAATTGGTTGGAATGTGTTCTTATTTATTAATAGGGTTTTGGTTTACACGACCTCTTGCTGCAAATGCTTGCCAAAAAGCTTTTGTGACTAATCGTATAGGGGATTTTGGCTTATTATTAGGAATTTTAGGTTTTTACTG
			GATAACGGGCAGTTTTGAATTTCGCGATTTATTTGAAATATTCAATAACTTTATTTATGATAATGAAGTCAATTCTTTATTTGTTATTTTGTGTGCTGGTCTAGTATTTTCCGGTGCCGTTGCTAAATCTGCACAATTTCCACTTCATGTATGGTTGCCTGATGCCATGGAAGGGCCCACTCCTATTTCTGCTCTTATACACGCTGCTACTATGGTAGCAGCGGGAATTTTTCTTGTAGCTCGTCTTATTCCTCTTTTCATAGTTATACCTTACATAATGAATTTTATTTCGTTGATAGGAATAATAACAGTATTATTAGGAGCTACTTTAGCTCTTGCTCAAAAAGACATTAAAAGAGGTTTAGCTTTTTCCACAATGTCTCAATTGGGTTATATGATGCTAGCTCTAGGTATGGGATCTTATCGAAGTGCTTTATTTCATTTGATTACTCATGCCTATTCCAAAGCATTATTATTTTTAGGATCTGGATCCGTTATTCATTCAATGGAAACAATTGTTGGATATTCTCCCTATAAAAGTCAGAATATGGTTTTTATGGGAGGTTTAACAAAACATATACCAATTACCAAAAACACTTTTTTATTAGGTACACTTTCTCTTTGTGGTATTCCACCCTTAGCTTGTTTTTGGTCCAAAGATGAAATTCTTAATGATAGTTGGTTGTATTCACCTATTTTCGCAATAATAGCTTGGACTAGCGCGGGATTAACCGCATTTTATATGTTTCGTATCTATTTACTTACTTTTGAAGGGCATTTAAGTGTTCATTTTCAAAATTAC------ATTGGTAAAGAAAAAGTATTTTTCTATTCAATATCTCTAT---GGGGTAGGGGAGCTTCGAAAAAAATTAACAACAATT------TTCTTTTATCAAC---------------AATGAATAATATT---GAAAGTTCTTCTTTTTTGAAAAAAAAGAGATATCCAATTGAT------GATAATGTTCG------------------AAATGTGACACGTCCCTTTATTACTATTAC------TCAGTT------TGAGAATAAA---AA------GTTATATTCC------TATCCTTATGAACCAGACAATACTATGTTATTCCCTTTACTTATATTGGGTCTATTTACTTTGTTCGTTGGATCTATAGGAATTCC------TT---------TCAGT------CAAGAAGGGGTAGATTTAGATATATTATCCAAATGGTTAACTCCATCTATAAATCTTTTGCACCAAAAGTTGAATAATTCG------ATAAATTGGTACGAATTTTTGAAAGATACAGTATCTTCTGCCAGTATAGCTTATTTAGGAATATTTATAGCGTCCTTTTTATATAAACCCCCCTACTCCTCTTTACAAAATTTTGATTTAATTAATTCAATTCTT------AAAAGAGGTCCTAAGAGAATTCTTT-GGGACAAAATTATAAATGGCATATATAATTGGTCGTATAATCGTGCTTAC-ATAGATTCGTTTTATACAAGATACTTCACTGGAGGAATAAGAGGATTGTCTAAATTAA-CTCATTTTTTTGATCGACGGATAATTGATGGAATTACGAATGCTGTTGGTGTTATAAATTTCTTTATAGGAGAAGTTGTCAAATATAT----------------------------------------------------------------GTGCGGCTAGCATCTTTTACACATTTAGATGAAGCAAGGGATTCATCTATACCATCGGTAAAGT-----TTGAAAGACCACGACTGATCCTGAAAAGAAGTGAAT--GGAAAAAACAGCATGTCGCATT-AGGGGGAGTTCTGAGAATGTTTCATTTTTACCGGATTAGTAGAAAAGAAAAATCCGG-TTCGAATTCTTGGA-ATGGAAGAAAA-------AA----AGTTGGGTTGAATGAATAAATGGATAGGGCCTCGCGGCTTCAA-
			------TTAATTATAGGGAAAGATAAAGTAACGAGCTTCTGTTCTGATTTTG---TAATTATTTCCTGATCTAATTAGACGTTAAAAATATATTAGTGTCCGGTTCAGGAAAGTTTTATCTTC-CACGAGTGAATTCTCAATTTTTTCAACGAATCCTAACTATTCTAATTCTCCATTAT-------GAAACGGGGATGTGTGTGTAGAAGAATCAGTATATTGAT----AAAGAAAG-TTTTTCCGAAATCAAAAGAGCGATTGTGTTG-AAAAAAT-----AAAAGATTTCTAA-CCATCTTGTTATCCTAT------AACATAGACTAAAAATGACTAAAAATG-----TAAAAAAGAGAGG--------ATAGAGAATCTGTTTCT------AAGTTTATACTCG-CCCCCGAGGTA-TATTTTATTACTAAAATACTTTG-TTTTGACTGTATCGCACTATGTATCATTTGATAACCCCCAAATCTTCTAC-----CTT------TGGTTCAAATTT----------------------AAAT-CAA------ATGGAGGAAATCCAAAGAT------ATTTACAGCTTGATAGATCT------CAACAACACAGCTTTCTATATTCACTTATCTTTCAGGAGTATATTTATGCACTTGCTCATGATCATAGTTTAAACCGATCGATTTTGTTAGAAAATCTAGTTTATGATAATAAATCCAGTTTCCTAATTGTGAGACGTTTAATTACTCGAATTTTTCAACAAAATAATTTTATTATTTTTGCTAATGATTCTAA---------TCAAAATCCATTTTTT------GGTCACAACAAGAATTTATATTCTCAAAGGATATCAGAAGGCCTTGCATTTATTGTGGAAATTCCATTTTATATACGATTAATATCTTCTCAAAG------------GGGGAAAGGGGTATTAAAATATCATAATT------TACGATCAATTCATTCACCATTTCCTTTCTTAGAGAACAATTTTTCACATTTAAATTCTGTGTTAGATATACTAATACCCCATCCCGTCCATCTGGAAATCTTGGTTCAAAACCTTCGTTATTGGGTAAAAGACGCCCCTTCCTTGCATTTATTACGATTCTTTTTCCACGAATATTGGAATTGGAATACTCT------TATTGATAGAAAGAAACCCAGTTCTTA------TTTTTCAC---C------------AAAAAGAAATCAAAAATTATTCTTCTTGTTATATAATTCTCATGTATGTGAATACGAATACATTTTCTTCTTTCTCCGTAAGCAATCTTCTCATTTGCGATCAACATCTTTTGGAGTCTTTCTTGAACGGATATATTTCTATGAAAAAAAA------GAACGTCTTGTAGAAGTCTTTGCTAAGGATTTTCAAGCCAGTCTATGGTTGTTCAAAGATCCTTTCATACATTATGTTAGGTATCAAGGAAAATCCATTCTGG------TTTCAAATGGGACGCCTCTTTTGATGAATAAATGGAAATCTTACCTTGTCAATTTTTGGCAATGTCATTTTGATATTTGGTTTCACCCAGGAAGGGTCT------ATATAAACCAATTACCCAATTATTCCCTTAACTTTATGGGCTATCTTTCAAGTGTGCGACTAAACCATTCAATGGTACGGAGTCAAATGCTAGAAAATGGATTTCTAATCAATAATGCTATTAAGCAATTTGATACCCTTGTTCCACTTATTCCCCTTATTGGATCATTGGCTAAAGCGAAATTTTGTAACTTATTAGGACATCCCATTAGTAAGCCGATTTGGACTGATTTGGCAGATTCTGATATTATTGACCGATTTTGGCATATATGCAGAAACCTTTCTCATTATTATAGCGGATCTTCAAAAAAAAAGAGTTTATATCGAATAAAGTATATACTTCGACTTTCTTGTGCTAAAACTTTGGCTCGGAAACACAAAAGTACTGTGAGTGCTTT
			TTTGAAAG------GATTAGGATCGGAATTTTTAGAAAAATTCCTCACGTCGGAAGAAGAAGCTCTTT------CTTTGACCTTCTCAAGAACTTCTTCTAC---TTTTCGGGGGGTATATAGA------AATCGAATTTGGTATTTGGATATTATTTATATCAATGATCTGACCAATTATCAATGA
		</sequence>
		<sequence>
			<taxon idref="Bertiera_longithyrsa"/>
			-------------------------------------TTGACTTATTATACTCCTGAATACGAAACCAAAGATACTGATATCTTGGCAGCATTCCGAGTAACTGCTCAACCGGGAGTTCCACCTGAAGAAGCGGGGGCCGCGGTAGCTGCCGAATCTTCTACTGGTACATGGACAACTGTGTGGACCGATGGGCTTACCAGCCTTGATCGTTACAAAGGGCGATGCTATCACATCGAGCCAGTTCCTGGAGAAGAAGAGCAATTTATTGCTTATGTAGCTTACCCCTTAGACCTTTTTGAAGAAGGTTCTGTTACTAACATGTTTACTTCCATTGTAGGTAATGTATTTGGGTTCAAAGCCCTGCGCGCTCTACGTCTGGAAGATTTGCGAATCCCCCCTGCTTATGTTAAAACCTTCCAAGGGCCGCCTCATGGCATCCAAGTTGAGAGAGATAAATTGAACAAGTATGGTCGTCCCCTGTTGGGATGTACTATTAAACCTAAATTAGGTTTATCTGCTAAAAACTACGGTAGAGCTGTTTATGAATGTCTTCGCGGGGGGCTTGATTTTACCAAAGACGATGAAAACGTGAACTCCCAACCATTTATGCGTTGGAGAGATCGTTTCTGCTTTTGTGCTGAAGCGCTTTATAAAGCACAGTCTGAAACAGGTGAAATCAAAGGGCATTACTTGAATGCTACTGCAGGTACATGCGAAG-AAATGATCAAAAGAGCTGTATTTGCTAGAGAATTAGGAGTTCCTATCGTAATGCATGATTACTTAACAGGGGGATTCACTGCAAATACTACCTTGGCTCATTATTGCCGAGATAATGGCCTACTTCTTCACATCCACCGCGCAATGCATGCGGTTATTGATAGACAGAAGAATCATGGTATGCACTTCCGCGTACTAGCTAAAGCGTTACGTATGTCTGGTGGAGATCATATTCACGCCGGTACCGTAGTAGGTAAACTTGAAGGGGAAAGAGATATCACTTTGGGCTTTGTTGATTTACTGCGTGATGATTTTGTTGAAAAAGATCGAAGCCGCGGTATTTATTTCACTCAAGATTGGGTCTCTCTACCAGGTGTTATACCCGTGGCTTCAGGAGGTATTCACGTTTGGCATATGCCTGCTCTGACCGAGATCTTTGGGGATGATTCTGTACTACAGTTCGGTGGAGGAACTTTAGGACACCCTTGGGGTAATGCGCCAGGTGCTGTAGCGAATCGAGTAGCTCTAGAAGCATGTGTAAAAGCTCGTAATGAAGGGCGTGATCTTGCTGCTGAGGGTAATGAAATTATCCGCGAGGCTAGTAAATGGAGTCCTGAACTAGCTGCTGCTTGTGAGATATGGAAGGAAATCCGATTTAATTTTGCAGCGGTGGATACATTGGAT-------------------------------------------------------------------------------------------CCGACGGCAACAAAAAATCTTCGTCGTATGTGGTCTTTTCAGAGTGTTTTATTGTTAACTATAGTCATGATTTTTTCAATCAACCTGTCTATTCAGCAAATAAATAGTAATTCGATCTATCAATATGTATGGTCTTGGATCATTAATAATGATTTTTCTTTAGAATTCGGCTATTTGATCGATCCGCTTACTTCTATTATGTCAATATTAATAACTACCGTTGGAATTATGGTTCTTATCTATAGTGATAATTATATGGCTCATGATCAAGCATATTTGAGATTTTTTGCTTATATGGGTTTTTTCAGTACTTCCATGTTAGGATTAGTTACTAGTTCGAATTTGATACAAATTTATATTTTTTGGGAATTGGTTGGAATGTGTTCTTATTTATTAATAGGGTTTTGGTTTACACGACCTCTTGCTGCAAATGCTTGCCAAAAAGCTTTTGTGACTAATCGTATAGGGGATTTTGGTTTATTATTAGGAATTTTAGGTTTTTACTG
			GATAACGGGTAGTTTTGAATTTCGTGATTTATTCGAAATATTCAATAACTTGATTTATGATAATGAAGTCAATTCTTTATTTGTTACTTTGTGTGCTGGTCTAGTATTTGCCGGTGCCGTTGCTAAATCGGCACAATTTCCCCTTCATGTATGGTTACCTGATGCCATGGAAGGGCCCACTCCTATTTCTGCTCTTATACACGCTGCTACTATGGTAGCAGCGGGAATTTTTCTTGTAGCTCGGCTTATTCCTCTTTTCATAGTTATACCTTACATAATGAATTTTATTTCGTTGATAGGAATAATAACAGTATTATTAGGAGCTACTTTAGCTCTTGCTCAAAAAGATATTAAAAGAAGTTTAGCTTTTTCCACAATGTCTCAATTGGGTTATATGATGCTAGCTCTAGGTATGGGATCTTATCGAAGTGCGTTATTTCATTTGATTACTCATGCCTATTCCAAAGCATTATTATTTTTAGGATCTGGATCCGTTATTCATTCAATGGAAACAATTGTTGGATATTCTCCTTATAAAAGTCAAAATATGGTTCTTATGGGAGGTTTAACAAAACATATACCAATTACCAAAAACACTTTTTTATTAGGTACACTTTCTCTTTGTGGTATTCCACCTTTGGCTTGTTTTTGGTCCAAAGATGAAATTCTTAATGATAGTTGGTTGTATTCAACGATTTTCGCAATAATAGCTTGGGCTACTGCGGGATTAACCGCATTTTATATGTTTCGGATCTATTTACTTACTTTTGAAGGGCATTTAAGTGTTCATTTTCAAAATTAC------ATTGGTAAAGAAAAAATATTTTTCTATTCAATATCTCTAT---GGGGTAGGGAAGCTTCGAAAAAAATTAACAACAATT------TTTCTTTATCAAC---------------AATGAATAATATT---GAAAGTTCTTCTTTTTTGAAAAAAAAGACATATCCAATTGAT------CATAATGTTCG------------------AAATGTGACACGTCCCTTTATTACTATTAC------TCATTT------TGAGAATAAA---AA------GTTTTATTCC------TATCCTTATGAATCGGACAATACTATGTTATTCCCTTTACTTATATTGGGTCTATTTACTTTGTTCGTTGGATCTATAGGAATTCC------TT---------TCAAT------CAAGACGGAGTAGATTTAGATATATTATCCAAATGGTTAACTCCATCTATAAATCTTTTGCACCAAAAGTTGAATAATTCG------ATAGATTGGTACGAATTTTTGAAAGATACAGTATCTTCTGTCAGTATAGCTTTTTTAGGAATATTTATAGCGTCCTTTTTATATAAACCCCCCTACTCCTCTTTACAAAATTTTGATTTAATTAATTCAATTCTT------AAAAGAGGTCCTAAGAGAATTCTTT-GGGACAAAATTCTAAATGGCGTATATAATTGGTCGTATAATCGTGCTTAC-ATAGATTCTTTTTATACAAGATCCTTCACTGGAGGAATAAGAGAATTGGCTAAATTTA-CTCATTTTTTTGATCGACGGATAATTGATGGAATTACGAATGGTGTTGGTGTTATTAATTTCTTTGTAGGAGAAGC----------------------------------------------------------------------------GTGCGGCTAGCATCTTTTACACATTTAGATGAAGCAGGGGATTCATCTATACCATCGGTAAAGT-----TTGGAAGACCACGACTGATCCTGAAAGGGAATGAAT--GGAAAAAACAGCATGTCGGATTGAGGGAGAGTTCTGAGAATGTTTCATTTTTACCGGATCAGTAGAAAAGAAAAACCCGG-TTCGAATTCTTGGA-ATGTAAGAAAAT------AA----AGTTGGGTTGAATGAATAAATGGATAGGGCCTCGCGGCTTCAT-
			------TTAATTATAGGGAAAGATAAAGTAACGAGCTTCTGTTCTGAATTTG---GAATAATTTCCTGATCTAATTAGACGTTAAAAATATATTAGTGCCCGGTGCAGGAAAGCTTTCTCTCC-CATAAGTGAATTCTCAATTTTTTCAACGAATCCTAACTATTCTAATTCTCCATTAT-------GAAACGGAGATGTGTGTGTAGAAGAAGCAGTATATTGAT----AAAGAAAG-TTTTTCCGAAATCAAAAGAGCGATTGGGTTG-AAAAAAT-----AAAAGATTTCTAA-CCATCTTGTTATCCTAT------AACATAGACTAAAAATGACTAAAAATG-----TAAAAAAGAGAGG--------ATAGAGAATCTGTTTAT------AAGTTTATACTCG-CCCCCGAGGTA-TCTTTTATTACTAAAATACTTTG-TTTTGACTGTATCGCACTATGTATCATTTGATAACCCCCAAATCTTCTAC-----CTT------TGGTTCAAATTT----------------------AAAT-CAA------ATGGAGGAAATTCAAAGAT------ATTTACAGCTTGATAGATCT------CAACAACGCGGCTTTCTATATCCACTTATCTTTCAGGAGTATATTTATGCACTTGCTCATGATCATAGTTTAAACCGATCGATTTTGTTAGAAAATGTAGTTTATGATAATAAATCCAGTTTCCTAATTGTGAAACGTTTAATTACTCGAATTTATCAACAAAATCATTTTATTATTTTTTCTAATAATTCTAA---------TCAAAATCGATTTTTT------GGTCACAACAAGAATTTATATTCTCAAACAATATCAGAAGGACTTGCATTTATTGTGGAAATTCCATTTTATATACGATTAATATCTTCTCAAGG------------GGGGAAAGGGATATTAAAATATCATAATT------TACGATCAATTCATTCACCATTTCCTTTCTTAGAGAACAATTTTTCACATTTTAATTCTGTGTTAGATATACTAATACCCCATCCCGTACATCTGGAAATTTTGGTTCAAAACCTTCGTTATTGGGTAAAAGACGCCTCTTCCTTGCATTTATTACGATTCTTTTTCCACGAATATTGGAATTGGAATACTCT------TATTGATAGAAAGAAACCCAGTTTTTA------TTTTTCAC---C------------AAAAAGAAATCCAAAATTATTCTTCTTGTTATATAATTCTCATGTATGTGAATACGAATCCATTTTCTTCTTTCTCCGTAAGCAATCTTCTCATTTGCGATCAACATCTTTTGGAGTCTTTCTTGAACGGATATATTTCTATGAAAAAAAA------GAACGTCTTGTAGAAGTCTTTGCTAAGGATTTTCAAGCCAGTCTATGGTTGTTCAAAGATCCTTTCATACATTATGTTAGGTATCAAGGAAAATCCATTCTGG------TTTCAAATGGGACGCCTCTTTTGATGAATAAATGGAAATCTTACCTTGTCAATTTTTGGCAATGTCATTTTGGTATTTGGTTTCACCCGGGAAGGGTCT------ATATAAACCAATTATCCAATTATTCCCTTAACTTTATGGGCTATCTTTCAAGTGTGCGACTAAACCATTCAATGGTACGGAGTCAAATGCTAGAAAATTCATTTCTAATCAATAATGCTATTAAGAAATTTGATACCCTTGTTCCACTTATTCCTCTTATTGGATCATTGGCTAAAGCGAAATTTTGTAACTTATTAGGACATCCTATTAGTAAGCCGGTTTGGACTGATTTGGCAGATTCTGATATTATTGACCGTTTTTGGCATATATGCAGAAACCTTTCTCATTATTATAGTGGATCTTCCAAAAAAAAGAGTTTGTATCGAATAAAGTATATACTTCGACTTTCTTGTGCTAAAACTTTGGCTCGGAAACACAAAAGTACTGTGCGTGCTTT
			TTTGAAAG------GATTAGGCTCGGAATTTTTGGAAAAATTCCTCACGTCGGAAGAAGAAGCTCTTT------CTTTGACCTTCTCAAGAACTTCTTCTAC---TTTTCGGGGGGTATATAGA------AATCGAATTTGGTATTTGGATATTATTTATATCAATGATCTGACCAATTATCAATGA
		</sequence>
		<sequence>
			<taxon idref="Boholia_nematostylis"/>
			----GTTGGATTCAAAGCTGGTGTTAAAGAGTACAAATTGACTTATTATACTCCTGAATACGAAACCAAAGATACTGATATCTTGGCAGCATTCCGAGTAACTCCTCAGCCGGGAGTTCCACCTGAAGAAGCAGGGGCCGCGGTAGCTGCCGAATCTTCTACTGGTACATGGACAGCTGTGTGGACCGATGGGCTTACCAGCCTTGATCGTTACAAAGGGCGATGCTATCACATCGAGCCAGTTCCTGGAGAAGAAGAGCAATTTATTGCTTATGTAGCTTACCCCTTAGACCTTTTTGAAGAAGGTTCTGTTACTAACATGTTTACTTCCATTGTAGGTAATGTATTTGGATTCAAAGCCCTGCGTGCTCTACGTCTGGAAGATTTGCGAATCCCCACTGCTTATATTAAAACCTTCCAAGGCCCGCCTCATGGCATCCAAGTTGAGAGAGATAAATTGAACAAGTATGGTCGTCCCCTGTTGGGATGTACTATTAAACCTAAATTAGGTTTATCTGCTAAAAACTACGGTAGAGCTGTTTATGAATGTCTTCGCGGGGGACTTGATTTTACCAAAGATGATGAAAACGTGAACTCCCAACCATTTATGCGTTGGAGAGATCGTTTCTTGTTTTGTGCTGAAGCGCTTTATAAAGCACAAACTGAAACAGGTGAAATCAAAGGGCATTACTTGAATGCTACTGCAGGTACATGCGAAG-AAATGATGAAAAGAGCTGTATTTGCTAGAGAATTGGGAGTTCCTATCGTAATGCATGATTACTTAACAGGGGGATTCACTGCAAATACTAGCTTGGCTCATTATTGCCGAGATAATGGCCTACTGCTTCACATCCACCGCGCAATGCATGCGGTTATTGATAGACAGAAGAATCATGGTATGCACTTCCGCGTACTAGCTAAAGCGTTACGTATGTCTGGTGGAGATCATATTCACGCCGGTACCGTAGTAGGTAAACTTGAAGGGGAAAGAGATATCACTTTGGGATTTGTTGATTTACTTCGTGATGATTTTATTGAAAAAGATCGAAGCCGCGGTATTTATTTCACTCAAGATTGGGTCTCTCTACCAGGTGTTCTGCCCGTGGCTTCAGGAGGTATTCACGTTTGGCATATGCCTGCTCTGACCGAGATCTTTGGGGATGATTCTGTCCTACAGTTTGGTGGAGGAACTTTAGGACACCCTTGGGGTAATGCGCCAGGTGCTGTAGCGAATCGAGTAGCTCTAGAAGCATGTGTAAAAGCTCGTAATGAAGGGCGTGATCTTGCTGCTGAGGGTAATGAAATTATCCGCGAGGCTAGTAAATGGAGTCCTGAACTAGCTGCTGCTTGTGAGGTATGGAAGGAGATCCGATTTAATTTTGCAGCGGTGGATACTTTGGAT-------------------------------TCATCCCTTTCATTCCACTTCCAATTCCTATATTAATAGGGGTGGGACTTCTTCTTTT-TCCGACGGCAACAAAAAATCTTCGTCGTATGTGGTCTTTTCAGAGTGTTTTATTGTTAACTATAGTCATGATTTTTTCAATGAATCTGTCTATTCAGCAAATAAATAGCAATTCGATGTATCAATATGTATGGTCTTGGATCATTAATAATGATTTTTCTTTAGAATTCGGCTATTTGGTCGATCCACTTACTTCTATTATGTCAATATTAATAACTACCATTGGAATTATGGTTCTTATATATAGTGATAATTATATGGCTCATGATCAAGCATATTTGAGATTTTTTGCTTATTTGGGTTTTTTCAGTACTTCGATGTTAGGATTAGTTACTAGTTCTAATTTGATACAAATTTATATTTTTTGGGAATTGGTTGGAATGTGTTCTTATTTATTAATAGGGTTTTGGTTTACACGACCTCTTGCGGCAAATGCTTGCCAAAAAGCTTTTGTGACTAATCGTATAGGGGATTTTGGCTTATTATTAGGAATTTTAGGTTTTTATTG
			GGCAACGGGCAGTTTTGAATTTCGTGATCTATTCGAAATATTTAGTAACTTGATTTATGATAATGAAGTAAATTCTTTATTTGTCATTTTGTGTGCTGGTCTAGTATTTGCCGGTGCCGTTGCTAAATCGGCACAATTTCCCCTTCATGTATGGTTACCTGATGCCATGGAAGGGCCCACTCCTATTTCTGCTCTTATACACGCTGCTACTATGGTAGCAGCGGGAATTTTTCTTGTAGCTCGGCTTATTCCTCTTTTCATAGTTATACCTTACATAATGAATTTCATTTCGTTGATAGGAATAATAACAGTATTATTAGGAGCTACTTTAGCTCTTGCTCAAAAAGACATTAAAAGAGTTTTAGCCTTTTCCACAATGTCTCAATTGGGTTATATGATGCTAGCTCTGGGTATGGGATCTTATCGAAGTGCTTTATTTCATTTGATTACTCATGCCTATTCCAAAGCATTATTATTTTTAGGATCTGGATCCATTATTCATTCAATGGAAACAATTGTTGGATATTCGCCCTATAAAAGTCAGAATATGGTTCTTATGGGAGGTTTAACAAAACATATACCAATTACCAAAAACACTTTTTTATTAGGTACACTTTCTCTTTGTGGTATTCCACCCTTGGCTTGTTTTTGGTCCAAAGATGAAATTCTTAATGATAGTTGGTTGTATTCAATGATTTTCGCAATAATAGCTTGGGCTACCGCGGGATTAACCGCATTTTATATGTTTCGGATCTATTTACTTACTTTTGAAGGGCATTTAAGTGTTCATTTTCAAAATTAC------ATTGGTAAAGAAAAAGTATTTTTCTATTCAATATCTCTAT---GGGGTAGGGGAGCTTCGAAAAAAATTAACAACAATT------TTCCTTTATTAAC---------------AATGAATAATATT---GAAAGTTCTTCTTTTTTGAAAAAAAAGGCATCTCCAATTGAT------GATAATGTTCG------------------AAATGTGACACGTCCCTTTATTACTATTAT------TCATTT------TGAGAATAAA---AA------GTTTTATTCC------TATCCTTATGAAGCAGACAATACTATGTTATTTCCTTTACTTATATTGAGTCTATTTACTTTGTTCGTTGGATCTATAGGAATTCC------TT---------TCAAT------CAAGAAGGAGTCGATTTAGATATATTATCCAAATGGTTAACTCCATCTATAAACCTTTTGCACCAAAAATTGAACAGTTCG------ATGGATTGGTACGAATTTTTGAAAGATACAGTATTTTCTGTCAGTATAGCTTATTTAGGAATACTTATAGCGTCCTTTTTATATAAACCCCCCTACTCCTCTTTACAAAATTTTGACTTAATTAATTCAATTCTT------AAAAGAGGTCCTAAGAGAATTCTTT-GGGACAAAATTATAAATGGCGTATATAATTGGTCATATAATCGTGCTTAC-ATAGATTCTTTTTATACAAGATCTTTCACTGGAGGAATAAGAGGGTTGGCTAAATTAA-CTCATTTTTTTGATCGACGGATAATTGATGGAATTACGAATGGTGTTGGTCTTATAAATTTCTTTATAGGAGAAGCTGTCAAATATATAGGTGGCG--------------------------------------------------------GTGCGGCTCGCATCTTTTACACATTTAGATGAAGCAAGGGATTCATCTATACCATCGGTAAAGT-----TTGGAAGACCACGACTGATCCTGAAAGGGAATGAAT--GGAAAAAATAGCATGTCGGATTGAGGGAGAGTTCTGAGAATGTTTCATTTTTACCGG--------AAAAGAAAAACTCGG-TTCGAATTCTTGGA-ATGTAAGAAAATGAAAATAA----AGTTGGGTTTAATGAATAAATGGATAGGGCCTCGCGGCTTCAA-
			------TTAATTATAGGGAAAGATAAAGCAACGAGCTTCTGTTCTGAATTTG---GAATTATTTCCTGATCTAATTAGACGTTAAAAATATATTAGTGACCGGTGCAGGAAAGCTTTCTCTCC-CATGAGTGAATTCTCAATTTTTTCAGCGAATCCTAACTATTCTAATTCTCCATTATAAA----AAAAAGGGGATGTGTGTGTAGAAGAAGCAGTATATTGAT----AAAGAAAG-TTTTTCCGAAATCAAAAGAGCGATTGGGTTG-ACAAAAT-----AAAGGATTTCTAA-CCATCTTGTTATCCTAT------AACATAGACTAAAAATGACTAAAAATG-----GAAAAAAGAGAGG--------ATAGAGAATCCGTTTAT------AAGTTTATACTCG-CCCCCGAGGTA-TCTATTCTTACTAAAATACTTTG-TTTTGACTCTATCGCACTATGTATCATTTGATAACCCCCAAATCTTCTACCTTTGCTT------TGGTTCAAATTT----------------------AAAT-CAA------ATGGAGGAAATCCAAAGAT------ATTTACAGCTTGATAGATCT------CAACAACACGGCTTTCTATATCCACTTATCTTTCAGGAGTATATTTATGCACTTGCTCATGATCATAGTTTAAACCGATCGATTTTGTTAGAAAATCTAGGTTATGATAATAAATCCAGTTTCCTAATTGTGAAACGTTTAATTACTCGAATTTATCAACAAAATAATTTTATTATTTTTGCTAATGATTCTAA---------TCAAAATCTATTTTTT------GGTCACAACAAGAATTTATATTCTCAAAGGATATCAGAAGGGCTTGCATTTATTGTGGAAATTCCATTTTATATACGATTAAGATC---------------------GGGGAAGGAGATATTAAAATATCATAATT------TACGATCAGTTCATTCACCATTTCCTTTCTTAGAGAACAATTTTTCACATTTTAATTCTGTGTTAGATATACTAATACCTCATCCTGTCCATCTAGAAATCTTAGTTCAAAACCTTCGTTATTGGGTAAAAGACGCCTCTTCCTTGCATTTATTACGATTCTTTTTCCACGAATTTTGGAATTGGAATACTCG------TATTGATAGAAAGAAAGTAAGTTTTTC------TTTTTTAC---G------------AAAAAGAAATTCCAAATTATTCTTCTTGTTATATAATTCTCATGTATGTGAATACGAATCCATTTTCTTCTTTCTCCGTAAGCAATCTTCTCATTTGCGATCAACATCTTTTGTAGTCTTTCTTGAACGAATATATTTCTATGAAAAAATA------GAACGTCTTGTAGAAGTCTTTGGTAAGGATTTTCAAGCCAGCCTACGGTTGTTTAAAGATCCTTTCATACATTATGTTAGGTATCAAGGAAAATCCATTCTGG------TTTCAAATGGGACACCTCTTTTGATGAATAAATGGAAATCTTACCTTGTCAATTTTTGGCAATGTCATTTTGATATTTGGTTTCGCCCGGGAAGGGTCT------ATATAAATCAATTACCCAATTATTCCCTTAACTTTATGGGCTATCTTTCAAGTGTGCGACTAACCCATTCAATGGTACGGAGTCAAATGCTAGAAAATTCATTTCTAATCAATAATGCTGTTAAGAAATTTGATACCCTTGTTCCAATTATTCCTCTTATTGGATCATTGGCTAAAGCGAAATTTTGTAACTTATTAGGACATCCCATTAGTAAGCCGATTTGGACTGATTTGTCAGATTCTGATATTATTGACCGATTTTGGCATATATGCAGAAACCTTTCTCATTATTATAGCGGATCTTCCAAAAAAAAGAGTTTGTATCGAATAAAGTATATACTTCGACTTTCTTGTGCTAAAACTTTGGCTCGGAAACACAAAAGTACTGTGCGTGCTTT
			TTTGAAAG------GATTAGGCTCGGAATTTTTGGAAAAATTCTTCACGTCGGAAGAAG---CTCTTT------CTTTGACTTTTTCAAGAACTTCTTCTAC---TTTTCGGGGGGTATATAGA------AATCGAATTTGGTATTTGGATATTATTTATATCAATGATCTGACCAATTATCAATGA
		</sequence>
		<sequence>
			<taxon idref="Cephalanthus_occidentalis"/>
			AAGTGTTGGATTCAAAGCTGGTGTTAAAGAGTACAAATTGACTTATTATACTCCTGAATACGAAACCAAAGAGACTGATATCTTAGCAGCATTCCGAGTAACTCCTCAACCTGGAGTTCCACCTGAAGAACGGGGGGCCGCGGTAGCTGCCGAATCTTCTACTGGTACATGGACAACTGTGTGGACCGATGGACTTACCAGCCTTGATCGTTACAAAGGACGATGCTACCATATCGAGCCAGTTCCTGGAGAAGAAGATCAATATATTGCTTATGTAGCTTACCCTTTAGACCTTTTTGAAGAAGGTTCTGTTACTAACATGTTTACTTCCATTGTAGGTAATGTATTTGGGTTCAAAGCCCTGCGTGCNNTACGTCTGGAAGATTTGCGAATTCCCGTTGCTTATACTAAAACCTTCCAAGGCCCGCCTCATGGCATCCAAGTTGAGAGAGATAAATTGAACAAGTATGGTCGTCCCCTGTTGGGATGTACTATTAAACCTAAATTAGGTTTATCTGCTAAAAACTACGGTAGAGCAGTTTATGAATGTCTTCGTGGTGGGCTTGATTTTACCAAAGATGATGAAAACGTGAACTCCCAACCATTTATGCGTTGGAGAGATCGTTTCTTATTTTGTGCCGAAGCAATTTATAAAGCACAGGCTGAAACAGGTGAAATCAAAGGGCATTACTTGAATGCTACTGCAGGTACATGCGAAG-AAATGATCAAAAGAGCTGTATTTGCTAGAGAATTGGGAGCTCCTATCGTAATGCATGATTACTTAACGGGGGGATTCACTGCAAATACTAGCNNGGCTCATTATTGCCGAGATAATGGTCTACTTCTTCACATCCACCGCGCAATGCATGCGGTTATTGATAGACAGAAGAATCATGGTATGCACTTTCGCGTACTAGCTAAAGCCTTACGTCTGTCTGGTGGAGATCATATTCACGCTGGTACCGTAGTAGGGAAACTTGAAGGGGAAAGAGACATCACTTTGGGCTTTGTTGATTTACTGCGTGATGATTTTATTGAAAAAGATCGAAGTCGCGGTATTTATTTCACCCAGGATTGGGTCTCTCTACCAGGTGTTCTGCCCGTGGCTTCAGGAGGTATTCACGTTTGGCATATGCCTGCTCTGACCGAGATCTTTGGGGACGATTCTGTACTACAGTTCGGTGGAGGAACTTTAGGACACCCTTGGGGTAATGCGCCAGGTGCCGTAGCGAATCGAGTAGCTCTAGAAGCAYGYGTAAAAGCTCGTAATGAGGGGCGCGATCTTGCTGCTGAGGGTAATGAAATTATCCGTGAGGCTAGTAAATGGAGTCCTGAATTAGCTGCTGCTTGTGAGGTATGGAAGGAGATCAGGTTTAATTTTAAAGCAGTGGATACTTTGGAT---ATGCAACAGACATATCAATACGGGTGGATCATACCCTTCATTCCACTTTCAATTCCTATATTAATAGGGATAGGACTTCTTCTTTT-TCCAACGGCAACAAAAAATCTTCGTCGTATGTGGTCCTTTCAGAGTGTTTTATTGTTAAGTATAGTCATGATTTTTTCAATCAATCTGTCTATTCAACAAATAAATAGCAATTCTATCTATCAATATGTATGGTCTTGGATCATTAATAATGATTTTTCTTTAGAATTCGGTTATTTAATTGATCCACTTACTTCTATTATGTCAATATTAATCACTACCGTTGGAATTATGGTTCTTATTTATAGTGATAATTATATGGCTCATGATCAAGCATATTTGATATTTTTTGCTTATATGAGTTTTTTCAGTACTTCCATGTTAGGATTAGTTACTAGTTCGAATTTGATACAAATTTATATTTTTTGGGAATTGGTTGGGGTGTGTTCCTATCTATTAATAGGGTTTTGGTTTACACGACCTCTTGCGGCAAATGCTTGCCAAAAAGCTTTTGTAACTAATCGTATGGGGGATTTTTGTTTATTATTAGGAATTTTAGGTTTTTATTG
			GATAACGGGAAGTTTTGAATTTCGAGATTTATTCGAAATATTCAATAACTTGATTTATAATAATGAAGTCAATTTTTTATTTGTTACTTTGTGTGCTGTTCTATTATTTGCTGGTGCCGTTGCTAAATCTGCACAATTTCCCCTTCATGTATGGTTACCTGATGCCATGGAGGGGCCTACTCCTATTTCCGCTCTTATCCATGCTGCTACTATGGTAGCAGCAGGAACTTTTCTTGTAGCTCGGCTTCTTCCTCTTTTCATAGTTATACCTTACATAATGAATTTAATTTCGTTGATAGGAATAATAACAGTATTGTTAGGAGCTACTTTAGCTCTTGCTCAAAAAGACATTAAGAGAGGTTTAGCCTATTCCACAATGTCTCAATTGGGTTATATGATGCTAGCTCTAGGTATGGGGTCTTATCGAAGTGCTTTATTTCATTTGATTACTCATGCCTATTCCAAAGCATTATTATTTTTAGGATCCGGATCCGTTATTCATTCAATGGAAACAGTTGTTGGATATTCTCCCCATAAAAGTCAGAATATGGCTCTTATGGGTGGTTTAAGAAAACATGTACCAATCACCAAAAACACTTTTTTATTAGGTACACTTTCTCTGTGCGGTATTCCGCCTTTGGCTTGTTTTTGGTCAAAAGATGAAATTCTTAATGATAGTTGGTTGTATTCAACGATTTTTGCAATAATAGCTTGGGCTACCGCGGGATTAACCGCATTTTATATGTTTCGAATCTACTTACTTACTTTTGAAGGGCATTTAAGTGTTCATTTTCAAAATTACATTGGTATTGGTAAACAAAAAGTCCCCTTTTATTCAATATCTCTAT---GGGGTAAAGGAGCTTCGAAAAGAATTAACAAAAATT------TGCGTTTATTAAC---------------AATGAATAATACT---AAAAGTTCTTCTTTTTTTTCAAAAAGGACATATCTAATCGAT------GACAATGGTAGAAATGTGGACAATGGTAGAAATGTGACACGACCCTTTATTACTATTGC------TTATTT------TGAGAATAAA---AA------GTTTAATTCC------TATCCCTATGAATCGGACAATACTATGGTATTCCCTTTACTTGTATTGGGTCTATTTACTTTGTTCGTTGGATCTATAGGAATTCC------CT---------TCAAT------CAAGAAGGAGTGGATTTGAATATATTATCTAAATGGTTAACTCCATCTATAAATCTTTTGCATCAAAAGTTGAACAATTCG------ATGGATTGGTACGAATTTTGGAAAGATGCAGCTTTTTCAGTTAGTATAGCTTATTTAGGAATATTTATAGCATCCTTTTTATATAAACCCCCCTATTCTTCGTTAATAAATTTTGATTTAATTAATTCAGTTCTT------AAAAGAGGTCCTAAGAGAATTCTTT-GGGACAAAATTATAAATGGCATATATAATTGGTCATATAATCGTGCTTAC-GTAGATTCTTTTTATACAATATCCTTAACTGGAGGAATAAGAAGATTAGCTGAATTAA-CTCATTTTTTTGATCGACAGGTAATTGATGGAATTATAAATGGGGTTGGTGTTGTTAGTTTTTTTATGGGAGAAACTGTCAAATATATAGGTGGCGGGCGCATCTCTTCTTATCTTTTTTTCTATTTATCTTATGTATCTATTTTTTT-----------------------------------------------------------------------------------------------------------------------------------------------------------------------------------------------------------------------------------------------------------------------------------
			-------------------------------------------------------------------------------------------------------------------------------------------------------------------------------------------------------------------------------------------------------------------------------------------------------------------------------------------------------------------------------------------------------------------------------------------------------------------------------------------------------------------------------------------------------------------------------------------------------------------------------------------------------------------AGGAGTATATTTATGCACTTGCTCATGATCATAGTTTAAACCGATCTATTTTGTTGGAAAATCCGGGTTATGATAATAAATTCAGTTTCCTAATTGTGAAACGTTTAATTATTCGAATGTATCAACAAAATCATTTTATTATTTTTGCTAATGATTCTAA---------TCAAAATCCTTTTTTT------GGTCGCAACAAGAATTTATATTCTGAAATGATATCAGAAGGATTCGCATTTATTGTGGAAATTCCATTTTATATACGATTAATATCTTCTCAAGC------------GGGGAAAGAAATATTAAAATCCTATAATT------TACGATCAATTCATTCACTATTTCCTTTCTTAGAGAGCCATTTTTTACATTTAAATTCTGTGTTAGATATACTAATACCCCACCCCGTCCATCTAGAAATCTCGGTTCAAAACCTTCGTTATTGGGTAAAAGACGCCCCTTCCTTGCATTTATTACGATTCTTTTTCCACGAGTATTGGAATTGGAATACTCT------TATTGCTAGAAAGAAATCCAGTTTTTA------TTTTTCAC---C------------AAAAAGAAATAAAAGATTATTATTCTTTTTATATAATTCTCATGTATGTGAATACGAATCCATTTTCGTCTTTCTCCGTAACCAATCTTCTCATTTGCGATCAACATCTTTTGGAGTCTTTCTTCAACGAATATATTTCTATGGAAAAATA------GAACGTCTTGTAGAAGTTTTTGCTAAGGATTTTCAGGCTAGTTTATGGTTGTTCAAAGATCCTTTCATGCATTATGTTAGGTATCAAGGAAAATCCATTTTGG------CTTCAAAAGGGACGCCCTTTTTGATGAATAAATGGAAATATTACCTTGTCAATTTTTGGCAATGTTATTTTAATCTGTGGTTTCACTCCGGAAGGGTCT------ATATAAACCAATTATCCAATCATTCCCTTAACTTTATAGGTTATCTTTCAAGTGTGCGACTAAACCCTTCAATGGTACGGAGTCAAATGCTAGAAAATTCATTTCTAATCAATAATGCTATTAAGAAATTTGATACCCTTGTTCCAATTATTCCTCTTATTGGATCATTGGCTAAAGCAAAATTTTGTAACCTATTAGGACATCCCGTTAGTAAGCCGGTTTGGACTGATTTATCAGATTCTGATATTATTGACCGATTTGGACATATATGCAGAAACCTTTCTCATTATCATAGCGGATCTTCCAAAAAAAAGAGTTTGTATCGAATAAAGTATATACTTCGACTTTCTTGTGCTAAAACTTTGGCTCGGAAACACAAAAGTACTGTACGTGCTTT
			TTTGAAAA------GATTAGGCTCGGAATTTTTGGAAGAATTCCTCACGTCGGAAGACGAAGTCCTTT------ATTTGACCTTCCCAAGAGCTTCTTCTAC---TTTTCGGGGGGAATATAGA------AGTCGGATTTGGTATTTGGATATTATTTATATCAATGATCTGACCAATTATCAATGA
		</sequence>
		<sequence>
			<taxon idref="Cinchona_pubescens"/>
			AAGTGTTGGATTCAAAGCTGGTGTTAAAGAGTACAAATTGACTTATTATACTCCTGAATACGAAACCAAAGATACTGATATCTTGGCAGCATTCCGAGTAACTCCTCAACCTGGAGTTCCACCCGAAGAAGCAGGGGCCGCGGTAGCTGNNGAATCTTCTACTGGTACATGGACAACTGTGTGGACCGATGGACTTACCAGCCTTGATCGTTACAAAGGGCGATGCTACCAYATCGAGCCAGTTCCTGGAGAAGAAGATCAATTTATTGCTTATGTAGCTTACCCTWTASMCCTTTTTSMAGAAGSTTCTSTTACTAACATGTTTACTTCCATTGTAGGTAATGTGTTTGGGTTCAAAGCCCTGCGTGCTCTACGTCTGGAAGATTTGCGAATCCCAACTGCTTATATTAAAACCTTCCAAGGCCCGCCTCATGGCATCCAAGTTGAGAGAGATAAATTGAACAAGTATGGTCGTCCCCTGTTGGGATGTACTATTAAACCTAAATTAGGTTTATCTGCTAAAAACTACGGTAGAGCAGTTTATGAATGTCTTCGTGGTGGGCTTGATTTTACCAAAGATGATGAAAACGTGAACTCCCAACCATTTATGCGTTGGAGAGATCGTTTCTTATTTTGTGCCGAAGCAATTTATAAAGCACAGGCTGAAACAGGTGAAATTAAAGGGCATTACTTGAATNCTACTGCAGGTACATGCGAAG-AAATGATCAAAAGAGCTGTATTTGCTAGAGAATTGGGAGTTCCTATCGTAATGCATGATTACTTAACAGGGGGATTCACTGCAAATACTAGCTTGGCTCATTATTGCCGAGATAATGGTTTACTTCTTCACATCCACCGCGCAATGCATGCGGTTATTGATAGACAGAAGAATCATGGTATGCACTTCCGCGTACTAGCTAAAGCGTTACGTATGTCTGGTGGAGATCATATTCACGCTGGTACCGTAGTAGGGAAACTTGAAGGGGAAAGAGACATCACCTTGGGCTTTGTTGATTTACTGCGTGATGATTTTATTGAAAAAGATCGAAGTCGCGGTATTTATTTCACTCAAGATTGGGTCTCTCTACCAGGTGTTTTGCCCGTGCGTTCAGGAGGTATTCACGTTTGGCATATGCCTGCTCTGACCGAGATCTTTGGGGACGATTCTGTACTACAGTTCGGTGGAGGAACTTTAGGACACCCTTGGGGTAATGCGCCAGGTGCCGTAGCGAATCGAGTAGCTCTAGAAGCATGTGTAAAAGCTCGTAATGAAGGGCGCGATCTTGCTGCTGAGGGTAATGAAATTATCCGTGAGGCTAGTAAATGGAGTCCTGAATTAGCTGCTGCTTGTGAGGTATGGAAGGCAATCAGGTTTAATTTTCAAGCAGTGGATACTTTGGAT---------------------------------------------------------------------GGGATGGGACTTCTTCTTTT-TCCAACGGCAACAAAAAACCTTCGTCGTATGTGGTCTTTTCAGAGTGTTTTATTGTTAAGTATAGTCATGATTTTTTCAATCAATCTGTCTATTCAACAAATAAATAGCAATTCTATTTATCAATATGTATGGTCTTGGATCATTACTAATGATTTTTCTTTAGAATTCGGTTACTTGATTGATCCACTTACTTCTATTATGTCAATATTAATCACTACCGTTGGAATTATGGTTCTTGTTTATAGTGATAATTATATGGCTCATGATCAAGCATATTTGAGATTTTTTGCTTATATGAGTTTTTTCAGTACTTCCATGTTAGGATTAGTTACTAGTTCGAATTTGATACAAATTTATATTTTTTGGGAATTGGTTGGGATGTGTTCCTATCTATTAATAGGGTTTTGGTTTACACGACCTCTTGCGGCAAATGCTTGCCAAAAAGCTTTTGTAACTAATCGTATAGGGGATTTTGGTTTATTATTAGGAATTTTAGGTTTTTATTG
			GATAACAGGAAGTTTTGAATTTCGGGATTTATTCGAAATATTCAATAACTTGATTTATAATAATGAAGTCAATTTTTTATTTGTTACTTTATGTGCTGCTCTATTATTTGCCGGTGCCGTTGCTAAATCTGCACAATTCCCCCTTCATGTATGGTTACCTGATGCCATGGAAGGGCCCACTCCTATTTCCGCTCTTATACATGCTGCTACTATGGTAGCAGCGGGAATTTTTCTTGTAGCTCGGCTTCTTCCTCTTTTCATAGTTATACCTTACATAATGAATTTCATTTCGGTGATAGGGATAATAACAATATTGTTAGGAGCTACTTTAGCTCTTGCTCAAAAAGACATTAAGAGAGGTTTAGCCTATTCCACAATGTCTCAATTGGGTTATATGATGCTAGCTCTAGGTATGGGGTCTTATCGAAGTGCTTTATTTCATTTGATTACTCATGCTTATTCCAAAGCATTATTATTTTTAGGATCCGGATCCGTTATTCATTCAATGGAAACAATTGTTGGATATTCTACTCATAAAAGCCAGAATATGGCTCTTATGGGGGGTTTAACAAAACATGTACCAATCACCAAAAACACTTTTTTATTAGGTACACTTTCTCTTTGCGGTATTCCGCCTTTGGCTTGTTTTTGGTCCAAAGATGAAATTCTTAATGATAGTTGGTTGTATTCAACTATTTTCGCAATAATAGCTTGGGCTACCGCGGGATTAACTGCATTTTATATGTTTCGGATCTACTTACTTACTTTTGAAGGGCATTTAAATGTTCATTTTCAAAATTACATTGGTATTGGTAAACAAAAACCCCCCTTCTATTCAATATCTCTAT---GGGGTAAAGGAGCTTCGAAAAGAATTAACAAGAATT------TGCCTTTATTAAC---------------AGTGAATAATAAT---GAAAGTTCTTCTTTTTTTTTCAAAAGGGCATATCCAATTGAT------GACAATGTTAC------------------AAATGTGACACGACCCTTTATTACTATTGC------TCATTT------TGAAAGTCAA---AA------GGTTTATTCC------TATCTCTACGAATCGGGCAATACTATGCTATTCCCTTTACTTGTATTGGGTCTATTTACTTTGTTCGTTGGGTCTATAGGAATTCC------CT---------TCAAT------CAAGAAGAGGTGGATTTAGATATATTATCTAAATGGTTAACTCCATCTATAAATCTTTTGCATCAAAAGTTGAACAATTCG------GTCGATTGGTACGAATTTTTGAAAGGTGCAGTTTTTTCAGTTAGTATAGCTTATTTAGGAATATTTATAGCATCCTTTTTATATAAACCCCCCTATTCCTCTTTACTAAATTTTGATTTAATTAATTCAGTTCTT------AAAAGAGGACCTAAGAGAATTCTTT-GGGACAAAATTGTAAATGGCATATATGATTGGTCATATAATCGTGCTTAC-ATAGATTATTTTTATACAACATTCTTAACTGGAGGAATAAGAAGATTAGCAGAATTAA-CTCATTTTTTTGATCGACAGATAATTGATGGAATTACGAATGGGATTGGTGTTGTTAGCTTTTTTATAGGAGAAGCTGTCAAATATATAGGTGGCGGGCGCATCTCTTCTTATCTTTTCTTCTATTTATCTTATGTATCTATTTTTTTATTAGTGCGGCTAGGATCTTTTACACATTTAGATGAATCAAGGGATTCGTCCATACTATCGGTAAGGT-----TTGGAAGACCACGACTGATCCTGAAAGGGAATGAAT--GGAAAAAATAGCATGTCGGATTGAGGGAGAATTCTGAGAATGTTTCATTCTTACCGGATCAGTACAAAACAAAAACCCGG-TTCGAATTCTTGGA-ACGGAAGAAAAG------AA----AGTTGGGTTGAATGAATAAATGGATAGGGCCCTGCGGCTTCAA-
			------TTAATTATAGGGAAAGACAAAGCAACGAGCTTCTGTTCTGAATTTG----AATTATTTCCCGATCTAATTAGATGTTAAAAATATATTAGTGCCCAATGTGGGAAGGGTTTCTCCCCTCATGAGTGGATTCTCGATTTTTTCAATGAATCCTAACTATTGTAATTCTCCATTAT-------GAAACGGAGATGTGTGTGTAGAAGAAGTAGTATATTGAT----AAAGAAAG-TTTTTCCGAAATCAAAAGAGCGATTAGGTTG-AAAAAAG-----AAAAGATTTCTAA-CCATCTTGTTATCCTAT------AACATAGAC----------TCAAAATGAAAAAAAAAAAAGAGAGG--------ATAGAGAATCTGTTGAT------AAGTTTACTCTCG-CTCCCGAGGTA-TCTATTCTTACTAGAATACTTTG-GTTTGACTATATCGCACTATGTATCATTTGATAATCCCAAAATCTTCTAC-----CTT------TGGTTCAAATCTA---------------------ATAT-CAA------ATGGAGGAAATCGAAAGATATTTACATTTACAGCTTGATAGATCT------CAACAACACGGCTTTCTATATCCACTTATCTTTCAGGAGTATATTTATGCACTTGCTCATGATCATAGTTTAAACCGATCTATTTTGTTGGAAAATCCAGGTTATGAGAATCAATTCAGTTTTCTAATTGTGAAACGTTTAATTACTCGAATGTATCAACAAAATCATTTTATTATTTTTGCTAATGATTCAAA---------CCAAAATCCATTTTTT------GGTCGCAACAAGAATTTATATTCTCAAACGATATCAGAAGGATTTGCATTTATTGTGGAAATTCCATTTTATATACGATTAATATCTTCTCAAGC------------GGGGAAAGGAATATTAAAATCTTATAATT------TACGATCAATTCATTCACTATTTCCTTTCTTAGAGAACCATTTTTCACATTTAAATTCTGTGTTAGATATACTAATACCCCACCCCATCCATTTGGAAATCTTGGTTCAAAACCTTCGTTATTGGGTAAAAGACGCCTCTTACTTGCATTTATTACGATTCTTTTTCCACGAGTATTGGAATTGGAATACTCT------TATTGCTAAAAAGAAACCCAGTTTTGA------TTTTCCAC---C------------AAAAAGAAGTGAAAGATTATTATTCTTCTTATATAATTCTCATGTATGTGAATACGAATCCATTTTCGTCTTTCTCCGTAACCAATCTTCTCATTTGCGATCAACATCTTTTGGAGTCTTTCTTGAACGAATATATTTCTATGGAAAAATA------GAACGTCTTGTAGAAGTTTTTGCTAAGGATTTTCGGGCTAATTTATGGTTGTTCAAAGATCCTTTCATGCATTATGTTAGGTATCAAGGAAAATCTATTTTGG------TTTCAAAAGGGACGCCCCTTTTGATGAATAAATGGAACTATTACCTTGTCAATTTTTGGAAATCTTATTTTGATCTTTGGTTTCACTCCGGAAGGGTCT------ATATAAACCAATTACCCAACCATTCCCTTAACTTTATAGGTTATTTTTCAAGTGTGCGACTAAACCCTTCAATGGTACGAAGTCAAATGCTAGAAAATGCATTTCTAATCAATAATGCTATTAAGAAATTGGATACCCTTGTTCCAATTATTCCTCTTATTCGATCATTGGCTAAAGCCAAATTTTGTAACCTATTAGGACATCCCGTTAGTAAGCCGGTTTGGACTGATTTATCAGATTCTGATATTATTGACCGATTTGGGCATATATGCAGAAAGCTTTCTCATTATCATAGCGGATCTTCCAAAAAAAAGAGTTTGTATCGAATAAAGTATATACTTCGACTTTCTTGTGCTAAAACTTTGGCTCGGAAACACAAAAGTACTGTACGTGCTTT
			TTTGAAAA------GATTAGGCTCGGAATTTTTGGAAGAATTCCTCACGTCGGAAGAAGAAGTCCTTT------CTTTGACCTTCCCAAGAGCTTCTTCTAC---TTTTCGGGGGGAATATAGA------AGTCGGATTTGGTATTTTGATATTATTTATATCAATGATCTGACCAATTATCAATGA
		</sequence>
		<sequence>
			<taxon idref="Coffea_arabica"/>
			AAGTGTTGGATTCAAAGCTGGTGTTAAAGAGTACAAATTGACTTATTATACTCCTGAATACGAAACCAAAGATACTGATATCTTGGCAGCATTCCGAGTAACTCCTCAACCGGGAGTTCCACCTGAAGAAGCGGGGGCCGCGGTAGCTGCCGAATCTTCTACTGGTACATGGACAGCTGTGTGGACCGATGGSCTTACCAGCCTTGATCGTTACAAAGGGCGATGCTATCACATCGAGCYAGTTCCTGGGGAAGAAAATCAATATATTGCTTATGTAGCTTACCCCTTAGACCTTTTTGAAGAAGGTTCTGTTACTAACATGTTTACTTCCATTGTAGGTAATGTATTTGGGTTCAAAGCCCTGCGCGCTCTACGTCTGGAAGATTTGCGAGTCCCACCTGCTTATATTAAAACCTTCCAAGGGCCGCCTCATGGCATCCAAGTTGAGAGAGATAAATTGAACAAGTATGGTCGTCCCCTGTTGGGATGTACTATTAAACCTAAATTAGGTTTATCTGCTAAAAACTATGGTAGAGCTGTTTATGAATGTCTTCGCGGGGGACTTGATTTTACCAAAGACGATGAAAACGTGAACTCCCAACCATTTATGCGTTGGAGAGATCGTTTCTGCTTTTGTGCTGAAGCGCTTTTTAAAGCACAGGCTGAAACAGGTGAAATCAAAGGGCATTACTTGAATGCTACTGCAGGTACATGCGAAG-AAATGATCAAAANAGCTGTATTTGCTAGAGAATTAGGAGTTCCTATCGTAATGCATGATTACTTAACAGGGGGATTCACTGCAAATACTAGCTTGGCCCATTATTGCCGAGATAATGGCCTACTTCTTCACATCCACCGYGCAATGCATGCGGTTATTGATAGACAGAAGAATCATGGTATGCACTTCCGCGTACTAGCTAAAGGGTTACGTATGTCTGGTGGAGATCATATTCACNNNGGTACCGTAGTAGGTAAACTTGAAGGGGAAAGAGATATCACTTTGGGCTTTGTTGATTTACTGCGTGATGATTTTATTGAAAAAGACCGAAGCCGCGGTATTTATTTCACTCAAGATTGGGTCTCTCTACCAGGTGTTATACCCGTGGCTTCAGGAGGTATTCACGTTTGGCATATCCCTGCTCTGACCGAGATTTTTGGGGATGATTCTGTACTACAGTTCGGTGGAGGAACTTTAGGACACCCTTGGGGTAATGCGCCAGGTGCTGTAGCAAATCGAGTAGCTCTAGAAGCATGTGTAAAAGCTCGTAATGAAGGGCGTGATCTTGCTGCTGAGGGTAATGAAATTATYCGCGAGGCTAGTAAATGGAGTCCTGAACTAGCTGCTGCTTGTGAGGTATGGAAGGAAATCCGATTTAATTTTGAAGCANTGGATAAATTGGAT---ATGCAACAGACATATCAATACGGGTGGATCATCCCTTTCATTCCACTTCCAATTCCTATATTAATAGGGGTCGGACTTCTTCTTTT-TCCGACGGCAACAAAAAATCTTCGTCGTATGTGGTCTTTTCAGAGTGTTTTATTGTTAACTATAGTCATGATTTTTTCAATCAATCTGTCTATTCAGCAAATAAATAGCAATTCGATCTATCAATATGTATGGTCTTGGATCATTAATAATGATTTTTCTTTAGAATTCGGCTATTTGATCGATCCGCTTACTTCTATTATGTCAATATTAATAACTACCGTTGGAATTATGGTTCTTATCTATAGTGATAATTATATGGCTCATGATCAAGCATATTTGAGATTTTTTGCTTATATGGGTTTTTTCAGTACTTCCATGTTAGGATTAGTTACTAGTTCGAATTTGATACAAATTTATATTTTTTGGGAATTGGTTGGAATGTGTTCTTATTTATTAATAGGGTTTTGGTTTACACGACCTCTTGCTGCAAATGCTTGCCAAAAAGCTTTTGTGACTAATCGTATAGGGGATTTTGGCTTATTATTAGGAATTTTAGGTTTTTACTG
			GATAACGGGTAGTTTTGAATTTCGTGATTTATTCGAAATATTCAATAACTTGATTTATGATAATGAAGTCAATTCTTTGTTTGTTACTTTGTGTGCTGGTCTAGTATTTGCCGGTGCCGTTGCTAAATCGGCACAATTTCCCCTTCATGTGTGGTTACCTGATGCCATGGAAGGGCCCACTCCTATTTCTGCTCTTATACACGCTGCTACTATGGTAGCAGCGGGAATTTTTCTTGTAGCTCGGCTTATTCCTCTTTTCATAGTTATACCTTACATAATGAATTTTATTTCGTTGATAGGAATAATAACAGTATTATTAGGAGCTACTTTAGCTCTTGCTCAAAAAGACATTAAAAGAGGATTAGCTTTTTCCACAATGTCTCAATTGGGTTATATGATGCTAGCTCTAGGTATGGGATCTTATCGAAGTGCTTTATTTCATTTGATTACTCATGCCTATTCCAAAGCATTATTATTTTTAGGATCTGGATCCGTTATTCATTCAATGGAAACAATTGTTGGATATTCTCCTTATAAAAGTCAAAATATGGTTCTTATGGGAGGTTTAACAAAGCATATACCAATTACCAAAAATACTTTTTTATTAGGTACACTTTCTCTTTGTGGTATTCCACCCTTGGCTTGTTTTTGGTCCAAAGATGAAATTCTTAATGATAGTTGGTTGTATTCAACGATTTTCGCAATAATAGCTTGGGCTACCGCGGGATTAACCGCATTTTATATTTTTCGGATATATTTACTTACTTTTGAAGGGCATTTAAGTGTTCATTTTCAAAATTAC------ATTGGTAAAGAAAAAGTATTTTTCTATTCAATATCTCTAT---GGGGTAGGGGAGCTTCGAAAAAAATTAACAACAATT------TTTCTTTATCAAC---------------AATGAATAATATT---GAAAGTTCTTCTTTTTTGAAAAAAAAGACATATCCAATTGCT------GAAAATGTTCG------------------AAATGTGACACGTCCCTTTATTACTATTAC------TCATTT------TGAGAATAAA---AA------GTTTTATTCC------TATCCTTATGAACCAGACAATACTATGTTATTCCCTTTACTTATATTGGGTCTATTTACTTTGTTCGTTGGATCTATAGGAATTCC------TT---------TCAAT------CAAGAAGGAGTAGATTTARATATATTATCCAAATGGTTAACTCCATCTATAAATCTTTTGCACCAAAAGTTGAGTAATTCG------ATGGATTGGTACGAATTTTGGAAAGATACAGTATCTTCTGTCAGTATAGCTTATTTAGGAATATTTATAGCATCCCTTTTATATAAACCCCCCTACTCCTCTTTACAAAATTTTGATTTAATTAATTCAATTCTT------AAAAGAGGTCCTAAGAGAATTCTTT-GGGACAAAATTATAAATGGCGTATATAATTGGTCGTATAATCGTGCTTAC-ATAGATTCTTTTTATACAAGATCCTTCACTGGAGGAATAAGAGGATTGGCTAAATTAA-CTCATTTTTTTGATCGACGGATAGTTGATGGAATTACGAATGGTGTTGGTGTTATTAATTTCTTTATAGGAGAAGCTATTAAATATATAGGTGGCGGGCGTATCTCTTCTTATCTTTTCTTCTATTTAACTTATGTATCTATTTTTTT----GTGCGGCTAGCATCTTTTACACATTTAGATGAAGCAGGGGATTCATCTATACCATCGGTAAAGT-----TTGAAAGACCACGACTGATCCTGAAAGGGAATGAAT--GGAAAAAACAGCATGTCGGATTGAGGGAGAGTTCTGAGAATGTTTCATTTTTACCGGATCAGTAGAAAAGAAAAACCCGG-TTCGAATTCTTGGA-ATGGAAGAAAAT------AA----AGTTGGGTTGAATGAATAAATGGATAGGGCCTCGCGGCTTCAA-
			------TTAATTATAGGGAAAGATAAAGAAACGAGCTTCTGCTCTGAATTTG---GAATAATTTCCTGATCTAATTAGACGTTAAAAATATATTAGTGCCCGGTGCAGGAAAGCTTTCACTCC-CATGAGTGAATTCTCAA-TTTTTCAACGAATCCTAACTATTCTAACTCTCCATTAT-------GAAACGGAGATGTGTGTGTAGAAGAAACAGTATATTGAT----AAAGAAAA-TTTTTCCGAAATCAAAAGAGCGATTGGGTTG-AAAAAAT-----AAAAGATTTCTAA-CCATCTTGTTATACTAT------AACATAGACTAAAAATGACTAAAAATG-----TAAAAAAGAGAGG--------ATAGAGAATCTGTTTAT------AAGTTTATACTCG--CCCCGAGGTA-TCTTTTATTACTAAAATACTTTG-TTTTGACTGTATCGCACTATGTATCATTTGATAACCCCCAAATCTTCTAC-----CTT------TGGTTCAAATTA----------------------AAAT-CAA------ATGGAGGAAATTCAAGGAT------ATTTACAGCTTGATAGATCT------CAACAACACGGCTTTCTATATCCACTTATCTTTCAGGAGTATATTTATGCACTTGCTCATGATCATAGTTTAAACCGATCGATTTTGTTAGAAAATCCAGTTTATGATAATAAATCCAGTTTCCTAATTGTGAAACGTTTAATTACTCGAATTTATCAACAAAATCATTTTATTATTTTTGCTAATAATTCTAA---------TCAAAATCTATTTTTT------GGTCACAACAAGAATTTATATTCTCAAACAATATCAGAAGGACTTGCATTTATTGTGGAAATTCCATTTTATATACGATTAATATCTTCTCAAGG------------GGGGAAAGGGATATTAAAATTTCGTAATT------TACGATCAATTCATTCACCATTTCCTTTCTTAGAGAACAATTTTTCACATTTAAATTCTGTGTTAGATATACTAATACCCCATCCCGTACATCTGGAAATCTTGGTTCAAAACCTTCGTTATTGGGTAAAAGACGCCTCCTCCTTGCATTTATTACGATTCTTTTTCCACGAATATTGGAATTGGAATACTCT------TATTGATAGAAAGAAACCCAGTTTTGA------TTTTTCAC---C------------AAAAAGAAATCAAAAATTATTCTTCTTGTTATATAATTCTCATGTATGTGAATACGAATCCATTTTCTTCTTTCTCCGTAAGCAATCTTCTCATTTGCGATCAACATCTTTTGGAGTCTTTCTTGAACGGATATATTTCTATGAAAAAAAA------GAACGTCTTGTAGAAGTCTTTGCTAAGGATTTTCAAGCCAGTCTATGGTTGTTCAAAGATCCTTTCATACATTATGTTAGGTATCAAGGAAAATCCATTCTGG------TTTCAAATGGGACGCCTCTTTTGATGAATAAATGGAAATCTTACCTTGTTAATTTTTGGCAATGTCATTTTGGTATTTGGTTTCACCCGGGAAGGGTCT------ATATAAACCAATTACCCAATTATTCCTTTAACTTTATGGGCTATCTTTCAAGTGTGCGACTAAACCATTCAATGGTACGAAGTCAAATGCTAGAAAATGCATTTCTAATCAATAATGCTATTAAGAAATTTGATACCCTTGTTCCACTTATTCCCCTTATTGGATCATTGGCTAAAGCGAAATTTTGTAACTTATTAGGACATCCTATTAGTAAGCCGATTTGGACTGATTTGGCAGATTCTGATATTATTGACCGATTTTGGCATATATGCAGAAACCTTTCTCATTATTATAGCGGATCTTCCAAAAAAAAGAGTTTGTATCGAATAAAATATATACTTCGACTTTCTTGTGCTAAAACTTTGGCTCGGAAACACAAAAGTACTGTGCGTGCTTT
			TTTGAAAG------GATTAGGCTCGGAATTTTTGGAAAAATTCCTCACGTCGGAAGAAGAAGCTCTTT------CTTTGACCTTCTCAAGAACTTCTTCTAC---TTTTCGGGGGGTATATAGA------AATCGAATTTGGTATTTGGATATTATTTATATCAATGATCTGACCAATTATCAATGA
		</sequence>
		<sequence>
			<taxon idref="Colletoecema_dewevrei"/>
			-AGTGTTGGATTCAAAGCTGGTGTTAAAGAGTACAAATTGACTTATTATACTCCTGAATACGAAACCAAAGATACTGATATCTTGGCAGCATTCCGAGTAACTCCTCAACCTGGAGTTCCGCCCGAAGAAGCGGGGGCTGCAGTAGCTGCCGAATCTTCTACTGGTACATGGACAACTGTGTGGACCGATGGACTTACCAGTCTTGATCGTTACAAAGGGCGATGCTACCACATCGATCCAGTTGCTGGAGAAGAAGATCAATATATTGCTTATGTAGCTTACCCCTTAGATCTTTTTGAAGAGGGTTCTGTTACTAATATGTTTACTTCCATTGTAGGTAATGTATTTGGGTTCAAAGCCCTGCGCGCTATACGTCTGGAAGATTTGCGAATCCCCGTTGCTTATATTAAAACCTTCCAAGGCCCGCCTCATGGCATTCAAGTTGAGAGAGATAAATTGAACAAGTATGGTCGTCCCCTGTTGGGATGTACTATTAAACCTAAATTAGGTTTATCTGCTAAAAACTACGGTAGAGCGGTTTATGAATGTCTTCGTGGTGGACTTGATTTTACCAAAGATGATGAAAACGTGAACTCACAACCATTTATGCGTTGGAGAGATCGTTTCTTATTTTGTGCCGAAGCACTTTATAAAGCACAGGCTGAAACGGGTGAAATTAAAGGGCATTACTTGAATGCTACTGCAGGTACATGCGAAG-AAATGATGAAAAGAGCTGTATTTGCTAGAGAATTGGGAACTCCTATCGTAATGCATGATTACTTAACAGGGGGATTCACTGCAAATACTAGCTTGGCTCATTATTGCCGAGATAATGGCCTACTTCTTCACATTCACCGTGCAATGCATGCAGTTATTGATAGGCAGAAGAATCATGGTATGCACTTCCGCGTACTAGCTAAAGCGTTACGTATGTCTGGCGGAGATCATATTCACGCTGGGACTGTAGTAGGGAAACTTGAAGGGGAAAGAGATATCACTTTGGGCTTTGTTGATTTACTGCGCGATGATTATATTGAAAAAGATCGAGCTCGCGGTATTTATTTCACTCAAGATTGGGTCTCTCTACCAGGTGTTATACCCGTGGCTTCGGGAGGTATTCACGTTTGGCATATGCCTGCTCTGACCGAGATCTTTGGAGATGATGCGGTACTACAGTTCGGCGGAGGAACTTTGGGACACCCTTGGGGTAATGCGCCAGGTGCCGTAGCGAATCGAGTAGCTCTCGAAGCATGCGTAAAAGCTCGGAACGAAGGGCGTGATCTTGCTGCTGAGGGTAATGAAATTATCCGCGAGGCTAGTAAATGGAGTCCGGAACTAGCTGCTGCTTGTGAGGTATGGAAGGAGATCAGATTTAATTTTAAAGCAGTGGATACTTTAGAT-----------------------------------------------------------------------GGTGGGACTTCTTCTTTT-TCCAACGGCAACGAAAAACCTTCGTCGTATGTGGTCTTTTCAGAGTGTTTTATTGTTAAGTATAGTCATGATTTTTTCAATCAATCTAGCCCTTCAGCAAATAAATAGAAATTCTATCTATCAATATGTATGGTCTTGGATCATTACTAATGATTTTTCTTTAGAATTCGGCTATTTGATCGATCCACTTACTTCTATTATGTCAATATTAATCACTACCGTTGGAATTATGGTTCTTATTTATAGTGATAATTATATGGCCCATGATCAAGCATATTTAAGATTTTTTGCTTATATGAGTTTTTTCAGCACTTCCATGTTGGGATTAGTTACTAGTTCTAATTTGATACAAATTTATATTTTTTGGGAATTGGTTGGGGTGTGTTCCTATCTATTAATAGGATTTTGGTTTACACGACCTCTTGCGGCAAATGCTTGCCAAAAAGCTTTTGTAACTAATCGTATAGGGGATTTTGGTTTATTATTAGGAATTTTAGGTTTTTTTTG
			GATAACAGGCAGTTTCGAATTTCGGGATTTATTCGAAATACTCAATAACTTGATTTTTAATAATGAAGTTAATTTTTTATTTGTTACTTTGTGTGCTGTTCTATTATTTGCTGGTGCCATTGCTAAATCTGCACAATTTCCCCTTCATGTATGGTTACCTGATGCCATGGAGGGGCCCACTCCTATTTCCGCTCTTATACATGCTGCTACCATGGTAGCAGCGGGGATTTTTCTTGTAGCCCGGCTTCTTCCTCTTTTCATAGTTATACCTTACATAATGAATTTCATTTCGTTGATAGGAATAATCACAGTATTATTAGGGGCTACTTTAGCTCTTGCTCAAAACGACATTAAGAGAGGTTTAGCCTATTCCACAATGTCTCAATTGGGTTATATGATGCTAGCTCTAGGTATGGGGTCTTATCGAAGTGCTTTATTTCATTTGATTACTCATGCCTATTCCAAAGCATTATTATTTTTAGGATCCGGATCCATTATTCACTCAATGGAAACAATTGTCGGATATTCTCCCTATAAAAGTCAGAATATGGCTCTTATGGGAGGTTTAACAAAACATGTACCAATTACCAAAAGCACTTTTTTAGTAGGTACACTTTCTCTTTGCGGTATTCCGCCGTTGGCTTGTTTTTGGTCCAAAGATGAAATTCTTAATGATAGTTGGTTGTATTCAACGATTTTCGCAATAATAGCTTGGGCTACCGCGGGATTAACCGCATTTTATATGTTTCGTATCTATTTACTTACCTTTGAAGGTCATTTAGGTGTTCATTTTCAAAATTAC------ATTGGTAAACAAAAAATACCCTTCTATTCATTATCTCTAT---GGGGTAAGGGGGTTTCAAAAAGAATTAACAAGAATT------TGCCTTTATTAAC---------------AATGAATAATAAT---AAAAGTTCTTCTTTTTTGAAAAAAAAGATATCTCCAATTGAT------GATAGCTCTAG------------------AAATGTGACACAGCCCCTTATTACTATTGT------TCATTT------TGAGAATAAA---AA------GTTTTACTCCTATCCTTATCCTTATGAATCGGATAATACTATGTTATTCCCTTTACTTGTATTGGGTCTATTTACTGTGTTCGGTGGGGGTATAGGAGTTCC------TT---------TAAAT------CAAGAAGGAGTGGATTTAGATATATTATCTAAATGGTTAACTCCGTCTATAAATCTTTTGCATCAAAAGTTTAACAATTCG------ATGGATTGGTACGAATTTTTGAAAGATGCAGTTTTTTCAGTCAGTATAGCTTTTTTAGGAATATTTATAGCGTTCTTTTTATATAAACCCCCTTATTCCTCTTTACTAAATTTTGATTTAAGTAATTCAGTTCTTAAAATTAAAAGAG---------GAAGTCTTT-GGGACAAAATTCTAAATGACATATATAATTGGTCATATAATCGTGCTTAC-ATAGATTCTTTTTATACAATATTTTTAACTGGAGGAATAAGAAAATCAGCTGAATTAA-TTCATTTTTTTGATCGACGGGTAATTGATGGAATTACAAATGGGATTGGTA-----------------------------------------------------------------------------------------------------GTGCGGCTAGGATCTTTTACACATTTAGATGAAGCAAGG-ATTCGTCCATACCATCGGTAAAGT-----TTGGAAGACCACGACTGATCTTGAAAGGGAATGACT--GGAAAAAATAGCATGTCGGATTGAGGGAAAGTGTT-----TCCTTCTTACTTACCGGATCAGTACAAAACAAAAACCTGG-TTCGAATTCTTGGA-ACGGAAGAAAAT------AA----AGTTGGGTTGAATGAATAAATGGATAGGGACCTGCGGTTTCAA-
			------TTAATTATAGGAAAATACAAAGCCACGAGCTTCCGTTTTGAATTTG----AATTATTTCCTAATCTAATTATACGTTAAAAATATATTAGTGCCCAATGTGGGAAGGGTTTCTCCCC-CATGAGTGAATTCTCTATTTTTTGAATTAATCCTAACTATTCCAATTCTCCATTAT-------CAAACGGAGATATGTGTGTCGAAGAAGCAGTATATTGAT----AAAGAAAG-TTTTTCCGAAATCAAAAGAGCGATTCGGTTG-AAAAAAT-----AAAAGATTTCTAA-TCATCTTTCTATCCTAG------AACATAGAC----------TAAAAATG------GAAACAGAGAGG---------TAGATAATCTGTTGATAAC-----------------CCCCCGAGGTA-TCTATTCTTACTAGAATACTTTGTTTTTGACTGTATCGCACTATGTATCATTTGATAATTCCCAAATCTTCTAC-----CTTTGTTTGTGGTTCAAATCTA---------------------ATAT-TAA------ATGGAGGAAATCCAAAGATATTTACATTTACAACTTGATAGATCT------CAACAACACGGCTTTCTATATCCACTTCTCTTTCAAGAGTATATTTATGGACTTGCTCATGATCATAGTTTAAAAAGATCTAGTTTGTTGGAAAATTCAGGTTATGACAATAAATCCAGTTTCCTAAGTGTGAAACGTTTAATTACTCGAATGTATCAACAAAATCATTTTATTATTTTTGCTAATGATTCTAA---------TCAAAATCTATTTTTT------GGTCGCAACAAGAATTTCTATCTTCAAACGATATCAGACGGATTTTCATTTATTGCGGAAATTCCATTTGATATAAGATTAATATCTTCTCAAAA------------AGGGAAAAGGGTATTAAAATCTCATAATT------TACGATCAATTCATTCACTATTTCCTTTCTTAGAGAACAATTTTTCACATTTTAATTCTGTGTTAGATATACTAATACCCCACGCCGTCCATCTGGAAATTCTGGTTCAAACCCTTCGTTATTGGGTAAAAGATGCCCCCTCTTTGCATTTATTACGATTATTTTTCCACGAGTATTGGAGTTGGAATACTCT------TATTGCTACAAAGAACCCCCGTTTTGA------TTTTTCAC---C------------AAAAAGAAATCAAAGATTATTTTTCTTGTTATATAATATTCATACATATGAATACGAATCCATTTTGGCCTTTCTCCGTAACCAATCTTATCATTTGCGATCAACATCTTTTGGAGTCTTTCTTGACCGAATATATTTCTACGGAAAAAAA------GAACGTCTTGTAGAAGTCGTTGCTACGGATTTTCAGGTTAGTCTATGGTTGTTCACCGACCCTTTAATGCATTATGTTAGGTATCAAGGAAAATCAATTCTGG------TTTCAAGGGGTACGCCCCTTTTGATGAATAAATGGAAATCTTTTCTTGTCAATTTTTGGCAATGTCATTTTGATCTGTGGTTTCACTCGGGAAGGGTCT------ATATAAATCAATTATCCAATCATTCCCTTGACTTTATGGGCTATCTTTCAAGTGTGCGACTAAACCCGTCAATGGTACGGAGTCAAATGCTAGAAAATTCATTTCTAATCAATAATGCTATTAAGAAATTTGATACCCTTGTTCCAATTATTCCTCTTATTGGATCGTTAGCTAAAGAGAAATATTGTAACCCCGTAGGACATCCTGTTAGTAAGCCGGTTTGGACTGAGTTATCAGATTCTGATATTATTGACCGATTTGGGTATATATGCAGAAACCTTTCTCATTATCATAGCGGGTCTTCCAAAAAAAAGCGTTTATATCGAATAAAGTATATACTTCGACTTTCTTGTGCTAAAACTTTGGCGCGGAAACACAAAAGTACTGTACGTGTTTT
			TTTGAAAA------GATTAGGCTCTGAATTTTTGGAAGAATTCCTCACGTCGGAAGAAGAAGCCCTTT------CTTTGACCTTCCGAAGAGCTTCTTCGAC---CTTTCGGGGGGTATATAGA------AGTCGGATTTGGTATTTGGATATTACTTATATCAACGATCTGACCAATCATCAATGA
		</sequence>
		<sequence>
			<taxon idref="Condaminea_corymbosa"/>
			--------------------GTGTTAAAGAGTACAAATTGACTTATTATACTCCTGAATACGAAACCAAAGATACTGATATCTTGGCAGCATTCCGAGTAACTCCTCAACCGGGAGTTCCACCTGAAGAAGCAGGGGCCGCGGTAGCTGCCGAATCTTCTACTGGTACATGGACAACTGTGTGGACCGATGGGCTTACCAGCCTTGATCGTTACAAAGGGCGATGCTACCACATCGAGCCAGTTCCTGGAGAAGAAGATCAATATATTGCTTATGTAGCTTACCCCTTAGACCTTTTTGAAGAAGGTTCTGTTACTAACATGTTTACTTCCATTGTAGGTAATGTATTTGGGTTCAAAGCCCTGCGCGCTCTACGTCTGGAAGATTTGCGAATCCCTCCTGCTTATATTAAAACCTTCCAAGGCCCGCCTCATGGCATCCAAGTTGAGAGAGATAAATTGAACAAGTATGGTCGTCCCCTGTTGGGATGTACTATTAAACCTAAATTAGGTTTATCTGCTAAAAACTATGGTAGAGCTGTTTATGAATGTCTTCGCGGTGGACTTGATTTTACCAAAGATGATGAAAACGTGAACTCCCAACCATTTATGCGTTGGAGAGATCGTTTCTTATTTTGTGCTGAAGCACTTTATAAAGCACAGGCGGAAACAGGTGAAATCAAAGGGCATTACTTGAATGCTACTGCAGGTACATGCGAAG-AAATGATCAAAAGAGCTGTATTTGCTAGAGAATTGGGAGTTCCTATCGTAATGCATGATTACTTAACAGGGGGATTCACTGCAAATACTAGCTTGGCTCATTATTGCCGAGATAATGGCCTACTTCTTCACATCCACCGCGCAATGCATGCGGTTATTGATAGACAGAAGAATCATGGTATTCACTTCCGCGTACTAGCTAAAGCGTTACGTATGTCTGGTGGAGATCATATTCACTCTGGTACCGTAGTAGGCAAACTTGAAGGGGAAAGAGATATCACTTTGGGCTTTGTTGATTTACTGCGTGATGATTTTATTGAAAAAGATCGAAGTCGCGGTATTTATTTCACTCAAGATTGGGTCTCTCTACCAGGTGTTCTGCCCGTGGCTTCAGGAGGTATTCACGTTTGGCATATGCCTGCTCTGACCGAGATCTTTGGGGATGATTCTGTACTACAGTTCGGTGGAGGAACTTTAGGACACCCTTGGGGTAATGCGCCAGGTGCTGTAGCTAATCGAGTAGCTCTAGAAGCATGTGTAAAAGCTCGTAATGAAGGGCGCGATCTTGCTGCTGAGGGTAATGAAATTGTCCGTGAGGCTAGTAAATGGAGTCCTGAACTAGCTGCTGCTTGTGAGGTATGGAAGGCGATCACATTTAATTTTGCAGCAGTGGATACTTTGGAT--------------------------------------TTTTATTCCACTTCCAATTCCTATATTAATAGGGTTAGGACTTCTTCTTTT-TCCAACGGCAACAAAAAATCTTCGTCGTATGTGGTCTTTTCAGAGTATTTTATTGTTAAGTATAGTCATGATTTTTTCAATCAATCTGTGTATTCAGCAAATAAATAGCAATTCGATCTATCAATATGTATGGTCTTGGATCATTAATAATGATTTTTCTTTAGAATTCGGCTATTTGATCGATCCACTTACTTCCATTATGTCAATATTAATTACTACCGTTGGAATTATGGTTCTTATCTATAGTGATAATTATATGGCTCATGATCAAGCCTATTTGAGATTTTTTGCTTATATGAGTTTTTTCACTACTTCCATGTTAGGATTAGTTACTAGTTCTAATTTGATACAAATTTATATTTTTTGGGAATTGGTTGGGATGTGTTCTTATCTATTAATAGGGTTTTGGTTTACACGACCTCTTGCGGCAAATGCTTGTCAAAAAGCTTTTGTGACTAATCGTATAGGGGATTTTGGTTTATTATTAGGAATTTTGGGTTTTTATTG
			GATAACGGGCAGTTTTGAATTTCGTGATTTATTCGAAATATTCAATAACTTGATTTATAATAATGAAGTCAATTTTTTATTTGTTACTTTGTGTGCTGGTCTAGTATTTTCCGGTGCCCTTGCTAAATCTGCACAATTTCCCCTTCATGTATGGTTACCTGATGCCATGGAAGGGCCCACTCCTATTTCCGCTCTTATACACGCTGCTACTATGGTAGCAGCGGGAATTTTTCTTGTAGCTCGGCTTCTTCCTCTTTTCATAGTTATACCTTCCATAATGTATTTTATTTCGTTGATAGGAATAATAACAGTATTATTAGGAGCTACTTTAGCTCTTGCTCAAAAAGACATTAAGAGAGGTTTAGCCTATTCCACAATGTCTCAATTGGGTTATATGATGCTAGCTCTAGGTATGGGGTCTTATCGAAGTGCTTTATTTCATTTGATTACTCATGCCTATTCCAAAGCATTATTATTTTTAGGATCTGGATCCGTTATTCATTCAATGGAAACAATTGTTGGATATTCTCCCTATAAAAGTCAGAATATGGTTCTTATGGGAGGTTTAACAAAACATGTACCAATTACCAAAAACACTTTTTTATTAGGTACACTTTCTCTTTGTGGTATTCCACCCTTGGCTTGTTTTTGGTCCAAAGATGAAATTCTTAATGATAGTTGGTTATATTCAATGATTTTCGCAATAATAGCGTGGGCTACCGCGGGATTAACCGCATTTTATATGTTTCGGATCTATTTACTTACTTTTGAGGGGCATTTAAGTGTTCATTTTCAAAATTAC------GTTGGTAAACAAAAAGTCCCCTTCTATTCAATATCTCTAT---GGGGTAAGGGAGCTTCGAAAAGAATTAACAAAAATT------TGCGTTTATTAAC---------------AATGAATAATAAT---GAAAGTTCTTCGTTTTTGAAAAAAAAGACGTATCCAATTGAT------GATAATGTTCG------------------AAATGTGACACGACCCTTTATTACTATTGC------TCATTT------TGAGAATAAA---AA------GTTTTATTCC------TATCCTTATGAATCAGACAATACTATGCTATTCCCTTTACTTCTATTGGGTTTATTTACTTTGTTCGTTGGATCTATAGGAATTCC------TT---------TCAAT------CAAGAAGGGGTAGATTTAGATATATTATCCAAATGGTTAACTCCATCTATAAACCTTTTGCACCAAAAGTTGAATAATTCG------ATGGATTGGTACGAATTTTTGAAAGATGCAGTTTTTTCCGTCAGTATAGCTTATTTAGGAATATTTATAGCGTCCTTTTTATATAAACCTCCCTATTACTCTTTACGAAATTTTGATTTAATTAATTCAATTCTT------AAAAGAGGTCCTAAGAGAACTCTTT-GGGACAAAATTCTAAATGGCGTATATAATTGGTCATATAATCGTGCTTAC-ATAGATTCTTTTTATACAACATCCTTAACTGGAGGAATAAGAGGATTGGCTGAATTAA-CTCATTTTTTTGATCGACGGGTAATTGATGGAATTACGAATGGGGTTGGTATTATTAATTTCTTTATAGGAGAAGCTGTCAAA----------------------------------------------------------------------------------------------------------------------------------------------------------------------------------------------------------------------------------------------------------------------------------------------------------------------------------------------------
			------------------------------------------------------------------------------------------------------------------------------------------------------------------------------------------------------------------------------------------------------------------------------------------------------------------------------------------------------------------------------------------------------------------------------------------------------------------------------------------------------------------------------------------------------------------------------ATGGAGGAAATCCAAAGAT------ATTTACAGCTTTATAGATCT------CAACAACACGGCTTTCTATATCCACTTATCTTTCAGGAGTCTATTTATGCACTTGCTCATGATCATCGTTTAAACCGATCGATTTTGTTGGAAAATCCAGGTTATGACAATAAATCCAGTTTCCTAATTGTGAAACGTTTAATTACTCGAATGTATCAACAAAATCATTTTATTATTTTTGCTAATGATTCTAA---------TCAAAATCTATTTTTT------GGTCGCAACAAGAATTTCTATTCTCAAACGATATCAGAAGGATTTGCATTTATTGTGGAAATTCCATTTTATATACGATTAATGTCTTCTCAAGG------------GGGGAAGGGTCTATTAAAATATCATAATT------TACGATCAATTCATTCACTATTTCCTTTCTTAGAGAACCATTTTTCACATTTAAATTCTGTGTTAGATATACTAATACCCCACCCCGTCCATCTGGAAATCTTGGTTCAAAACCTTCGTTATTGGGTAAAAGACGCTCCTTCTTTGCATTTATTACGATTCTTTTTCCACGAATGTTGGAATTGGAATACTCT------TATTGATACAAAGAAACCCAGTTTTGA------TTTTTCAC---C------------AAAAAGAAATCAAAAATTATTCTTCTTCTTATATAATTCTCATGTATGTGAATACGAATCCATTTTCGTCTTTCTCCGCAACCAATCTTCCCATTTGCGATCAACATCTTTTGGAGTCTTTCTTGACCGAATATTTTTCTATGGAAAAATA------GAACGTCTTGTAGAAGTCTTTGCTAAGGATTTTCAGGCCAGTCTATGGTTGTTCAAAGATCCTTTCATGCATTATGTTAGTTATCAAGGAAAATCCATTCTGG------TTTCAAATGGGACGCCCCTTTTCATGAATAAATGGAAATCTTACCTTGTCAATTTTTGGCAAGGTCATTTTGACCTGTGGTTTCACCCGGGAAGGGTCT------ATATAAACCAATTACCCAATCATTCCCTTAACTTTATGGGCTATTTTTCAAGTGTGCGACTAAACCATTCAATGGTACGGAGTCAAATGCTAGAAAATTCATTTTTAATCAATAATGCTATTAAGAAATTTGATACTCTTGTTCCAATTATTCCTCTTATTGGATCATTGGCTAAAGCGAAATTTTGTAACTTATTAGGACATCCCGTTAGTAAGCCGATTTGGACCGATTTGTCAGATTCTGATATTATTGACCGATTTGGGCATATATGCAGAAATCTTTCTCATTATCATAGCGGATCTTCCAAAAAAAAGAGTTTGTATCGAATAAAGTATATACTTCGACTTTCTTGTGCTAAAACTTTGGCTCGGAAACACAAAAGTACTGTGCGTGCTTT
			TTTGAAAG------GATTAGGCTCGGAATTTTTGGAACAATTCCTCACGTCGGAAGAAGAAGTTCTTT------CTTTGACCTTCTCAAGAACTTCTTCTAC---TTTTAGGGGGGTATATAGA------AATCAAATTTGGTATTTGGATATTTTTTATATCAACGATCTGACCAATTATCAATGA
		</sequence>
		<sequence>
			<taxon idref="Coptosapelta_diffusa"/>
			AAGTGTTGGATTCAAAGCTGGTGTTAAAGAGTACAAATTGACTTATTATACTCCTGAATACGAAACCAAAGATACTGATATCTTGGCAGCATTCCGAGTAACTCCTCAACCCGGAGTTCCACCTGAAGAAGCAGGGGCCGCGGTAGCTGCCGAATCTTCTACTGGTACATGGACAACTGTGTGGACCGATGGACTTACCAGCCTTGATCGTTACAAAGGGCGGTGCTACCACATCGAGCCAGTTCCTGGAGAAGAAGATCAATATATTTGTTATGTAGCTTACCCCTTAGACCTTTTTGAAGAAGGTTCTGTTACTAACATGTTTACTTCCATTGTAGGTAATGTATTTGGGTTCAAAGCCCTGCGCGCCCTACGCCTGGAAGATTTGCGAATCCCCCCTGCTTATATTAAAACCTTCCAAGGCCCACCTCATGGCATCCAAGTTGAGAGAGATAAATTGAACAAATATGGTCGTCCCCTGTTGGGATGTACTATTAAACCTAAATTGGGTTTATCTGCTAAAAACTATGGTAGAGCGGTTTATGAATGTCTGCGCGGTGGACTTGATTTTACCAAAGATGATGAAAACGTGAACTCCCAACCATTTATGCGCTGGAGAGATCGTTTCTTATTTTGTGCCGAAGCACTTTATAAAGCACAGGCTGAAACGGGTGAAATCAAAGGACATTACTTGAATGCTACTGCAGGAACATGCGAAG-AAATGATCAAAAGAGCTGTATTTGCTAGAGAATTGGGAGTTCCTATCGTAATGCATGATTATTTAACAGGGGGATTCACTGCAAATACTAGCTTGGCTCATTATTGCCGAGATAATGGCTTACTTCTTCATATTCACCGTGCAATGCATGCGGTTATTGATAGACAGAAGAATCATGGTATGCACTTCCGCGTACTAGCTAAAGCTTTACGTATGTCTGGTGGAGATCATATTCACGCTGGTACCGTAGTAGGGAAACTTGAAGGGGAAAGAGACATCACTTTGGGCTTTGTTGATTTATTGCGCGATAATTTTATTGAAAAAGATCGAAGTCGCGGTATTTATTTCACTCAAGATTGGGTCTCTCTACCAGGTGTTATACCCGTAGCTTCAGGAGGTATTCACGTTTGGCACATGCCTGCTCTGACCGAGATCTTTGGGGATGATTCTGTACTACAGTTTGGTGGAGGGACTTTAGGACACCCTTGGGGGAATGCGCCAGGTGCTGTAGCTAATCGAGTAGCTCTAGAGGCATGTGTACAAGCTCGTAATGAAGGGCGTGATCTTGCTGCTGAGGGTAATGAAATTATCCGCGAGGCTAGTAAATGGAGTCCTGAACTAGCTGCTGCTTGTGAGGTATGGAAAGAGATTAGATTTAATTTTAAAGCAGTGGATACTTTGGAT-------------------------GGTGGATCATACCCTTTATTCCACTTCCAATTCCTATATTAATAGGGGTGGGACTTCTTCTTTT-TCCAACGGCAACAAAAAATCTTCGCCGTATGTGGTCTTTTCAGAGTGTTTTATTGTTAAGTATAGTTATGATTTTTTCAATCAATCTGTCTATTCAACAAATAAATAGCAATTCTATCTATCAATATGTATGGTCTTGGATCATTAATAATGATTTTTCTTTAGAATTCGGCTATTTGATCGATCCACTTGCTTCTATTATGTCAATATTAATCACTACCGTTGGAATTATGGTTCTTATTTATAGTGATAATTATATGGCCCATGATCAAGCATATTTGAGACTTTTTGCTTATATGAATTTTTTCAGTACTTCTATGTTGGGATTAGTTACTAGTTCTAATTTGATACAAATTTATATTTTTTGGGAATTGGTTGGGATGTCTTCCTATCTATTAATAGGGTTTTGGTTTACACGACCTCTTGCAGCAAACGCTTGCCAAAAAGCTTTTGTAACTAATCGTATGGGGGATTTTGGGTTATTATTAGGAATTTTAGGTTTTTATTG
			GACAACGGGCAGTTTCGAATTTCAAGATTTATTCGAAATATTCAATAACTTGATTTATAATAATGAAGTCAATTTTTTATTTGTTATTTTGTGTGCTGTTCTATTATTTGCCGGTGCCGTTGCTAAATCTGCACAATTTCCCCTTCATGTATGGTTACCTGATGCCATGGAGGGGCCCACTCCCATTTCTGCTCTTATACATGCTGCTACTATGGTAGCTGCGGGAATTTTTCTTGTAGCTCGGCTTTTTCCTCTTTTCCTAGTCATACCTTATATAATGAATTTCATTTCCTTGATAGGAATAATAACAGCATTATTAGGAGCTACTTTAGCCCTTGCTCAAAAAGACATTAAAAGAGGTTTAGCCTATTCTACAATGTCTCAATTGGGTTATATGATGCTAGCTCTAGGTATGGGGTCTTATCGAAGTGCTTTATTTCATTTGATTACTCATGCCTATTCCAAAGGATTATTATTTTTAGGATCCGGATCGGTTATTCATTCAATGGAAAGAATTGTTGGATATTCGCCCTATAAAAGTCAGAATATGGTCCTTATGGGAGGTTTAACAAAGCATGTACCAATTACTAAAAGCACTTTTTTATTAGGTACACTTTCTCTTTGTGGTATTCCTCCTTTGGCTTGTTTTTGGTCCAAGGATGAAATTCTTAATGATAGTTGGTTGTATTCAACGATTTTCGCAATAATAGCTTGGGGTACGGCGGGATTAACCGCATTTTATATGTTTCGAATCTATTTACTTACTTTTGAAGGGTATTTAAATGTTCATTTTCAAAATTAC------ATTGGTAAACAAAAAACACCACCCTATTCAATATCTCTGT---GGGGTAAAGGGNGTTCTAGCAGAATTAACAAAAATT------TTCATTTATTAAT---------------GATGAATCATACT---GAAAGTTGTTCTTTTTTTTCAAAAAGTACATATCCAATTGAT------AATAATATTAC------------------AAATGTGACACGACCCTTTATTACTATTGC------TCATTT------TGAGCATCCA---AA------ACTTTATTCC------TATCCTTATGAATCGGATAATACTATGTTATTCACTCTACTTGTATTGAGTCTATTTACTTTGTTCATTGGATTTATAGGAATTTCCTTCAATT---------TCAAT------CAAGAGGGAGTAGATTTAGATATATTATCTAAATGGTTAACTCCCTCTATAGACCTTTTGCATCAAGAGTTGAATAATTCA------GTTAATTGGTACCAATTTGTGAAAGTTGCAGTTTTTTCAGTTAGTATACCTTGTTTAGGAATAGTTATAGCGTCCTTTTTCTATAAACCCCCCCATTCCTCTTTACTAAATTTTGATTTAATTAACTCAGTTCTT------AAAAAAGGTCCTAAGAGAATTCTTT-CGGACAAACTTCTAAATGGCATATATAATTGGTCATATAATCGTGCCTAT-CTAGATTCTTTTTATACAATTTCCGTAACTAGAGGAATAAGAAGATTTGGTGAATTAA-TTCATTTTTTTGATCGACGGATCATTGATGGAATTACGAATGGGGTTGGGATTATTAGTTTCTTTGTAGA--------------------------------------------------------------------------------------GGCTAGGATCTTTTACACATTTAGATGAAGCAAGGGATTCGTCCATACCATCGGTAAAGT-----TTGGAAGATCACGACTGATCCTGAAAGGAAATGAAT--GGAAAAAATAGCATGTCGGATTGAGGAAGAGTTCTGAGAATCTTTCATTCTTACCGGATCAGTACAAAAGAAAAACCTGG-TCTGAATTCTTGGA-ACGGAAGAAAAT------AA----AGTTGAGTTGAATGAATAAATGGATAGGGCTCTACGGCTTCAA-
			------TTAATTATAGGGAAAGACAAAGCAACGAGTTTTTGTTCTGAATTTG----AATTATTTCCTGATCTAATTAGACGTTAAAAATATATTAGTGCCCAATATGGGAGGGGATTCTCCCTCTATGAGTGAGT----GGATTCTCTAA--AATCCTAACTATTGTAATTCTCCATTATGAATTATGAAACGGAGATGTATGTGTAGAAGAAAGAGTATATTGAT----AAATAAAG-TTTTTCCGAAATCAAAAGAGTGATTGGGTTGAAAAAAAAAAAATAAAAGATTTCTAA-CCATCTTGTTAGCCTAT------AACATAGAC----------TAAAAATG------GAAAAAGAGAGG--------ATAGAGAATCTGTTGGT------AAGTTTACCCCTACCCTCCGAGGTA-TTTAT-----CTGGAATACTTTG-TTTTGACTGTATCACACTATGTATCATTTGATAACCCCAAAATCTTCTAC-----CTT------TGGTTTAAATCTA---------------------ATAT-CGA------ATGGAGGAAATCCAAAGAT------ATTTACAGCTTGATAGATCT------CAACAACCCGGCTTTCTATATCCACTTATCTTTCAAGAGTATATTTATGCCCTTGCTCATGATCATAGGTTAAACCGATCTGTTTTGTTGGAAAATCTAGGTTATGACAATAAATTCAGTTTCTTAATTGTGAAACGTTTAATTACTCTAATGTATCAACAAAATCATATTATTATTTTTAGTAATGACTCTAA---------TCCAAATCCATTTTTT------GGTCGCAACCAGAATTTATATTCTCAAATCATATCAGAAGGATTTGCATTTAGTGTGGAAATTCCATTTTATATACGATTAATATCTTCTCAAGA------------AGGGACAGGAATATTCAAATCTCAAAATT------TACGATCCATTCATTCAATATTTCCTTTCTTAGAGAGCAATTTTTCACATTTTAATTCTGTGTTAGATATACGAATACCCCACCCCGTCCATCTGGAAATCTTGGTTCAAACCCTTCGTTATTGGGTAAAAGATGCTTCTTCTTTGCATTTATTACGATTCTTTTTCTATGAGTGTTCGAGTTCTAATACTCT------TATTGCTACAAAGAAAGCCAGTTTTGG------TTTTTTAC---C------------AAAAAGAAATCAAAGATTATTCTTTTTCTTATATAATTCTCATGTATGTGAATACGAATCTATTTTCGTCTTTTTACGTAACCAATCTTCTCATTTGCGATCACTATCTTTTGGGGTCTTTCTTGAACGAATATATTTCTATGTAAAACTA------GAACGTATTGTCGAAGTCTTTGCTAAGGATTTTCAGGGGAGTCTAGGGTTGTTCAAAGATCCTTTCATGCATTATCTTAGGTATCAAGGAAAATCAATTCTGG------TTTCAAAAGGGGCACCCCTTTTGATGAATAAATGGAAATCTTATCTTGTCAATTTTTGGCAATGTCGTTTTGATCTGTGGTTTGACTCAGGACGATTTT------ATATAAACCAATTACCCAAGCATTCCCTTGACTTTATGGGTTATCTTTCAAGTGTGCGACTAAACCCTTCAAGGGTACGGAGTCAAATGCTAGAAAAGTCATTTCTAATCAATAATGCTATTAAGAAATTGGAAACCCTTGTTCCAATTATTCCTATTATTGCATCATTGGCTAAAGCGAAATTTTGTAACCTATTAGGACATCCTGTTAGTAAGCCGGTTTGGACTCATTTATCAGATTCTGAAATTATTGATCGATTTGGGCATATATGCAGAAACTTTTCTCATTATCATAGCGGATCTTCCAAAAAAAAGAGTTTTTATCGAATAAAGTATATACTTCTAATTTCTTGTGCTAAAACTTTGTCTCGGAAACACAAAAGTACTGTACGTGCTTT
			TTTGAAAA------GATTGGGATCGGAATTTTTGGAAGAATTCTTCACATCGGAAGAAGGGGCCTTTT------CTTTGAACTTCCCAAGGAATTCTTCTAC---TTTTCGGGGGGTATATAGA------AGGCGGGTTTGGTATTTGGATATTATTTATATCAAAGATCTGTCCAATTATCAATGA
		</sequence>
		<sequence>
			<taxon idref="Craterispermum_longipedunculatum"/>
			-----------------CTGGTGTT-AAGAGTACAAATTGACTTATTATACTCCTGAATACGAAACCAAAGAGACTGATATCTTGGCAGCATTCCGAGTAACTCCCCAACCCGGAGTTCCACCGGAAGAAGCAGGGGCCGCGGTAGCTGCCGAGTCTTCTACTGGTACATGGACAACTGTATGGACGGATGGACTTACCAGTCTTGATCGTTACAAAGGGCGATGCTACCACATCGAGCCAGTTCCTGGAGAAGAAGATCAATATATTGCTTATGTAGCTTACCCCTTAGACCTTTTTGAAGAAGGTTCTGTTACTAACATGTTTACTTCCATTGTAGGTAATGTATTTGGGTTCAAAGCCCTGCGCGCTCTGCGTCTGGAAGATTTGCGAATTCCCATTTCTTATGTTAAAACCTTCCAAGGCCCGCCTCATGGCATTCAAGTCGAGAGAGATAAATTGAACAAGTATGGTCGTCCCCTGTTGGGATGTACTATTAAACCTAAATTAGGTTTATCTGCTAAAAACTACGGTAGAGCAGTTTATGAATGTCTTCGTGGTGGACTTGATTTTACCAAAGATGATGAAAACGTGAACTCCCAACCATTTATGCGTTGGAGAGATCGTTTCTTATTTTGTGCCGAAGCCCTTTTTAAAGCGCAGGCTGAAACAGGGGAAATCAAAGGGCATTACTTGAATGCTACTGCAGGTACATGCGAAG-AAATGATCAAAAGAGCTGTATTTGCTAGAGAATTGGGAGTTCCTATCGTAATGCATGATTACTTAACAGGGGGATTCACTGCAAATACTAGCTTGGCTCATTATTGCCGAGATAATGGCCTACTTCTTCACATTCACCGTGCAATGCATGCAGTTATTGATAGGCAGAAGAATCATGGTATGCACTTCCGCGTACTAGCTAAAGCGTTACGTATGTCTGGCGGAGATCATGTTCACGCCGGTACTGTAGTCGGGAAACATGAAGGCGAAAGAGAGATCACTTTGGGCTTTGTTGATTTACTGCGCGATGATTATATTGAAAAAGATCGAGCCCGCGGTATTTATTTCACTCAAGATTGGGTCTCTCTACCGGGTGTTATACCCGTAGCTTCAGGAGGTATTCACGTTTGGCATATGCTTGC-----------------------------------------------------------------------------------------------------------------------------------------------------------------------------------------------------------------------------------------------------------------------------------------------------------------------------TTCCTCTATTAATAGGGGTGGGATTTCTTCTTTT-TCCAACGGCAACAAAAAATCTTCGTCGTATGTGGTCTTTTCATAGTGTTTTATTGTTAAGTATAGTCATGCTTTTTTCAATCAATCTATCTATTCAGCAAATAAATAGCAATTCTATCTATCAATATGTATGGTCTTGGATCATTATTAATGATTTTTCTTTAGAATTCGGATATTTGATCGATCCACTTACGTCTATTATGTCAATATTAATCACTACTGTTGGAATTATGGTTCTTATTTATAGTGATAATTATATGGCTCATGATCAAGCGTATTTGAGGTTTTTTGCTTATATGAGTTTTTTCAGTACTTCCATGCTGGGATTGGTTACTAGTTCTAATTTGATACAAATTTATATTTTTTGGGAATTGGTTGGGGTGTGCTCCTATCTATTAATAGGATTTTGGTTTACACGACCTCTTGCAGCAAATGCTTGCCAAAAAGCTTTTGTAACTAATCGTATAGGGGATTTTGGTTTATTATTAGGAATTTTGGGTTTTTTTTG
			GATAACGGGCAGTTTCGAATTTCGGGATTTATTCGAAATATTCAATAACTTGATTTTGAATAATGAAGTTAATTTCTTATTTGTTACTTTGTGTGCTGTTCTATTATTTGCCGGTGCCATTGCTAAATCCGCACAATTTCCCCTTCATATATGGTTACCTGATGCCATGGAGGGGCCCACCCCTATTTCCGCTCTTATACATGCTGCTACCATGGTAGCAGCGGGAATTTTTCTTGTAGCCCGGCTTCTTCCTCTTTTCATAGTTATACCTTACATAATGAATTTAATTGCGTTGGTAGGAATAATAACAGTATTATTAGGAGCTACTTTAGCTCTTGCTCAAAAAGACATTAAGAGAGGTTTAGCCTATTCTACAATGTCTCAATTGGGTTATATGATGCTAGCTCTGGGTATGGGGTCTTATCGAAGTGCTTTATTTCATTTGATTACTCATGCCTATTCCAAGGCCTTATTATTTTTAGGATCCGGATCCATTATTCACTCAATGGAAACGGTTGTTGGGTATTCTCCCCATAAAAGTCAAAATATGGCTCTTATGGGAGGTTTAACAAAACATGTACCAATTACCAAAAGCACTTTTTTAGTAGGTACACTTTCTATTTGTGGTATTCCGCCGTTGGCTTGTTTTTGGTCCAAAGATGAAATTCTTACTGATAGTTGGTTATATTCAACGAGTTTCGCAATAATAGCTTGGGTTACCGCGGGATTAACCGCATTTTATATGTTTCGTATCTATTTACTTACTTTTGAAGGGCATTTAGGTGTTCAGTTTCAAAATTAC------ATTGGTAAACAAAAAATCCCATTCTATTCACTATCTCTGT---GGGGTAGGGGAGTTTCCAAAAGAATTAACAAAAATG------TGAATTTATTAGC---------------AATGAATAATAAG---GAACGTTCTTCTTTTTTGCAAAAAAAGATATATCCAATTGAT------GATAGTGCTAG------------------AAATGTGACACAACACTTTATTACTATTGT------TCATTTTCAGTTTGAGAATGAA---AA------GTTTTATTCC------TATCCTTATGAATCGGATAATACTATGTTATTCCCTCTACTTGTGTTGGGTCTATTT-CTTTGTTTGTTGGGTCTATAGGAATTCC------TT---------TAAGT------AAAGAAGGAGCGGATTTAGATATATTATCTAAATGGTTAAATCCGTCTATAAATCTTTTGCCTCAAAAATTGAATAATTCA------ATGGATTGGTACGAATTTTTCAAAGATTCGGTTTTTTCAGTCAGTATAGCTTCTTTAGGAATATTTATCGCGGCCTTTTTATATAAATCCTCCTATTCCTCTTTACTAAATTTTGATTTAATTAATTCAGTTCTTAAAATTAAAAGAGGTCCTAAGAGAATTCTTT-GGGACAAAATTATAAATGCCATATATAATTGGTCATATAATCGTGCTTAT-ATAGACTCCCTTTATACAATGTCTTTAACTCGAGGAATAAGAAAATCGGCTGAATTTA-TTCATTTTTTTGATCGACGGTTAATTGATGGAATTACGAACGGGTTTAG--------------------------------------------------------------------------------------------------------------------------------------------------------------------------------------------------------------------------------------------------------------------------------------------------------------------------------------------------------------------------------------
			--------------------------------------------------------------------------------------------------------------------------------------------------------------------------------------------------------------------------------------------------------------------------------------------------------------------------------------------------------------------------------------------------------------------------------------------------------------------------------------------------------------------------------------------------------------------------------------------------------------------------------------------------------------------------------------------------------------------------------------------------------------------------------------------------------------------------------------------------------------------------------------------------------------------------------------------------------------------------------------------------------------------------------------------------------------------------------------------------------------------------------------------------------------------------------------------------------------------------------------------------------------------------------------------------------------------------------------------------------------------------------------------------------------------------------------------------------------------------------------------------------------------------------------------------------------------------------------------------------------------------------------------------------------------------------------------------------------------------------------------------------------------------------------------------------------------------------------------------------------------------------------------------------------------------------------------------------------------------------------------------------------------------------------------------------------------------------
			-------------------------------------------------------------------------------------------------------------------------------------------------------------------------------------------
		</sequence>
		<sequence>
			<taxon idref="Cremocarpon_lantzii"/>
			AAGTGTTGGATTCAAAGCTGGTGTTAAAGAGTACAAATTGACTTATTATACTCCTGAATACCAAACCAAAGATACTGATATCTTGGCAGCATTCCGAGTAACTCCCCAACCTGGAGTTCCGCCGGAAGAAGCTGGGGCCGCGGTAGCTGCCGAGTCTTCTACTGGTACATGGACAACTGTATGGACGGATGGGCTTACCAGTCTTGATCGTTACAAAGGGCGATGCTACCACATCGAGCCAGTTGCCGGAGAAGAAAATCAATATATTGCTTATGTAGCTTACCCCTTAGACCTTTTTGAAGAAGGTTCTGTTACTAACATGTTTACTTCTATTGTAGGTAATGTATTTGGGTTCAAAGCCCTGCGCGCTCTGCGTCTGGAAGATTTGCGAATTCCCATTGCGTATATTAAAACCTTCCAAGGTCCGCCTCATGGCATTCAAGTCGAGAGAGATAAATTGAACAAGTATGGTCGTCCCCTGTTGGGATGTACTATTAAACCTAAATTAGGTTTATCCGCTAAAAACTACGGTAGAGCAGTTTATGAATGCCTTCGTGGTGGACTTGATTTTACCAAAGATGATGAAAACGTGAACTCCCAACCATTTATGCGTTGGAGAGATCGTTTCTTATTTTGTGCCGAAGCCCTTTATAAAGCGCAGGCTGAAACAGGTGAAATCAAAGGGCATTATTTGAATGCTACTGCAGGTACATGCGAAG-AAATGATCAAAAGAGCTGTATTTGCTAGAGAATTGGGAGCTCCTATCGTAATGCATGATTACTTAACAGGGGGATTCACTGCAAATACTAGTTTGGCTCATTATTGCCGAGATAATGGCCTACTTCTTCACATTCACCGTGCAATGCATGCAGTTATTGATAGGCAGAAGAATCATGGTATGCACTTCCGCGTACTAGCTAAAGCGTTACGTATGTCTGGCGGAGATCATATTCACGCCGGTACTGTAGTCGGGAAACTTGAAGGAGAAAGAGATATTACTTTGGGCTTTGTTGATTTACTGCGCGATGATTATATTGAAAAAGATCGAAGCCGCGGTATTTATTTCACTCAAGATTGGGTCTCTCTACCGGGTGTTATACCCGTAGCCTCAGGAGGTATTCACGTTTGGCATATGCCGGCTCTGACGGAGATCTTTGGAGATGATTCGGTACTACAGTTCGGTGGAGGAACTTTGGGACACCCTTGGGGTAATGCGCCAGGTGCTGTAGCGAATCGAGTAGCTCTAGAGGCATGCGTAAAAGCTCGGAACGAGGGGCGTGATCTTGCTGCTGAGGGTAATGAAATTATCCGCGAGGCTAGTAAATGGAGTCCTGAACTAGCGGCTGCTTGCGAGGTATGGAAGGAGATCAAATTTATTTTTCAAGCAATGGATACTTTGGAT---------------------------------ATACCTTTCATTCCACTTTCA-TTCCTCTATTAATAGGGGCGGGACTTCTTCTTTT-TCCAACGACAACAAAAAATCTTCGTCGTATGTGGTCTTTTCATAGTGTTTTATTGTTAAGTATAGTCATGCTTTTTTCAATCAATCTATCTATTCAGCAAATAAATAGCAATTCTATCTATCAATACGTATGGTCTTGGATCATTATTAATGATTTTTCTTTAGAATTCGGATATTTGATCGATTCACTTACTTCTATTATGTCAGTATTAATCACTACTGTTGGAATTATGGTTCTTATTTATAGTGATAATTATATGGCTCATGATCAAGCATATTTGAGGTTTTTTGCTTATATGAGTTTTTTTAGTGCTTCCATGCTGGGATTGGTTACTAGTTCTAATTTGATACAAATTTATATTTTTTGGGAATTAGTTGGGGTGTGCTCCTATCTATTAATAGGATTTTGGTTTACACGACCTCTTGCAGCCAATGCTTGCCAAAAAGCTTTTGTAACTAATCGTATAGGGGATTTTGGTTTATTATTAGGAATTTTGGGTTTTTTTTG
			GATAACGGGCAGTTTCGAATTTCGAGATTTATTCGAAATATTCAATAACTTGATTTTGAATAATGAAGTTAATTTCTTATTTGTTACTTTGTGTGCTGTTCTATTATTTGCCGGTGCGATTGCTAAATCTGCACAATTTCCCCTTCATGTATGGTTACCTGATGCCATGGAGGGGCCCACCCCTATTTCCGCTCTTATACATGCTGCTACCATGGTAGCAGCGGGAATTTTTCTTGTAGCTCGCCTTCTTCCTCTTTTCATAATTCTACCTTACATAATGAATTTAATTTCGTTAGTAGGAATAATAACAGTATTATTAGGAGCTACTTTAGCTCTTGCTCAAAAAGACATTAAACGGGGTTTAGCCTATTCCACAATGTCTCAATTGGGTTATATGATGCTAGCTCTGGGTATGGGGTCTTATCGAAGTGCTTTATTTCATTTGATTACTCATGCCTATTCTAAGGCCTTATTATTTTTAGGATCCGGATCTATTATTCACTCAATGGAAACAGTTGTTGGGTATTCTCCCCATAAAAGTCAAAATATGGCTCTCATGGGAGGTTTAACAAAACATGTACCAATTACTAAAAGCACTTTTTTAATAGGTACACTTTCTATTTGTGGTATTCCGCCGTTGGCTTGTTTTTGGTCCAAAGATGCAATTCTTACTGATAGTTGGTTATATTCAACGATTTTCGCAATAATAGCTTGGGTTACCGCGGGATTAACCGCATTTTATATGTTTCGTATGTATTTCCTTACTTTTGAAGGGCATTTAGGTGTTCAGTTTCAAAATTAT------ATTGGTAAGCAAAAAATCCCTTTCTATTCACTATCTCTAT---GGGGTAAGGGAGTTTACAGAAGAATTAACAAAAATG------TCAATTTATTAAC---------------AATGAATAATAAA---GAACGTTCTTCTTTTTTGAAAAAAAAGATATATCCAATTCAT------GATAGTTCGAG------------------AAATGTGACACGACACTTTATTACTATTGC------TCATTTTCAGTTTGAGAATGAA---AA------GTTTTATTCC------TATCCTTATGAATCGGATAATACTATGTTATTTCCTTTACTTGTGTTGAGTCTATTTACTTTGTTCGTTGGGTCTATAGGAATTCCTTTAAGTT---------TAAGT------AAAAAAGGGGTGGATTTAGATATATTATCTAAATTGTTAGCTCCGTCTATAAATCTTTTGTCTCAAAAATTGAATAATTCA------ACGAATTGGTACGAATTTTTCAAAGATTCAGTTTTTTCAGTCAGTATAGCTTCTTTAGGAATATTTATCGCGGCCTTCTTATATAAATCCTCCTATTCCTCTTTACTAAATTTTGATTTAATTAATTCAGTTCTTAAAATTAAAAGAGGTTCTAAGAGAATTCTTT-GGGACAAAATTATAAATTCCATATATAATTGGTCATATAATCGTGCTTAT-ATAGATTCTTTTTATACAATGTCTTTAACGCGAGGAATAAGAAAATCGGCTGAATTTA-TTCATTTTTTTGATCGACGGATAATTGATGGAATTACGAATGGGTTTGGTGTTATTACTTTCTTTGTCGGAGAAGCTCTCAAATATTTAGGTGGGG--------------------------------------------------------GTGCGATTAGCCTCTTTTACACATTTACATGAAGCAAGGAATTCGTCCATACCATCGGTAAAGT-----TTGGAAGACCCCGACTGATCTTAAAAGGTAATGAAT--GGAAAAAATAGCATGTCGGGTTGAGCGAGAG---------AGTTTCATTCTTTCCAGATCAGTACAAAACAAAAACCTGC-TAGGATTTCTTGGA-ACGGAAGAAAAT------AA----AGTT-GGTTCAATGAATAAATGGATAGGGCCCCGCGGCTTCAA-
			------TTAATTATAGGAAGAGGCAAAGCAACGAGCTTCTGTTTTGAATTTG----AATTATTTCCTGATCTAATTAGATGTTAAAAATATATTAGTGCCTAATGCAGGGGGGGTTTCC-----CATGAGCGGATTTGCTGTTTTTTGAATTAATCCTAATTATTCTAATTCTCCATTAT-------GAAACGGAGATCTGTGTGTCAAAGAAGCAGTATATTGAT----AAAGAAAG-TTTTTCCGAACTCAAAAGAGCGATTCGGTTG-AAAAAAT-----AAAAGATTGCTAA-TCCTCTTGCTATCCCA-------AGCATAGCC----------TAAAAATG------GAAAAGGCGAAG--------ATAGAGAATCTATTGAT------AAGTTTCTACCTG-CCCCCGAGGTA-TCTATTCTTACGAGAATACTTTGTTTTTGACTGTATCGCGCTGTGTATCATTCGAAAATTCCCAAATCTTATAC-----CTT------CATTTCAAATATA---------------------CTAT-TAA------ATGGAGGAAATCCAAGGCT------ATTTACAGCTTGATAGATCT------CAACAGCCCGGCTTTCTATATCCACTTATCTTTCAGGAGTATATTTACGGACTTGCTCATGATTATAGTTTAAATCGATCTCGCTTGTTGAAAAATCCCGGTTATGACAATAAATACAGTTTACTACTTGTGAAACGTTTAATTACTCGAATGTATGGACAAAACCATTTTATTATTTTTGCTAATGATTCTAA---------TAAAAATCGCTTTTTT------GGTCGCAACAAGAATTTCTACCCTCAAATGATATCAGAAGCATTTTCATTTATTGTGGAAATTCCATGTGATATACGATTACTATCTTCTCAAGA------------CGGGAAAAGGGTATTCAAATCTCATAATT------TACGATCAATTCATTCACTATTTCCTTTCTTAGAGAACAATTTTTCACATTTTAATTCTGTGTTAGATATACTAATACCCCGCGCCGTCCATCTGGAAATTCTGATTCAAACCTTTCGTTATTGGGTAAAAGATGCCTCCGCCTTGCATTTATTACGATTATTTTTCCACGAATATTGG---------ACTCT------TAGTGCTACAAAGAAACCCCA------------TTTTTCAT---C------------AAAAAGAAATCAAAGATTTTTTTTCTTATTCTATAATTCTCATGTATATGAATACGAATCCATTTTGGCCTTTCTCCGTAACCAATCTTCTCATTTGCGATTAACATCTTTTGTATTCTTTCTTGAACAACTCTATTTTTATGGAAAAAAA------GAGCGTCTTTTAGAAGTTGTTTCTAAAGATTTTCGGGTTAGTCTATGGCTGTTCACAGACCCTTTCATGCATTATGTTAGGTATCAAGGAAAATCAATTCTGG------TTTCAAAGGGTACACCCCTTTTGATGAATAAATGGAAATCTTATCTTGTCAATTTTTGGCAATATCACTTTGATCTGTGGTTTCACTCGGGAAGGGTTT------ATATAAATCAAGTTTTCAACCATTCACTTGACTTTGTGGGCTATCGTTCAAGTGTACGACTAAATCCGGCAATGGTACGGGGTCAAATGCTAGAAAATTCATTTCTAATTAATAATGCTATTAAGAAATTGAATATGCTTATTCCAACAATTCCTCTTATTAGATCGTTGGCTAAAGCAAAATTTTGTAACCTATTAGGACATCCCGTTAGTAAGCCAGTTTGGTCTGATTTATCAGATTCTGATATGATTGACCGATTTGGGTATATATGCAGAAACCTTTCTCATTATTATAGTGGGTCTTCAAAAAAAAAGAGTTTGTATCGAATAAAGTATATACTTCGACTTTCTTGTGCTAAAACTTTGGCTGGGAAACACAAGAGTAATGTACATATTTT
			TTTGAAAA------GATTAGGTTCGGAATTTTTGGAAGAATTTTTCGCGTCAGTAGAACAAGACCTTT------CTTTGATCTTCTCAAGAGCTTCTTCGCC---TTTTCGGGGGATATATAGA------AGTCGAATTTGGTCTTTGGATATTGCTTATATCAACGATTTGAGCAATCAGCAATGA
		</sequence>
		<sequence>
			<taxon idref="Crossopteryx_febrifuga"/>
			AAGTGTTGGATTCAAAGCTGGTGTTAAAGAGTACAAATTGACTTATTATACTCCTGAATACGAAACCAAAGATACTGATATCTTGGCAGCATTCCGAGTAACTCCTCAACCGGGAGTTCCACCTGAAGAAGCGGGGGCCGCGGTAGCTGCCGAATCTTCTACTGGTACATGGACAACTGTGTGGACCGATGGGCTTACCAGCCTTGATCGTTACAAAGGGCGATGCTATCACATTGAGCCAGTTCCTGGAGAAGAAGATCAATATATTGCTTATGTAGCTTACCCCTTAGACCTTTTTGAAGAAGGTTCTGTTACTAACATGTTTACTTCCATTGTAGGTAATGTTTTTGGGTTTAAAGCCCTGCGCGCTCTACGTCTGGAAGATTTGCGAATCCCTCCTGCTTATATTAAAACCTTCCAAGGCCCGCCTCATGGCATCCAAGTTGAGAGAGATAAATTGAACAAGTATGGTCGTCCCCTGTTAGGATGTACTATTAAACCTAAATTAGGTTTATCTGCTAAAAACTACGGTAGAGCTGTTTATGAATGTCTTCGCGGGGGACTTGATTTTACCAAAGATGATGAAAACGTGAACTCCCAACCATTTATGCGTTGGAGAGATCGTTTCTTATTTTGTGCTGAAGCGCTTTATAAAGCACAAGCTGAAACAGGTGAAATCAAAGGGCATTACTTGAATGCTACTGCAGGTACATGCGAAG-AAATGATCAAAAGAGCTGTATTTGCTAGAGAATTGGGAGTTCCTATCGTAATGCATGATTACTTAACAGGGGGATTCACCGCAAATACTAGCTTGGCTCATTATTGCCGAGATAATGGCCTACTTCTTCACATCCACCGCGCAATGCATGCGGTTATTGATAGACAGAAGAATCATGGTATTCACTTCCGCGTACTAGCTAAAGCGTTACGTATGTCTGGTGGAGATCATATTCACTCCGGTACCGTAGTAGGGAAACTTGAAGGGGAAAGAGATATCACTTTGGGCTTTGTTGATTTACTGCGTGATGATTTTATTGAAAAAGATAGAAGCCGCGGTATTTATTTCACTCAAGATTGGGTCTCTCTACCAGGTGTTCTGCCCGTGGCTTCAGGAGGTATTCACGTTTGGCATATGCCTGCTCTGACCGAGATCTTTGGGGATGATTCTGTACTACAGTTCGGTGGAGGAACTTTAGGACACCCTTGGGGTAATGCGCCAGGTGCTGTAGCGAATCGAGTATCTCTAGAAGCATGTGTAAAAGCTCGTAATGAAGGGCGTGATCTTGCTACTGAGGGTAATGAAATTGTCCGCGAGGCTAGTAAATGGAGTCCTGNACTAGCTGCTGCTTGTGAGGTATGGAAGGAGATCCGATTTAATTTTAAAGCGGTGGATACTTTGGAT-----------------------------GATCATTCCTTTCATTCCACTTCCAATTCCTATATTAATAGGAGTCGGACTTCTTCTTTT-TCCGACAGCAACAAAAAATCTTCGTCGTATGTGGTCTTTTCAGAGTGTTTTATTGTTAACGATAGTCATGATTTTTTCAATCAATCTGTCTATTCAGCAAATAAATAGCAATTCGATTTATCAATATGTATGGTCTTGGATCATTAATAATGATTTTTCTTTAGAATTCGGCTATTTGATCGATCCGCTTACTTCTATTATGTCAATATTAATAACTACTGTTGGAATTATGGTTCTTATCTATAGTGATAATTATATGGCTCATGATCAAGCATATTTGAGATTTTTTGCTTATATGGGGTTTTTCAGTACTTCCATGTTAGGATTAGTTACTAGTTCTAATTTGATACAAATTTATATTTTTTGGGAATTGGTTGGAATGTGTTCTTATTTATTAATAGGGTTTTGGTTTACACGACCTCTTGCGGCAAATGCTTGCCAAAAAGCTTTTGTGACTAATCGTATAGGAGATTTTGGCTTATTATTAGGAATTTTAGGTTTTTATTG
			GATAACGGGCAGTTTTGAATTTCGTGATTTATTCGAAATATTCAATAACTTGATTTATGATAATGAAGTTAATTCTTTATTTGTTACTTTGTGTGCTGGTCTAGTATTTGCCGGTGCCATTGCTAAATCGGCACAATTTCCCCTTCATGTATGGTTACCTGATGCCATGGAAGGGCCCACTCCTATTTCTGCTCTTATACACGCTGCTACTATGGTAGCAGCGGGAATTTTTCTTGTAGCTCGGCTTCTTCCTCTTTTCATAGTTATACCTTACATAATGAATTTTATTTCCTTGATAGGAATAATAACAATATTATTAGGAGCTACTTTAGCTCTTGCTCAAAAAGACATTAAAAGAGTTTTAGCCTTTTCCACAATGTCTCAATTGGGTTATATGATGCTAGCTCTGGGTATGGGCTCTTATCGAAATGCTTTATTTCATTTGATTACTCATGCCTATTCCAAAGCATTATTATTTTTAGGATCGGGATCCGTTATTCATTCAATGGAAACAATTGTTGGATATTCTCCCTATAAAAGTCAGAATATGGTTCTTATGGGAGGTTTAACAAAACATATACCAATTACCAAAAACACTTTTTTATTAGGTACACTTTCTCTTTGTGGTATTCCACCCTTGGCTTGTTTTTGGTCCAAAGATGAAATTCTTAATGACACTTGGTTGTATTCAACGATTTTCGCAATAATAGCTTGGGCTACCGCGGGATTAACCGCATTTTATATGTTTCGGATCTATTTACTTACTTTTGAAGGTCATTTAAGTGTTCATTTTCAAAATTAC------ATTGGTAAAGAAAAAGTATTTTTCTATTCAATATCTCTAT---GGGGTAGGGGAGCTTCAAAAAAAATTAACAACAATT------TTCCTTTATCAAC---------------AATGAATAATATT---GAAAATTCTTCTTTTTTGAAAAAAAAGACATATCCAATTGAT------GATAATGTTCG------------------AAATGTGACACGTCCCTTTATTACTATTAC------CCATTT------TGAGAATAAA---AA------GTTTTATTCC------TATCCTTATGAACCAGACAATACTATGTTATTCCCTTTACTTATATTGGGTCTATTTACTTTGTTCGTTGGATCTATAGGAATTCC------TT---------TCAAT------CAAGAAGGAGTAGATTCAGATATATTATCCAAATGGTTAACTCTATCTATAAATCTTTTGCACCAAAAGTTGAAAAATTCG------ATGGATTGGTACGAATTTTTCAAAGAGACAGTATTTTCTGTCAGTATAGCTTATTTAGGAATATTTATAGCGTGCTTTTTATATAAGCCCCCCTACTCCTCTTTACAAAATTTTGGTTTAATTAATTCAATTCTT------AAAAGAGGTCCTAAGAGAATTCTTT-GGGACAAAATTTTAAATGGTGTATATAATTGGTCATATAATCGTGCTTAC-ATAGATTCTTTTTATACAAGATCCTTCACTGGAGGAATAAGAGGATTGGCTAAATTAA-CTCATTTTTTTGATCGACGGATTATTGATGGAATTACGAATGGTGTTGGTGTTATTAATTTCTTTTTAGGAGAAGCTGTCAAATATATAGGTGGCGG-------------------------------------------------------GTGCGGCTATCATCTTTTACACATCTAGATGAAGCAAGGGATTCATCTATACCATCGGTAAAGT-----TTTGAAGACCACGACTGATCCTGAAGGGGAATGAAT--GGAAAAAATAGCATGTCGTATTGAGGGAGAGTTCTGAGAATGTTTCATTTTTACCGGATCCGCAGAAAAGAAAACCCCGG-TTCGAATTCTTGGA-ATGAAATAAAAT------AA----AGTTGGGTTGAATGAATAAATGGATAGGGCCTCGAGGCTTCAA-
			------TTAATTATAGGGAAAGATAAAGCAACGAGCTTCTGTTCTGAATTTG---GAATTATTTCCTGATCTAATTAGACGTTAAAAATATATTAGTGCCCGGTGCAGGAAAGCTTTCTCTCC-CATGAGTGAATTCTCAATTTTTTCAACGAATCCTAACTATTCTAATTCTCCATTAT-------GAAACGGAGA--TGTGTGTAGAAGAAGCAGTATATTGAT----AAAGAAAG-TTTTTCCGAAATCAAAAGAGCGATTGGGTTG-AAAAAAT-----AAAAGATTTCTAA-CCATCTTGTTATCCTAT------AACATAGAC----------TAAAAATG-----GAAAAAAGAGAGG--------ATAGAGAATCT--------------GTTTATACTCG-CCCCCGAGGTA-TCTGTTCTTACTAAAATACTTTG-TTTTGACTGTATCGCACTATGTATCATTTGATAACCCCCCAATCTTCTAC-----CTT------TGGTTCAAATTTA---------------------ATAT-CAA------ATGGAGGAAATCCAAAGAT------ATTTACAGCTTGATAGATCT------CAACAACACGGCTTTCTATATCCACTTATCTTTCAGGAGTATATTTATGCACTTGCTCATGATCATAGTTTAAACCGATCGATTTTGTTCGAAAATCCAGGTTATGATAATAAATCCGGTTTCCTAATTGTGAAACGTTTAATTACTCGAATTTATCAACAAAATCATTTTATTATTTTTGCTAATGATTCTAA---------TCAAAATCTATTTTTT------GGTTACAACAAGAATTTCTATTATCAAACGATATCAGAAGGACTTGCATTTATTGTGGAAATTCCATTTTATATACGACTAATATTTTCTCAAAG------------GGGGAAAGGGAGATTAAAATATCATAATT------TACGATCAATTCATTCATCATTTCCTTTCTTAGAGAACAATTTTTCACATTTAAATTCTGTGTTAGATATACTAATACCCCATCCCGTCCATCTGGAAATCTTGGTTCAAAACCTTCGTTATTGGGTAAAAGACGCCTCTTCCTTGCATTTATTACGATTCTTTTTCCACGAATATTGGAATTGGAATACTCT------TATTGATAGAAAGAAACCCAGTTTTGA------TTTTTCAC---C------------AAAAAGAAATCAAAAATTATTCTTCTTGTTATATAATTCTCAGGTATGTGAATACGAATCCATTTTCGTCTTTCTCCGTAAGCAATCTTCTCATTTGCGATCAATATCTTTTGGAGTCTTTCTTGAACGAATATATTTCTATGAAAAAAAA------GAACGTCTTGTAGAAGTCTTTGCTAAGGATTTTCAAGCCAGTCTATGGTTGTTCAAAGATCCTTTCATACATTATGTTAGGTATCAAGGAAAATCCATTCTGG------TTTCAAATGGGACACCTATTTTGATGAATAAATGGAAATCTTACCTTGTCAATTTTTGGCAATGCCATTTTGATCTTTGGTTTCACCCGGGAAGGGTCT------ATATAAACCAATTACCCAATTATTCCCTTAACTTTATGGGCTACCTTTCAAGTATGCGACTAAACCATTCAATGGTACGGAGTCAAATGCTAGAAAATGCATTTCTAATCAATAATGCTATTAAGAAATTTGATACCCTTGTTCCAATTATTCCTCTTATTGGATCATTGGCTAAAGCGAAATTTTGTAACTTATTAGGACATCCCATTAGTAAGCCGATTTGGGCCGATTTGTCAGATTCCGATATTATTGACCGATTTCTGCATATATGCAGAAACCTTTCTCATTATTATAGCGGATCTTGCAAAAAAAAGAGTTTGTATCGAATAAAGTATATACTTCGACTTTCTTGTGCTAAAACTTTGGCTCGGAAACACAAAAGTACTGTGCGTGCTTT
			TTTGAAAG------GATTAGGCTCGGAATTTTTGGAAAAATTCCTCACGTCGGAAGAAGAAGCTCTTT------TTTTGACCTTCTCAAGAGGTTCTTCCAC---TTTTCGGGGGGTATATAGA------AATCGAATTTGGTATTTGGATATTATTTATATCAATGATCTGAGCAATTATCAATGA
		</sequence>
		<sequence>
			<taxon idref="Cubanola_domingensis"/>
			AAGTGTTGGATTCAAAGCTGGTGTTAAAGAGTACAAATTAACTTATTATACTCCTGAATATGAAACCAAAGATACTGATATCTTGGCAGCATTCCGAGTAACTCCTCAACCTGGAGTTCCACCCGAAGAAGCGGGGGCCGCGGTAGCTGCCGAATCTTCTACTGGTACATGGACAACTGTGTGGACCGATGGACTTACCAGCCTTGATCGTTACAAAGGGCGATGCTACCACATCGAGCCAGTTCCTGGAGAAGAGGAGCAATATATTGCTTATGTAGCTTATCCTTTAGACCTTTTTGAAGAAGGTTCTGTTACTAACATGTTTACTTCCATTGTAGGTAATGTATTTGGGTTCAAAGCCCTGCGTGCTCTACGTCTGGAAGATTTGCGAATCCCCACTGCTTATATTAAAACCTTCCAAGGACCGCCTCATGGCATTCAAGTTGAGAGAGATAAATTGAACAAGTATGGTCGTCCCCTGTTGGGATGTACTATTAAACCTAAATTAGGTTTATCTGCTAAAAACTACGGTAGAGCAGTTTATGAATGTCTTCGTGGTGGGCTAGATTTTACCAAAGATGATGAAAACGTGAACTCCCAACCATTTATGCGTTGGAGAGATCGTTTCTTATTTTGTGCCGAAGCCCTTTTTAAAGCACAGGCTGAAACAGGTGAAATCAAAGGGCATTACTTGAATGCTACTGCAGGTACATGCGAAG-AAATGATGAAAAGAGCTGTATTTGCTAGAGAATTGGGAGTTCCTATCGTAATGCATGATTACTTAACGGGGGGATTCACTGCAAATACTAGCTTGGCTCATTATTGCCGAGATAATGGTCTACTTCTTCACATCCACCGTGCAATGCATGCGGTTATTGATAGACAGAAGAATCATGGTATGCACTTCCGCGTACTAGCTAAAGCCTTACGTCTGTCTGGTGGAGATCATATTCACGCCGGTACCGTAGTAGGGAAACTTGAAGGAGAAAGAGACATCACTTTGGGCTTTGTTGATTTACTGCGTGATGATTTTATTGACAAAGATCGAAGTCGCGGTATTTATTTCACTCAAGATTGGGTCTCTCTACCAGGTGTTATACCCGTGGCTTCAGGAGGTATTCACGTTTGGCACATGCCTGCTCTGACCGAGATCTTTGGGGACGATTCTGTACTACAGTTTGGTGGAGGAACGTTAGGACACCCTTGGGGTAATGCGCCGGGTGCCGTAGCGAATCGAGTAGCTCTAGAAGCATGTGTAAAAGCTCGTAATGAAGGGCGCGATCTTGCTGCTGAGGGTAATGAAATTATCCGTGAGGCTAGTAAATGGAGTCCTGAATTAGCTGCTGCTTGTGAGGTATGGAAGGAGATCAGGTTTAATTTTGCAGCAGTGGATACTTTGGAT-----------------------------GATCATACCTTTCATTCCACTTTCAATTCCTATATTAATAGGGATAGGACTTCTTCTTTT-TCCAACGACAACAAAAAATCTTCGTCGTATGTGGTCTTTTCAGAGTGTTTTATTGTTAAGTATAGTCATGATTTTTTCAATCAATTTGTCTATTCAACAAATAAATAGCAATTCTACCTATCAATATGTATGGTCTTGGATCATTAATAATGCTTTTTCTTTAGAATTCGGTTATTTGATTGATCCACTTACTTCTATTATGTCAATATTAATCACTACCGTTGGAATTATGGTTTTTATTTATAGTGATAATTATATGGCTCATGATCAAGCATATTTGAGATTTTTTGCTTATATGAGTTTTTTCAGTACTTCCATGTTAGGACTAGTTACTAGTTCGAATTTGATACAAATTTATATTTTTTGGGAATTGGTTGGTATGTGTTCCTATTTATTAATAGGGTTTTGGTTTACACGACCTCTTGCGGCAAATGCTTGCCAAAAAGCTTTTGTAACTAATCGTATAGGGGATTTTTGTTTATTATTAGGAATTTTAGGTTTTTATTG
			GATAACAGGAAGTTTTGAATTTCGGGATTTATTCGAAATATTAAATAACTTGATTTATAATAATGAAGTCAATTTTTTATTTGTTACTTTGTGTGCTGCTCTATTGTTTGCTGGTGCCATTGCTAAATCTGCACAATTTCCCCTTCATGTATGGTTACCTGATGCCATGGAAGGGCCCACTCCTATTTCCGCTCTTATACATGCTGCTACTATGGTAGCAGCGGGAATTTTTCTTGTAGCTCGGCTTCTTCCTCTTTTCATAATTATACCTTACATAATGAATTTCATTTCGTTGATAGGGGTAATAACAGTATTGTTAGGAGCTACTTTAGCTCTTGCTCAAAAAGATATTAAGAGAGGTTTAGCCTATTCCACAATGTCTCAATTGGGTTATATGATGCTAGCTCTAGGTATGGGGTCTTATCGAAGTGCTTTATTTCATTTGATTACTCATGCCTATTCCAAAGCATTATTATTTTTAGGAGCCGGATCCATTATTCATTCAATGGAAACAATTGTTGGATATTCTCCCCATAAAAGTCAGAATATGGCTCTTATGGGAGGTTTAACAAAACATGTACCAATCACCAAAAATACTTTTTTATTAGGTACACTTTCCCTTTGCGGTATTCCACCTTTGGCTTGTTTTTGGTCTAAAGATGAAATTCTTAATGAGAGTTGGTTGTATTCAACGACTTTCGCAATAATAGCTTGGGCTACCGCGGGATTAACTGCATTTTATATGTTTAGGATTTACTTACTTACTTTTGAAGGGCATTTAAGTCTTCATTGTCAAAATTACATTGGTATTGGTAAACAAAAAGCTCCCTTCTATTCAATATCTCTAT---GGGGTAAAGGAGCTTCAAAAAGAATTAACAAAGATT------TGCGTTTATTAAC---------------AATGAATAATACT---GAAAGTTCTTGTTTTTTTCCAAAAAGGATATATCCAATTGAT------AACAATGTTAG------------------AAATGTGACACGACCCTTTATTACTATTCC------TCATTT------TGAGAATAAA---AA------GTTTTATTCC------TATCCTTATGAATCGGACAATACTATGGTATTCCCTTTACTTGTATTGGGTCTATTTACTTTGTTCGTTGGATCTATAGGAATTCC------CT---------TCAAT------CAAGAAGGGGTGGATTTAGATATATTATCTAAATGGTTAACTCCATCTATAAATATTTTGCATCAAAAGTTGAACAATTCG------ATGGATTGGTACGAATTTTGGAAAGATGCAGTTTTTTCAGTTAGTATAGCTTATTTAGGAATATTTATAGCATCCTTTTTATATAAACCTTCCTATTCCTTTTTACTAAATTTGGATTTAATTAATTCGGTTCTT------AAAAGAGGTCCTAAGAGAATTCTTT-GGGACAAAATTATAAATGGCGTATATAATTGGTCATATAATCGTGCTTAC-ATAGATTCTTTTTATACAATATCCTTAATTGGAGGAATAAGAAGATTAGCTGAATTAA-CTCATTTTTTTGATCGACAGATAATTGATGGGATWACAAATGGGGTTGGTGTTGTTAGTTTTTTTATAGGAGAAGCTGTCAAAAATATAGGTGGCGGGCGCATTTCTTCTNACCTTTTCTTCTATTTATCTWATGTATCTATTTTTTT----GTGCGGCTAGGATCTTTTACACATTTAGATGAAGCAAGGGATTCGTCCATACCATCGGTAGGGC-----TTGGAAGACCGCGACTGATCCTGAAAGGGAATGAAG--GGAAAAAATAGCATGTCGGATTGAGGAAGAGTTCTGAGAATGTTTCATTCTTACCGGATCAGTACAAAACAACAACCTGGTTTCGAATTCTTGGA-ATGGAAGAAAAG------AA----AGTTAGGTTGAATGAATAAATGGATAGGGCTCTGCGGCTTCAA-
			------TTAATTATAGGGAAAGACAAAGAAACGAGCTTCTATTCTGAATTTG----AATTATTTCCCGATCTAATTAGACGTTAAAAATATATTAGTGCCCGATGCGGGAAGGATTTCTCCCCTCATGAGTGGATTCTCGATTTTTTCAACGAATCCTAACTATTGTAATTCTCCATTAT-------GAAAGGGAGATGTGTGTGTAGAAGAAGCAGTATATTGAT----AAAGAAAG-TTTTTCCGAAATCAAAAGAACGATTAGGTTG-AAAAAAT-----AAAAGATTTCTAA-CCATCTTGTTATCCTAT------AACATAGAC----------TAAAAATG-----AAAAAAAGAGAGG--------ATAGAGAGTCTGTTGAT------AAGTTTACCCCCG-CCTCCGAGGTA-TCTATTCTTACTAGAATACTTTG-GTTTGACTATATCGCACTATGTATCATTTGATAATCCCAAAATCTTCTAC-----CTT------TGGTTCAAATCTA---------------------ATAT-CAA------ATGGAGGAAATCCAAAGAT------ATTTACAGCTTGATAGATCT------CAACAACACGACTTTCTATATCCACTTATCTTTCAGGAGTATATTTATGCACTTGCTCATGATCATAGTTTAAACCGATCTATTTTGTTGGAAAATCCAGATTATGACAATCAACTCAGTTTCCTAATTGTGAAACGTTTAATTACTCGAATGTATCAACAAAATCATTTTATTATTTTTGCTAATGATTCGAA---------TCAAAATACATTTCTT------GGTCGCAACAAGAATTTATATTCTCAAACGATATCAGAAGGATTTTCATTTATTGTGGAGATTCCATTTTATATACGATTAATACCTTCTCAAGC------------GGGTAAAGGGATATTAAAATCTTATAATT------TACGATCAATTCATTCACTATTTCCTTTCTTAGAGAACAATTTTTCACATTTAAATTCTGTATTAGATATACTAATACCCCACTCCGTCCATTTGGAAATCTTGGTTCAAAACCTTCGTTATTGGGTAAAAGACGCCTCTTCTTTGCATTTATTACGATTCTTGTTCCACGAGTATTGGAATTGTAATCCTCT------TAGTGCTACAAAGAAACGCGGTTTTGA------TTTTTCAC---C------------AAAAAGAAGTCAAAGATTATTATTCTTCTTATATAATTCTCATGTATGTGAATACGAATCCATTTTCGTCTTTCTCCGTAACCAATCTTCTCATTTGCGATCAACATCTTTTGGAGTCTTTCTTGAACGAATATATTTCTATGTAAAAATG------GAACGCCTTGTAGAAGTTTTTGCTAAAGATTTTCGGGCCAGTCTATGGTTGTTCAAAGATCCTTTCATGCATTATGTTAGGTATCAAGGAAAATCAACTTTGG------TTTCAAAAGGGACGCCCCTTTTGATGAATAAATGGAAATATTACCTTGTCAATTTTTGGCAATGTTATTTTGATCTGTGGGTTCACTCCGGAAGGGTCT------ATATAAACCAATTACCCAATCATTCCCTTAACTTTATAGGTTATCTTTCAAGTGTGCGATTAAACCCTTCAATGGTACGGAGTCAAATGCTAGAAAATTCATTTCTAATCAATAATGCTATTAAGAAATTGGATACCCTTGTTCCAATTATTCCTCTTATTGGATCATTGGCTAAAGCCAAATTTTGTAACCTATTAGGACATCCCATTAGTAAGCCGGCTTGGGCTGGCTTATCAGATTCTGATATTATTGACCGATTTGGGCAGATATGCAGAAACCTTTCTCATTATCATAGCGGATCTTCCAAAAAAAAGAGTTTGTATCGAATAAAGTATATAATTCGACTTTCTTGTGCTAAAACCTTGGCTCGGAAACACAAAAGTACTGTACGTGCTTT
			TTTGAAAA------GATTAGGTTCGGAATTTTTGGAAGAATTCCTCACGTTGGAAGAAGAAGTCCTTT------CTTTGACCTTCCCAAGAGCTTCTTCTAC---TTTTCGGGGGGAATATAGA------AGTCGGATTTGGTATTTGGATATTATTTATATCAATGATCTGACCAATTCTCAATGA
		</sequence>
		<sequence>
			<taxon idref="Danais_xanthorrhoea"/>
			AAGTGTTGGATTCAAAGCTGGTGTTAAAGAGTACAAATTAACTTATTATACTCCTCAATACGAAACCAAAGAGACTGATATCTTGGCAGCATTCCGAGTAACTCCTCAACCCGGAGTTCCGCCGGAAGAAGCAGGGGCCGCGGTAGCTGCCGAGTCTTCTACTGGTACATGGACAACTGTATGGACGGATGGACTTACCAGTCTTGATCGTTACAAAGGGCGATGCTACCACATCGAGCCAGTTCTTGGAGAAGAAGATCAATATATTGCTTATGTAGCTTACCCCTTAGACCTTTTTGAAGAAGGTTCTGTTACTAACATGTTTACTTCCATCGTAGGTAATGTATTTGGGTTCAAAGCCCTGCGCGCTCTACGTCTGGAAGATTTGCGAATTCCCGTTGCTTATATTAAAACCTTCCAAGGACCGCCTCATGCGATTCAAGTCGAGAGAGATAAATTGAACAAGTATGGTCGTCCCCTGTTGGGATGTACTATTAAACCTAAATTAGGTTTATCTGCTAAAAACTACGGTAGAGCAGTTTATGAATGTGTTCGTGGTGGACTTGATTTTACCAAAGATGATGAAAACGTGAACTCCCAACCATTTATGCGTTGGAGAGATCGTTTCTTATTTAGTGCCGAAGCAATTTATAAAGCGCAGGCTGAAACAGGTGAAATCAAAGGGCATTACTTGAATGCTACTGCAGGTACATGCGAAG-AAATGATGAAAAGAGCTGTATTTGCTCGAGAATTGGGAGTTCCTATCGTAATGCATGATTACTTAACAGGGGGATTCACTGCAAATACTAGCTTGGCTCATTATTGCCGAGATAATGGCTTACTTCTTCACATTCACCGTGCAATGCATGCAGTTATTGATAGGCAGAAGAATCATGGTATGCACTTCCGCGTACTAGCTAAAGCGTTACGTATGTCTGGCGGAGATCATATTCACGCCGGTACTGTAGTAGGGAAACTTGAAGGCGAAAGAGATATCACTTTGGGCTTTGTTGATTTACTGCGTGATGATTATATTGAAAAAGATCGTTCCCGCGGTATTTATTTCACTCAAGATTGGGTCTCTCTACCGGGTGTTCTGCCCGTGGCTTCGGGAGGTATTCACGTTTGGCATATGCCTGCTCTGACGGAGATTTTTGGAGATGATTCGGTACTACAGTTCGGTGGAGGAACTTTGGGACACCCTTGGGGTAATGCGCCAGGTGCTGTAGCCAATCGAGTAGCTCTAGAAGCATGCGTAAAAGCTAGGAACGAGGGGCGTGATCTTGCTGCTGAGGGTAATGAAATTATCCGCGAGGCTAGCAAATGGAGTCCTGAACTAGCGGCTGCTTGCGAGGTATGGAAGGAGATCACATTTAATTTTAAAGCAATGGATACTTTGGAT---ATGCAACAGACATATCAATACGGGTGGATCATACCCTTCATTCCACTTTCAATTCCTATATTAATAGGGATAGGACTTCTTCTTTT-TCCAACGGCAACAAAAAATCTTCGTCGTATGTGGTCTTTTCAGAGTGTTTTATTGTTAAGTATAGTCATGTTTTTTTCAATAAATCTATCTATTCAGCAAATAAATAGAAATTCTATCTATCAATATGTCTGGTCTTGGGTCATTATTAATGATTTTTCGTTAGAATTCGGCNATTTGATCGATTCACTGACTTCTATTATGTCAATATTAATCACTACTGTTGGAATTATGGTTCTTATTTATAGTGATAATTATATGGCTCATGATCAAGCGTATTTGAGATTTTTTGCTTATATGAGTTTTTTCAGTACTTCCATGTTGGGATTAGTTACTAGTTCTAATTTGATACAAATTTATATTTTTTGGGAATTGGTTGGGGTGTGTTCCTATCTGTTAATAGGATTTTGGTTTACACGACCTCTTGCAGCAAATGCTTGCCAAAAAGCTTTTGTAACTAATCGTATAGGGGATTTTGGTTTATTATTAGGAATTTTGGGTTTTTTTTG
			GATAACGGGCAGTTTCGAGTTTCGGGATTTATTCGAAATATTCAATAACTTGATTGTGGATAATGAAGTTAATTTTGTATTTGTTACTTTGTGTGCTGTTCTATTATTTGCCGGTGCCGTTGCTAAATCTGCACAATTTCCCCTTCATGTATGGTTACCCGATGCCATGGAGGGCCCCACTCCTATTTCCGCTCTTATACATGCTGCTACCATGGTAGCACGGGGAATCTTTCTTGTAGCCCGGCTTCTTCCTCTTTTCATAGTTATACCTTACATAATGAATTTCATTTCCTTGGTAGGAATAATAACCGTATTTTTAGGAGCTACCTTAGCTCTTGCTCAAAAAGACATTAAGAGAGGTTTAGCCTATTCCACAATGTCTCAATTGGGTTATATGATGCTAGCTCTGGGTATGGGGTCTTATCGAAGTGCTTTATTTCATTTGATTACTCATGCCTATTCCAAAGCCTTATTATTTTTAGGATCCGGATCCATTATTCACTCAATGGAAACCGTTGTTGGGTATTCTCCCCATAAAAGTCAAAATATGGCTCTTATGGGAGGTTTAACAAAACATGTACCAATTACCAAAAGCACTTTTTTACTAGGTACACTTTCTATTTGTGGTATTCCACCGTTGGCTTGTTTTTGGTCCAAAGATGAAATTCTTACTGATAGTTGGTTATATTCAACCAGTTTCGCAATAATAGCTTGGGTTACCGCAGGATTAACCGCATTTTATATGTTTCGTATCTATTTACTTACTTTTGAAGGGCATTTAGGTGTTC---------ATTAC------ATTGGTAAACAAAAAATCCCCTTCTATTCACTATCTCTAT---GGGGTAAGGGAGTTTCCAAAAGAATTAACAAAAATAAAAATTTTAGTTTATTAAC---------------AATGACTAATAAG---GAACGTTCTTCTTTTTTGAAAAAAAAGATATATCCAATTGAT------GATCGTGCTAG------------------AAATGTGACACGCCACTTTATTACTATTGT------TCATTT------TGAGAATGAA---AA------ATTTTATTCC------TATCCTTATGAATCGGATAATACTATGTTATTCCCTCTACTTGTGTTGTGTCTATTTACTTTGTTTGTTGGGTCTATAGGAATTCC------TT---------TAAGT------CAAGAAGGAGTGGATTTAGATATATTATCTAAATGGTTAACTCCGTCTATAAATCTTTTGCCTCAAAAATGGAAAAATTCG------ATGGATTGGTACGAATTTTTCAAAGATGGTGTTTTTTCAGTCAGTATAGCTTTTTTAGGAATATTTATAGCGTCCTTTTTATATAAAANNNNNTATTCCTCTTTACTAAATTTTGATTTAATTAATTCAGTTCTT------AAAAGCGGTCCTAAGAGACTCCTTT-GGGACAAAATTGGAAATGCCATATATAATTGGTCATATAATCGTGCTTACTATAGATTCCTTTTATACAAN-TCTTAAACTGGAGGAATAAGAAAATCAGCTGAATTGA-YTCATTTTTTTGATCGACGGGTAATTGATGGAATTACGAATGGGTTTGGTGTTATTACTTTCTTTGTAGGAGAAGCTATCAAATATTTAGGTGGCGGGCGCATCTCTTCTTATCTTTTCTTCTATCTATCGTATGTATCTATTTTTTT----GTGCGACTAGGATCTTTTACACATTTAGATGAAGCAAGGCATTCGTCCATACCATCGGTAAGGT-----TTGGAAGACCACGACTGATCTTAAAAAGGAATGAAT--GGAAAAAATAGCATGTCGGGTTGAAGGAGAG---------TGTTTCATTCTTTCCGGATCAGTACAAAACAAAAACCTGG-TTTGAATTCTTGGA-ACGGAAGAAAAT------AA----AGTTGGGTTGAATGAATAAATGGATAGGGCCCCGCGGCTTCAA-
			------TTAATTATAGGAAAAGGCAAAGCAACGAGCTTATATTTTTAATTTG----AATTATTTCCTGATCTAAATAGACGTTAAAAATATATTAGTGCCTAATGCAGGAGGTGTTTTT-CCC-CATGAGTGGATTCACGGTTTTTTGAATTAATCCTAATTATTCTAATTCTCCATTAT-------GAAACGGAGATATGTGTGTCAAAGAAGCAGTATATTGAT----AAAAAAAG-TTTTTCCGAACTCAAAAGAGCGATTCGGTTG-AAAAAAT-----AAAAGATTTCTAA-TCATCTTGCTATCCCA-------AACATAGAC----------TAAAAATG------GAAAAGGCAAGG--------ATAGAGAATCTGTTGAT------AAGTTTCTACCCG-CCTCCGAGGTA-TCTATTCTTATTAGAATACTTTGTTTTTGACTGTATCGCACTATGTATCATTTGAAAATTCCAAAATCTTC-AC-----ATT------TGTTTCAAATATAATTTTGTTTCAAATAT----AATAT-TAA------ATGGAAGAAATCCAAAGAT------ATTTACAGCTTGATAGATCT------CAACAGCCCGGCTTTCTATATCCACTTATCTTTCAGGAGTATATTTACGGACTTGCTCATGATTAT---------CGATCTCCTTTGTTGGAAAATCCAGGTTATGATAATAAATACAGTTTCCTACTTGTGAAACGTTTAATTACTCGAATGTATCGACAAAATCATTTTATTATTTTTACTAATGATTCTAA---------TAAAAATCTATTTTTT------GGTCGCAACAAGAATTTCTACCCTCAAACGATATCAGAAGGATTTGCATTTATTGTGGAAATTCCATTTGATATACGATTAATACCTTCTCAAGA------------AGGGAAAAGAATATTAAAATCTCAGAATT------TACGATCACTTCATTCACTATTTCCTTTCTTAGAGAACAATTTTTTACATTTGAATTCTGTATTAGATATACTAATACCCCGCGCCGTCCATCTGGAAATTATGGTTCAAACCCTTCGTTATTGGGTAAAAGATGCCTCCGCCTTGCATTTATTACGATTATTTTTCCACGAGTATTGGAGTTGGAATACTCT------TAGTGTTACAAAGAAACCTCTTTTTGA------TTTTTCAC---C------------AAAAAGAAATCAAAGATTTTTTTTCTTATTATATAATTCTCATGCATATGAATACGAATCCATTTTGGACTTTCTGTGTAACCAATCTTCTCATTTGCGATCAACATCTTTTGTATTCTTTCTTGAACGACTCTATTTTTATGGAAAAAAA------GAACGTCTTGTAGAAGTCGTTGCTAAGGATTTTCGGGTTAGTCTATGGCTGTTCACAGACCCTTTCATGCATTATCTTAGGTATCAAGGAAAATCAATTCTGG------TTTTAAAGAGTACACCTCTTTTGATGAATAAATGGAAATCTTATCTTGTCAATTTTTGGCAATATCACTTTGATCTGTGGTTTCACTCGGGAAGGGTTT------ATATAAATAAATTTCCCAACCATTCACTTGACTTTATGGGCTATCTTTCAAGTGTGCGACTAAATCCGGTAATGGTACGGGGTCAAATGCTAGAAAATTCATTTCTAATCAATAATGCTATTAAGAAATTGGATACACTTGTTCCAATTATTCCTCTTATTCGATCATTGTCTAAAGCTAAATTTTGTAACCCATTAGGACATCCCTTTAGTAAGGCGGTTTGGACTGATTTATCAGATTCTGATATGATTGATCGATTTGGGTATATATGCAGAAACCTTTCTCATTATTATAGTGGGTCTTCAAAAAAAAAGAGTTTGTATCGAATAAAGTATATACTTCGACTTTCTTGTGCTAAAACTTTGGCTCGGAAACACAAAAGGACTGTACATATTTT
			TTTGAAAA------GATTAGGCTCGGAATTTTTGGAAGAATTCTTCGCGTCGGAAGAAGAAGACCTTT------CTTTGAACTTCTCAAGAGCTTCTTCTAC---TTTTCGGGGGGTATATAGA------AGTAGAATTTGGTATTTGGATATTTCTTATATCAACGATTTAAGCAATCATCAATGA
		</sequence>
		<sequence>
			<taxon idref="Dendrosipanea_spigelioides"/>
			-----TTGGATTCAAAGCTGGTGTTAAAGAGTACAAATTGACTTATTATACTCCTGAATACGAAACCAAAGATACTGATATCTTGGCAGCATTCCGAGTAACTCCTCAACCGGGAGTTCCACCTGAAGAAGCAGGGGCCGCGGTAGCTGCCGAATCTTCTACTGGTACATGGACAACTGTGTGGACCGATGGGCTTACCAGCCTTGATCGTTACAAAGGGCGATGCTACCACATCGAGCCAGTTCCTGGAGAAGAAGATCAATATATTGCTTATGTAGCTTACCCCTTAGACCTTTTTGAAGAAGGTTCTGTTACTAACATGTTTACTTCCATTGTAGGTAATGTATTTGGGTTCAAAGCCCTGCGCGCCCTACGTCTGGAAGATTTGCGAATCCCTCCTGCTTATATTAAAACCTTCCAAGGCCCGCCTCATGGCATCCAAGTTGAGAGAGATAAATTGAACAAGTATGGTCGTCCCCTGTTGGGATGTACTATTAAACCTAAATTAGGTTTATCTGCTAAAAACTACGGTAGAGCTGTTTATGAATGTCTTCGCGGTGGACTTGATTTTACCAAAGATGATGAAAACGTGAACTCGCAACCATTTATGCGTTGGAGAGATCGTTTCGTATTTTGTGCTGAAGCAATTTATAAAGCACAGGCTGAAACGGGTGAAATCAAAGGACATTACTTGAATGCTACTGCAGGTACATGCGAAG-AAATGATCAAAAGAGCTGTATTTGCTAGAGAATTGGGAGTTCCTATCATAATGCATGATTACTTAACAGGGGGATTCACTGCAAATACTAGCTTGGCTCATTATTGCCGAGATAATGGCCTACTTCTTCACATCCACCGNNNNNNNNNNNNNNNNNNNNNNNNNNNNNNNNNNCATGGTATTCACTTCCGCGTACTAGCTAAAGCCTTACGTATGTCTGGTGGAGATCATATTCACGCTGGTACCGTAGTAGGAAAACTTGAAGGGGAAAGAGATATCACTTTGGGCTTTGTTGATTTATTGCGTGATGATTTTATTGAAAAAGATCGAAGTCGCGGTATTTATTTCACTCAAGATTGGGTCTCTCTACCAGGTGTTCTGCCCGTGGCTTCAGGAGGTATTCACGTTTGGCATATGCCTGCTCTGACCGAGATCTTTGGGGATGATTCGGTACTACAGTTCGGTGGAGGAACTTTAGGACACCCTTGGGGTAATGCGCCAGGTGCTGTAGCGAATCGAGTAGCTCTAGAAGCATGTGTACAAGCTCGTAATGAAGGGCGCGATCTTGCTGCTGAGGGTAATGAAATTATCCGTGAGGCTAGTAAATGGAGTCCTGAACTAGCTGCTGCTTGTGAGGTATGGAAGGAGATCAGATTTAATTTTAAAGCAGTGGATACTTTGGAT------------------------------------------------------------------ATAGGGGTAGGACTTCTTCTTTT-TCCAAAGGCAACAAAAAATTTTCGTCGTATGTGGTCTTTTCAGAGTGTTTTATTGTTAAGTATAGTCATGATTTTTTCAATCAATCTGTCTATTCAGCAAATAAATAGCAATTCGATCTATCAATATGTATGGTCTTGGATCATTAATAATGATTTTTCTTTAGAATTCGGCTATTTGATCGATCCACTTACTTCTATTATGTCAATATTAATTACTACCGTTGGAATTATGGTTCTTATCTATAGTGATAATTATATGGCTCATGATCAAGCATATTTGAGATTTTTTGCTTATATGAGTTTTTTCAATACTTCCATGTTAGGATTAGTTACTAGTTCTAATTTGATACAAATTTATATTTTTTGGGAATTGGTTGGGATGTGTTCTTATCTATTAATAGGATTTTGGTTTACACGACCCCTTGCGTCAAATGCTTGCCAAAAAGCTTTTGTGACTAATCGTATAGGGGATTTTGGTTTATTATTAGGAATTTTAGGTTTTTATTG
			GATAACGGGCAGTTTTGAATTTTGTGATTTATTCGAAATATTCAATAACTTGATTTATAATAATGAAGTCGATTTTTTATTTGTTACTTTGTGTGCTGGTCTAGTATTTGCCGGTGCGGTTGCTAAATCTGCACAATTTCCCCTTCATGTATGGTTACCTGATGCCATGGAAGGGCCCACTCCTATTTCCGCTCTTATACACGCTGCTACTATGGTAGCAGCGGGAATTTTTCTTGTAGCTCGGCTTCTTCCTCTTTTCATAGTTATACCTTACATAATGAATTTTATTTCGTTGATAGGAATAATAACAGTATTATTAGGAGCTACTTTAGCTTTTGCTCAAAAAGACATTAAGAGGGGTTTAGCCTATTCCACAATGTCTCAATTGGGTTATATGATGCTAGCTCTAGGTATGGGGTCTTATCGAAGTGCTTTATTTCATCTGATTACTCATGCCTATTCCAAAGCATTATTATTTTTAGGATCTGGATCCGTTATTCATTCAATGGAAACAATTGTTGGATATTCTCCCTATAAAAGTCAGAATATGGTTCTTATGGGAGGTTTAACAAAACATGTACCAATTACCAAAAACACTTTTTTATTAGGTACACTTTCTCTTTGTGGTATTCCMCCCTTGGCTTGTTTTTGGTCCAAAGATGAAATTCTTAATGATAGTTGGTTGTATTCAACCATTTTCSCMCTAATAGCTTGGGCTACCGCGGGATTAACCGCATTTTATATGTTTCGGATCTATTTACTTACTTTTGAAGGGCATTTAAGTGTTCATTTTCAAAATTCC------ATCGGTAAACAAAGGGTCCCCTTCTATTCAATATCTCTAT---GGGGTAAGGGAGCTTCGCAAAGAATTAACAAAAATT------TCCGTTTATTAAC---------------AATGAATAATAAT---GAAAGCTCTTATTTTTTGAAAAACAGGACATATCCAATTGAT------GATAATTTTCG------------------AAATTTGACGCGACCTTTTCTTACTATTGC------TCATTT------TGAAAATAAA---AA------GTTTTATTCC------TATCCTTATGAATCAGACAATACTATGTTATTCCCTTTACTTATATTGGGTCTATTTACTTTGTTCGTTGGATCTATAGGAATTCC------TT---------TCAAT------CAAGAAGGAATATATTTAGATATATTATCCAAATGGTTAACTCCATCTATAAACCTTTTGCACCAAAAGTTGAATAATTCG------ATGGATTGGTACGAATTTTTGAAAGATGCAGTTTTTTCCGTCAGTATAGCTTATTTAGGAATATTTATAGCGTCCTTTTTGTATAAACCCACCTATTCCACTTTACGAAATTTTGATTTAATTAATTCAATTCTT------AAAAGAGGTGCTAAGAGAATTCTTT-GGGACAAAATTCTAAATGGCATATATAATTGGTCATATAATCGTGCTTAC-ATAGATTCTTTTTATACAACATCCTTAGCTGCAGGAATAAGAAGATTGGCTGAATTAG-CTCATTTTTTTGATCTACAAGTAATTGATGGAATTACGAACGGGGTTGGTGTTATTAATTT--------------------------------------------------------------------------------------------------------------------------------------------------------------------------------------------------------------------------------------------------------------------------------------------------------------------------------------------------------------------------
			-------------------------------------------------------------------------------------------------------------------------------------------------------------------------------------------------------------------------------------------------------------------------------------------------------------------------------------------------------------------------------------------------------------------------------------------------------------------------------------------------------------------------------------------------------------------------------------------------------------------------------------------------------------------------------------------------------------------------------------------------------------------------------------------------------------------------------------------------------------------------------------------------------------------------------------------------------------------------------------------------------------------------------------------------------------------------------------------------------------------------------------------GGGTAAAAGACGCCTCTTCTTTGCATTTATTACGATTCTTTTTCCACGAATATTGGAATTGGAATACTCT------TATTGATACAAAGAAACCCAGTTTTTA------TTTTTCAC---C------------AAAAAGAAATCAAAAATTATTCTTCTTCTTATATAATTCTCATGTATGTGAATACGAATCCATTTTCGTCTTTCTCCGTACCCAATCTTCTCATTTGCGATCAACATCTTTTGGAGTCTTTCTTGAACGCATATATTTCTATGGAAAAATA------GAACGTCTTCTAGAAGTCTTTGCTAAGGATTTTCAGGCCAGTCTATGGTTGTTCAAAGATCCTTTCATGCATTATGTTAGGTATCAAGGAAAATCCATTCTGGTTTCAATTTCAAATGGGACGCCTCTTTTGATGACTAAATGGAAATCTTATCTTGTCAATTTTTGGCAATGTCATTTTGATGTGTGGTTTCMCCCACGAAGGGTCT------ATATAAACCAATTACTCAAACATTCCCTTAACTTTATGCACTATCTTTCAAGTGTTCGACTAAACCATTCAATGGTACGGAGTCAAATGCTAGAAAATTCATTTCTAATCAATAATGCTATTAAGAAATTGGATACCCTTGTTCCAATTATTCCTCTTATTGGATCGTTGGCTAAAGCGAAATTTTGTAACTTATTAGGACATCCCGTTAGTAAGCCAGTTTGGGCTGATTTGTCCGATTCTGATATTATTGACCGATTTGGGCATATATGCAGAAACCTTTCTCATTATTATAGCGGATCTT----------------------------------------------------------------------------------------------
			-------------------------------------------------------------------------------------------------------------------------------------------------------------------------------------------
		</sequence>
		<sequence>
			<taxon idref="Deppea_grandiflora"/>
			AAGTGTTGGATTCAAAGCTGGTGTTAAAGAGTACAAATTGACTTATTATACTCCTGAATACGAAACAAAAGATACTGATATCTTGGCGGCATTCCGAGTAACTCCTCAACCCGGAGTTCCACCCGAAGAAGCAGGGGCCGCGGTACGTGCCGAATCTTCTACTGGTACATGGACAACTGTGTGGACCGATGGACTTACCAGCCTTGATCGTTACAAAGGGCGATGCTACCACATCGAGCCAGTTCTTGGAGAAGAAGATCAATATATTGCTTATGTAGCTTACCCCTTAGACCTTTTTGAAGAAGGTTCTGTTACTAACATGTTTACTTCCATTGTAGGTAATGTATTTGGGTTCAAAGCCCTGCGTGCTCTACGTCTGGAAGATTTGCGAGTCCCCACTGCTTATATTAAAACCTTCCAAGGCCCGCCTCATGGCATCCAAGTTGAGAGAGATAAATTGAACAAGTATGGTCGTCCCCTGTTGGGGTGTACTATTAAACCTAAATTAGGTTTATCTGCTAAAAACTACGGTAGAGCAGTTTATGAATGTCTTCGTGGTGGGCTTGATTTTACCAAAGATGATGAAAACGTGAACTCCCAACCATTTATGCGTTGGAGAGATCGTTTCTTATTTTGTGCCGAAGCACTTTTTAAAGCACAGGCTGAAACAGGTGAAATCAAAGGCCATTACTTGAATGCTACTGCAGGTACATGCGAAG-AAATGATGAAAAGGGCTGTATTTGCTAGAGAATTGGGAGCTCCTATCGTAATGCATGATTACTTAACGGGGGGATTCACTGCAAATACTAGCTTGGCTCATTATTGCCGAGATAATGGTCTACTTCTTCACATCCACCGCGCAATGCATGCGGTTATTGATAGACAGAAGAATCATGGTATGCACTTCCGCGTACTAGCTAAAGCATTACGTCTGTCTGGTGGAGATCATGTTCACGCTGGTACCGTAGTAGGGAAACTTGAAGGGGAAAGAGACATCACTTTAGGCTTTGTTGATTTACTGCGTGATGATTTTGTTGAAAAAGATCGAAGTCGCGGTATTTATTTCACTCAAGATTGGGTCTCTTTACCAGGTGTTCTAGCCGTGCGTTCAGGAGGTATTCACGTTTGGCATATGCCTGCTCTGACCGAGATCTTTGGGGACGATTCTGTACTACAGTTCGGTGGAGGAACTTTAGGACACCCTTGGGGTAATGCGCCAGGTGCCGTAGCGAATCGAGTAGCTCTAGAAGCATGCGTAAAAGCTCGTAATGAGGGGCGCGATCTTGCTGCTGAGGGTAATGAAATTATCCGTGAGGCTAGTAAATGGAGTCCTGAATTAGCTGCTGCTTGTGAGGTATGGAAGGCGATCAGGTTTAATTTTAAAGCAGTCGATACTTTGGAT-------------------------------------------------------TTCCTATATTAATAGGGATGGGACTTCTTCTTTT-TCCAACGACAACAAAAAATCTTCGCCGTATGTGGTCTTTTCAAAGTGTTTTATTGTTAAGTATAGTCATGATTTTTTCAATAAATCTGTCTATTCAACAAATAAATAGCAATTCTATCTATCAATATGTATGGTCTTGGATCATTAATAATGATTTTTCTTTAGAATTTGGTTATTTGATTGATCCGCTTACTTCTATTATGTCAATATTAATCACTACCGTTGGAATTATGGTTCTTATTTATAGTGATAATTATATGGCTCATGATCAAGCATATTTGAGATTTTTTGCTTATATGAGTTTTTTCAGTACTTCCATGTTAGGATTAGTTACTAGTTCGAATTTGATACAAATTTATATTTTTTGGGAATTGGTTGGGATGTGTTCCTATCTATTAATAGGGTTTTGGTTTACACGACCCCTTGCGGCAAATGCTTGCCAAAAAGCTTTTGTAACTAATCGTATAGGGGATTTTTGTTTATTATTAGGAATTTTGGGTTTTTATTG
			GATAACAGGAAGTTTTGAATTTCGGGATTTATTCGAAATATTCAATAACTTGATTTATAATAATGAAGTCAATTTTTTATTTGTTACTTTGTGTGCTGTTCTATTATTTGCCGGTGCCGTTGCTAAATCTGCACAATTTCCCCTTCATGTATGGTTACCTGATGCCATGGAAGGGCCCACTCCTATTTCCGCTCTTATACATGCTGCTACTATGGTAGCAGCGGGAATTTTTCTTGTAGCTCGGCTTCTTCCTCTTTTCATAGTTATACCTTACATAATGAATTTCATTTCGTTGATAGGGATAATAACAGTATTCTTAGGAGCTACTTTAGCTCTTGCTCAAAAAGACATTAAGAGAGGTTTAGCCTATTCCACAATGTCTCAATTGGGTTATATGATGCTAGCTCTAGGTATGGGGTCTTATCGAAGTGCTTTATTTCATTTGATTACTCATGCCTATTCAAAAGCATTATTATTTTTAGGATCCGGATCCGTTATTCATTCAATGGAAACAATTGTTGGATATTCTCCCCATAAAAGTCAGAATATGGCTCTTATGGGGGGTTTAACAAAACATGTACCAATCACCAAAAACACTTTTTTATTAGGTACACTTTCTCTTTGCGGTATTCCTCCTTTGGCTTGTTTTTGGTCCAAAGATGAAATTCTTAATGATAGTTGGTTGTATTCCCCTATTTTCGCAATAATAGCTTGGGCTACCGCGGGACTAACCGCATTTTATATGTTTCGGATTTACTTACTTACTTTTGAAGGGCATTTAAATATTCATTTTCAAAATTAC------ATTGGTAAACAAAAAGTCCCCTTCTATTCAATATCTCTAT---GGGGTAAAGGAGCTTCGAAAAGAATTAACAAAAATT------TGCGTTTATTAAC---------------AATGAATAATAAT---GAAAGTTCTTCTTTTTTTTCAAAAAGGATATATCCAATTGAT------GACAATGTTAG------------------AAATATGACACGACCTTTTATTACTATTGC------TTATTT------TGAGAATAAA---AA------GTTTTATTCC------TATCCCTATGAATCGGACAATACTATGGTATTCCCTTTACTTGTATTGGGTCTATTTACTTTTTTCGTTGGATCTATAGGAATTCC------CT---------TCAAT------CAAGAAGGGGTGGATTTAGATATATTATCTAAATGGTTAACTCCATCTATAAATATTTTGCATCAAAAGTTGACCAATTCC------ATGGATTGGTACGAATTTTTCAAAGATGCAGTTTTTTCAGTTAGTATAGCTTATTTAGGAATATTTCTAGCATCTTTTTTATATAAACCCCCCTATTCCGCTTTACTAAATTTTGATTTAATTAATTCAGTTCTT------AAAAGAGGTTCTAAGAGACTTCTTT-GGGACAAAATTCTAAATGGCATATATAATTGGTCATATAATCGTGCTTAC-ATAGATTCTTTTTATACAATATCCTTAAGTGGAGGAATAAGAAGATTAGCTGAATTAG-CTCATTTTTTTGATCGACAGATAATTGATGGAATTACAAATGGGATTGGTCTTGTTAGTTT-------------------------------------------------------------------------------------------GTGCGGCTAGGATCTTTTACACATTTAGATGAAGCAAGGGATTCGTCCATACCATTGGTAAAGT-----TTGGAAGACCACGACTGATCCTGAAAGGGAATGAAT--GGAAAAAATAGCATGTCGGGTTGAGGGAGAGTTCTGAGAATGTTTTATTCTTACCGGATCAGTACAAAACAAAAACCCGG-TTTGAATTCTTGGA-ACGGAAGAAAAT------AA----AGTTGGGTTGAATGAATAAATGGATAGGGCCCCGCGGCTTCAA-
			------TTAATTATAGGGAAAGATAAAGCAACGAGCTTCTGTTCTGAATTTG----AATTATTTCCCGATCTAATTAGACGTTAAAAATATATTAGTGCCCAATGCGGGAAGGATTTCTCCCCTCATGAGTGGATTCTTGATTTTTTCAACGAATCCTAACTATTGTAATTCTCCATTAT-------GAAACGGAGATGTGTGTGTAGAAGAAGCAGTATATTGAT----AAAGAAAG-TTTTTCCGAAATCAAAAGAGCGATTAGGTTG-AAAAAAT-----AAAAGATTTCTAA-CCATCTTGTTATCCTATAACATAAACATAGAC----------TAAAAATG-----AAAAAAAGAGAGG--------ATAGAGAATCTGTTGAT------AAGTTTACCCCCG-TCTCCGAGGTA-TCTATTCTTACTAGAATACTTTG-GTTTGACTATATCGCACTATGTATCATTTGATAATCCCCAAATCTTCTAC-----CTT------TGGTTCAAATCTA---------------------ATAT-CAA------ATGGAGGAAATCCAAAGAT------ATTTACAGCTTGATAGATCT------CAACAACACGGCTTTCTATATCCACTTATCTTTCAGGAGTATATTTATGCACTTGCTCATGATCGTAGTTTAAACCGATCTATTTTGTTGGAAAATCCAGGTTATGACAATCAATTCAGTTTCCTAATTGTGAAACGTTTAATTACTCGAATGTATCAACAAAATCATTTTATTATTTTTGCTAATGATTCTAA---------TCAAAATCCATTTTTT------GGTCGCAACAAGAATTTATATTCTCAAACGATATCAGAAGGATTTGCATTTATTGTGGAAATTCCATTTTATATACAATTAATATCTTCTCAAGC------------GGGGAAAGGGGTATTAAAATCTTATAATT------TACGATCAATTCATTCACTATTTCCTTTCTTAGAGAACAATTTTTCACATTTAAATTCTGTGTTAGATATACTAATACCCTACCCCATCCATTTGGAAATCTTGGTTCAAAACCTTCGTTATTGGGTAAAAGACGCCTCTTCCTTGCATTTATTACGATTCTTTTTCCACGAGTATCGGAATTGGAATCCTCT------TATTGCTACAAAGAAACCCAGTTTTGA------TTTTTCAC---C------------AAAAAGAAGTCAAAGATTATTATTCTTCTTATATAATTCTCATGTATGTGAATACGAATCCATTTTTTTCTTTCTCCGTAACCAATCTTCTCATTTGCGATCAACATCTTTTGGGGTCTTTCTTGAACGAATATATTTCTATGGAAAAATA------GAACGTCTTGTAGAAGTTTTTACTAAAGATTTTCAGGCCAGTCTATGGTTGTTCAAAGATCCTTTCATGCATTATGTTAGGTATCAAGGAAAATCCATTTTGG------TTTCAAAAGGGACGCCCCTTTTGATGAATAAATGGAAATATTATCTTGTCAATTTTTGGCAATCTTATTTTGATCTGTGGTTTCACTCCGGAAGGGTCT------ATATAAACCAATCACCCAATAATTCCCTTAACCTTATAGGTTATCTTTCAAGTGTGCGACTAAACCCTTCAACGGTACGTAGTCAAATGCTAGAAAATTCATTTCTAATCACTAATGCTATTAAGAAATTTGATACCCTTGTTCCAACTATTTCTCTTATTGGATCATTGGCTAAAGCAAAATTTTGTAACCCATTAGGACATCCCGTTAGTAAGCCGGTTTGGGCTGATTTATCAGATTCTGATATTATTGACCAATTTGGGCATATATGCAGAAACCTTTCTCATTATCATAGCGGATCTTCAAAAAAAAAGAGTTTATATCAAATAAAGTATATACTTCGACTTTCTTGTGCTAAAACTTTGGCTCGGAAACACAAAAGTACTGTACGTGCTTT
			TTTGAAAA------GATTAGGCTCGGGATTTTTGGAAGAATTCCTCACGTCGGAAGAAGAAGTCCTTT------CTTTGAGCTTCCCAAGAGCTTCTTCTAC---TTTTCGGGGGGAATATAGA------AGTCGGATTTGGTATTTGGATATTATTTATATCAATGATCTGACCAATTATCAATGA
		</sequence>
		<sequence>
			<taxon idref="Dunnia_sinensis"/>
			-------------------------------TACAAATTAACTTATTATACTCCTGAATACGAAACCAAAGATACTGATATCTTGGCAGCATTCCGAGTAACTCCTCAACCTGGAGTTCCACCGGAAGAAGCGGGGGCCGCGGTAGCTGCCGAGTCTTCTACTGGTACATGGACAACTGTATGGACGGATGGACTTACCAGCCTTGATCGTTACAAAGGGCGATGCTACCACATCGAGCCAGTTCCTGGAGAAGAAGATCAATATATTGCTTATGTAGCTTACCCCTTAGACCTTTTTGAAGAAGGTTCTGTTACTAACATGTTTACTTCCATCGTAGGTAATGTATTTGGGTTCAAAGCCCTGCGCGCCCTACGTCTGGAAGATTTGCGAATTCCCGTTGCTTATATTAAAACCTTCCAAGGGCCGCCTCATGGCATTCAAGTCGAGAGAGATAAATTGAACAAGTATGGTCGTCCCCTGTTGGGATGTACTATTAAACCTAAATTAGGTTTATCTGCTAAAAACTACGGTAGAGCAGTTTATGAATGTCTTCGTGGTGGACTTGATTTTACCAAAGATGATGAAAACGTGAACTCCCAACCATTTATGCGTTGGAGAGATCGTTTCTTATTTTGTGCCGAAGCAATTTATAAAGCGCAGGCTGAAACAGGTGAAATCAAAGGGCATTACTTGAATGCTACTGCAGGTACATGCGAAG-AAATGATCAAAAGAGCTGTATTTGCTCGAGAATTGGGAGTTCCTATCGTAATGCATGATTACTTAACAGGGGGATTCACTGCAAATACTAGCTTGGCTCATTATTGCCGAGATAATGGCTTACTTCTTCACATTCACCGTGCAATGCATGCAGTTATTGATAGGCAGAAGAATCATGGTATGCACTTCCGCGTACTAGCTAAAGCGTTACGTATGTCTGGCGGAGATCATATTCACGCCGGGACTGTAGTAGGGAAACTTGAAGGCGAAAGGGATATCACTTTGGGCTTTGTTGATTTACTGCGTGATAATTATATTGAAAAAGATCGCTCCCGCGGTATTTATTTCACTCAAGATTGGGTCTCTCTACCAGGTGTTCTGCCCGTGGCTTCAGGAGGTATTCACGTTTGGCATATGCCTGCTCTGACGGAGATTTTTGGAGATGATTCGGTACTACAGTTCGGTGGAGGAACTTTGGGACACCCTTGGGGTANTGCGCCAGGTGCTGTAGCGAATCGAGTAGCTCTAGAAGCATGCGTAAAAGCTCGGAACGAGGGGCGTGATCTTGCTGTTGAGGGGAATGAAATTATCCGCGAGGCTAGTAAATGGAGTCCTGAACTAGCGGCTGCTTGCGAGGTATGGAAGGAAATCAGATTTAATTTTGACGCAGTGGATAAATTGGAT--------------------------GTGGATCATACCTTTGATTCCACTTTCAATTCCTATATTAATAGGGGTGGGACTTCTTCTTTT-TCCAACGGCAACAAAAAATCTTCGTCGTATGTGGTCTTTTCAGAGTGTTTTATTGTTAAGTATAGTCATGATTTTTTCAATCAATCTATCTATTCAGCAAATAAATAGAAATTCTATCTATCAATATGTCTGGTCTTGGGTCATTATTAATGATTTTTCTTTAGAATTCGGCTATTTGATCGATCCACTTACTTCTATTATGTCAATATTAATCACTACTGTTGGAATTATGGTTCTTATTTATAGTGATAATTATATGGCTCATAATCAAGCGTATTTGAGATTTTTTGCTTATATGAGTTTTTTCAGTACTTCCATGTTAGGATTAGTTACTAGTTCTAATTTGATACAAATTTATATTTTTTGGGAATTGGTTGGGGTGTGTTCCTATCTATTAATAGGATTTTGGTTTACACGACCTCTTGCAGCAAATGCTTGCCAAAAAGCTTTTGTAACTAATCGTATAGGGGATTTTGGTTTATTATTAGGAATTTTGGGTTTTTTTTG
			GATAACGGGTAGTTTCGAATTTCGGGATTTATTCGAAATATTCGATAACTCGATTGTGGATAACAAAGTTAATTTTTTATTTGTTACTTTGTGTGCTGTTCTATTATTTTCCGGTGCCGTTGCTAAATCTGCACAATTTCCCCTTCATGTATGGTTACCCGATGCCATGGAGGGGCCCACTCCTATTTCCGCTCTTATACATGCTGCTACCATGGTAGCAGCGGGAATTTTTCTTGTAGCCCGGCTTATTCCTCTTTTCATAGTTATACCTTACATAATGAATTTCATTTCGTTAGTAGGAATAATAACAGTATTGTTAGGAGCTACTTTAGCTCTTGCTCAAAAAGACATTAAGAGAGGTTTAGCCTATTCCACAATGTCTCAATTGGGTTATATGATGCTAGCTCTGGGTATGGGGTCTTATCGAAGTGCTTTATTTCATTTGATTACTCATGCCTATTCCAAAGCCTTATTATTTTTAGGATCCGGATCCATTATTCACTCAATGGAAACAGTTGTTGGGTATTCTCCCCATAAAAGTCAAAATATGGCTCTTATGGGAGGTTTAACAAAACATGTACCAATTACTAAAAGCACTTTTTTAGTAGGTACACTTTCTCTTTGTGGTATTCCACCGTTGGCTTGTTTTTGGTCCAAAGATGAAATTCTTACTGATAGTTGGTTATATTCACCCAGTTTTGCAATAATAGCTTGGCTTACCGCGGGATTAACCGCATTTTATATGTTTCGTATCTATTTACTTACTTTTGAAGGGCATTTAGGTGTTCAGGTTCAAAATTAC------ATTAGTAAACAAAAAATACCCTTCTATTCACTATCTTTAT---GGGGTAAAGGAGTTTCTAAAAAAATTAACAAAAATACAAATTTTAGTTTATTAAC---------------AATGACTAATAAG---GAACGTTTTTATTTTTTGAAAAAAAAGATATATCCAATTGATATTGATGGTCGTGCTAG------------------AAATGTGACACGCCACTTTATTACTATTGT------TTCTTT------TGAGAATGAA---AA------ATTGTATTCC------TATCCTTATGAATCGGATAATACTATGTTATTTCCTCTACTTGTGTTGTGTCTATTTACTTTGTTCGTTGGGGCTATAGGAATTCC------TT---------TAAGT------CAAGAAGGAGTGGATTTAGATATATTATCTAAATGGCTAACTCCGTCTATAAATCTTTTGCCTCAAAAATTGAATAATTCG------ATGGATTGGTACGAATTTTTCAAAGATGCTATTTTTTCAGTCAGTATAGCTTCTTTAGGAATATTTATAGCGGCCTTTTTATATAAATCGTCCTATTCCTCTTTACTAAATTTGGATTTAATTAATTCAGTTCTTAAAATGAAAAGCGGTCCTAAGAGACTCCTTT-GGGACAAAATTCTAAATGCCATATATAATTGGTCATATAATCGTGCTTAT-ATAGATTCCTTTTATACAATGTCTTTAACTGGAGGAATAAGAAAATCCGCTGAATTGA-TTCATTTTTTTGATCGACGGGTAATTGATGGAATTACGAATGAGTTTGGTGTTATTACTTTATTTGTAGGAGAAGCTATCAAATATTTAG--------------------------------------------------------------GTGCGACTAGGATCTTTTACACATTTAGATGAAGCAAGGTATTCGTCCATACCATCGGTAAGGT-----TTGGAAGATCCCGACTGATCTTAAAAAGGAATGAAT--GGAAAAAATAGCATGTCGGGTTGACGGAGAG---------TGTTTCATTCTTTCCGGATCAGTACAAAACAAAAACCAGG-TTTGAATTCTTGGA-ACGGAAGAAAAT------AA----AGTTGGGTTGAATGAATAAATGGATAGGGCCTCGCGGCTTCAA-
			------TTAATTGTAGGAAGAGGCAAAGCAACGAGCTTATCTTTTTAATTTG----AATTATTTCCTGATCTAATTAGACGTTAAAAATACATTAGTGCCTAATGCAGGAGGGGTTTTTACC--CATGAGTGGATTCACGGTTTTTTGAATTAATCCTAACTATTCTAATTCTCCATTAT-------GAAACGGAGATATGTGTGTAAAAGAAGCAGTATATTGAT----AAAAAGAAGTTTTTCCGAACTCAAAAGAGCGATTCGGTTG-AAAAAAT-----AAAAGATTTCTAA-TCATCTTGCTATCCCA-------AACATAGAC----------TAAAAATG------GAAAAGGCAAGG--------ATAGAGAATCTGTTGAT------AAGTTTCTACCCG-CCTCCAAGGTA-TCTATTCTTACTAGAATACTTTGTTTTTGACTGTATCGCACTATGTATCATTTGAAAATTCCAAAATCTTCTAC-----CTT------TGTTTCAAATAGA---------------------ATAT-TAA------ATGGAGGAAATCCAAAGAT------ATTTACAGCTTGATAGATCT------CAACAGCCCGGCTTTCTATATCCACTTATCTTTCAGGAGTATATTTACGGACTTGCTCATGATTATAGTTTAAACCGATCTCGTTTGTTGGAAAAGCCAGGTTATGATAATAAATACAGTTTCATACTTGTGAAACGCTTAATTACTCGAATGTATCGACAAAATCATTTTATTATTTTTGCTAATGATTCTAA---------TAAAAATCTATTTTTT------GGTCGCAACAAGAATTTCTACCCTCAAACGATATCCGAAGGATTTGCATTTATTGTGGAAATTCCATTTGATATACGATTAATATCTTCTCAAGA------------AGGGAAAAGAATATTAAAATCTCATAATT------TACGATCAATTCATTCACTATTTACTTTCTTAGAGAACAATTTTTTCCATTTTAATTCTGTATTAGATATACTAATACCCCGCGCCGTCCATCTGGAAATTATGGTTCAAACCCTTCGTTATTGGGTAAAAGATGCCTCCGTCTTGCATTTATTACGATTATTTTTCCACGAGTATTGGAGTTGGAGTACGCT------TAGTGTTACAAAGAAACCCCATTTTGA------TTTTTCAC---C------------AAAAAGAAATCAAAGATTTTTTTTCTTATTATATAATTCTCATGCATATGAATACGAATCCATTTTGGACTTTCTGCATAACGAATCTTCTCATTTGCGATCAACATCTTTTGTATTCTTTCTTGAACGACTCTATTTTTATGGAAAAAAA------GAACGGCTTGTAGAAGTCGTTGCTAAGGATTTTCGGGTTAGTTTATGGCTGTTCACAGACCCTTTCATACATTATGTTAGGTATCAAGGAAAATCCATTTTGG------TTTCAAAGGGTACACCTCTTTTGATGAATAAATGGAAATCTTATCTTGTCAATTTTTGGCAATATCACTTTGATCTGTGGTTTCACTCGGGAAGGGTTT------ATATAAATCAATTTCCCAACCATTCACTTGACTTTATGGGTTATC----------------------------------------------------------------------------------------------------------------------------------------------------------------------------------------------------------------------------------------------------------------------------------------------------------------------------------------------------------------
			-------------------------------------------------------------------------------------------------------------------------------------------------------------------------------------------
		</sequence>
		<sequence>
			<taxon idref="Emmenopterys_henryi"/>
			AAGTGTTGGATTCAAAGCTGGTGTTAAAGAGTACAAATTGACTTATTATACTCCTGAATACGAAACCAAAGATACTGATATCTTGGCAGCATTCCGAGTAACTCCTCAACCGGGAGTTCCACCCGAAGAAGCAGGGGCCGCGGTAGCTGCCGAATCTTCTACTGGTACATGGACAACTGTGTGGACCGATGGGCTTACCAGCCTTGATCGTTACAAAGGGCGATGCTACCACATCGAGCCAGTTCCTGGAGAAGAAGATCAATTTATTGCTTATGTAGCTTACCCTTTAGACCTTTTTGAAGAAGGTTCTGTTACTAACATGTTTACTTCCATTGTAGGTAATGTATTTGGGTTCAAAGCCCTGCNCGCTCTACGTCTGGAAGATTTGCGAATCCCTCCTGCTTATATTAAAACCTTCCAAGGCCCGCCTCATGGCATCCAAGTTGAGAGAGATAAATTGAACAAGTATGGTCGTCCCCTGTTGGGATGTACTATTAAACCTAAATTAGGTTTATCTGCTAAAAACTACGGTAGAGCTGTTTATGAATGTCTTCGCGGTGGACTTGATTTTACCAAAGATGATGAAAACGTGAACTCCCAACCATTTATGCGTTGGAGAGATCGTTTCTTATTTTGTGCTGAAGCACTTTATAAAGCACAGGCGGAAACAGGTGAAATCAAAGGGCATTACTTGAATGCTACTGCAGGTACATGCGAAG-AAATGATCAAACGAGCTGTATTTGCTAGAGAATTGGGAGTTCCTATCGTAATGCATGATTACTTAACAGGGGGATTCACTGCAAATACTAGCTTGGCTCATTATTGCCGAGATAATGGCCTACTTCTTCACATCCACCGCGCAATGCATGCGGTTATTGATAGACAGAAGAATCATGGTATTCACTTCCGCGTACTAGCTAAAGCGTTACGTATGTCTGGTGGAGATCATATTCACTCTGGTACCGTAGTAGGGAAACTTGAAGGGGAAAGAGATATCACTTTGGGCTTTGTTGATTTACTGCGTGATGATTTTATTGAAAAAGATCGAAGTCGCGGTATTTATTTCACTCAAGATTGGGTCTCTCTACCAGGTGTTCTGCCCGTGGCTTCAGGAGGTATTCACGTTTGGCATATGCCTGCTCTGACCGAGATCTTTGGGGATGATTCTGTACTACAGTTCGGTGGAGGAACTTTAGGACACCCTTGGGGTAATGCGCCAGGTGCTGTAGGTAATCGAGTAGCTCTAGAAGCGTGTGTAAAAGCTCGTAATGAAGGGCGCGATCTTGCTGCTGAGGGTAATGAAATTGTCCGTGAGGCTAGTAAATGGAGTCCTGAACTAGCTGCTGCTTGTGAGGTATGGAAGGAGATCACATTTAATTTTAAAGCAGTGGATACTTTGGAT---ATGCAACAAACATATCAATACGGGTGGATGATCCCTTTCATTCCACTTCCAATTCCTATATTAATAGGGTTAGGACTTCTTCTTTT-TCCAACGGCAACAAAAAATCTTCGTCGTATGTGGTCTTTTCAGAGTGTTTTATTGTTAAGTATAGTCATGATTTTTTCAATCAATCTGTCTATTCAGCAAATAAATAGCAATTCGATCTATCAATATGTATGGTCTTGGATCATTAATAATGATTTTTCTTTAGAATTCGGCTATTTGATCGATCCACTTACTTCCATTATGTCAATATTAATTACTACCGTTGGAATTATGGTTCTTATCTATAGTGATAATTATATGGCTCATGATCAAGCATATTTGAGATTTTTTGCTTATATGAGTTTTTTCACTACTTCCATGTTAGGATTAGTTACTAGTTCTAATTTGATACAAATTTATATTTTTTGGGAATTGGTTGGGATGTGTTCTTATCTATTAATAGGATTTTGGTTTACACGACCTCTTGCGGCAAATGCTTGTCAAAAAGCTTTTGTGACTAATCGTATAGGGGATTTTGGTTTATTATTAGGAATTTTGGGTTTTTATTG
			GATAACGGGCAGTTTTGAATTTCGTGATTTATTCGAAATATTCAATAACTTGATTTATAATAATGAAGTCAATTTTTTATTTGTTACTTTGTGTGCTGGTCTAGTATTTTCCGGTGCCCTTGCTAAATCTGCACAATTTCCCCTTCATGTATGGTTACCTGATGCCATGGAAGGGCCCACTCCTATTTCCGCTCTTATACACGCTGCTACTATGGTAGCAGCGGGAATTTTTCTTGTAGCTCGGCTTCTTCCTCTTTTCATAGTTATACCTTCCATAATGTATTTTATTTCGTTGATAGGAATAATAACAATATTATTAGGAGCTACTTTAGCTCTTGCTCAAAAAGACATTAAGAGAGGTTTAGCCTATTCCACAATGTCTCAATTGGGTTATATGATGCTAGCTCTAGGTATGGGGTCTTATCGAAGTGCTTTATTTCATTTGATTACTCATGCCTATTCCAAAGCATTATTATTTTTAGGATCTGGATCCGTTATTCATTCAATGGAAACAATTGTTGGATATTCTCCCTATAAAAGTCAGAATATGGTTCTTATGGGAGGTTTAACAAAACATGTACCAATTACCAAAAACACTTTTTTATTAGGTACACTTTCTCTTTGTGGTATTCCACCCTTGGCTTGTTTTTGGTCCAAAGATGAAATTCTTAATGATAGTTGGTTGTATTCAACGATTTTCGCAATAATAGCGTGGGCTACCGCGGGATTGACCGCATTTTATATGTTTCGGATCTATTTACTTACTTTTGAGGGGCATTTAAGTGTTCATTTTCAAAATTAC------GTTGGTAAACAAAAAGTCCCCTTCTATTCAATATCTCTAT---GGGGTAAGGGAGCTTCNAAAAGAATTAACAAAAATT------TGCGTTTAGTAAC---------------AACGAATAATAAT---GAAAGTTCTTCGTTTTTGAAAAAAAAGACATATACAATTGAT------GATAATGTTCG------------------AAATGTGACACGACCCTTTATTACTATTGC------TCATTT------TGAGAATAAA---AA------GTTTTATTCC------TATCCTTATGAATCAGACAATACTATGCTATTCCCTTTACTTGTATTGGGTTTATTTACTTTGTTCGTTGGATCTATAGGAATTCC------TT---------TCAAT------CAAGAAGGGTTAGATTTAGATATATTATCCAAATGGTTAACTCCATCTATAAACCTTTTGCACCAAAAGTTGAATAATTCG------ATGGATTGGTACGAATTTTTGAAAGATGCAGTTTTTTCCGTCAGTATAGCTTATTTAGGAATATTTATAGCGTCCTTTTTATATAAACCCTCCTATTCCTCTTTACGAAATTTTGATTTAATTAATTCAATTCTT------AAAAGAGGTCCTAAGAGAACTCTTT-GGGACAAAATTCTAAATGGCGTATATAATTGGTCATATAATCGTGCTTAC-ATAGATTCTTTTTATACAACATCCTTAACTCGAGGAATAAGAGGATTGGCTGAATTAA-CTCATTTTTTTGATCGACGGGTAATTGATGGAATTACGAATGGGGTTGGTGTTATTAATTTCTTTATAGGAGAAGCTGTCAAATACATAGGTGGCGGGCGTATCTCTTCTTATGTTTTCTTCTATTTATCTTATGTATCTATTTTTTT----GTGCGGCTAGGATCTTTTACACATTTAGATGAAGCAAGGGATTCATCCATACCATCGGTAAAGT-----TTGGAAGACCACGACTGATCCTGAAAGGGAATGAAT--GGAAAAAATAGCATGTCGGATTGAGGGAGAGTTCTGAGAATGTTTCATTTTTACCGGATCAGGACAAAACAAAAACCTGG-TTCGAATTCTTGGA-ACGGAAGAAAAG------AA----AGTTGGGTTGAATGAATAAATGGATAGGGTTCCGTGGCTTCAA-
			------TTAATTATAGGGAAAGACAAAGCAGCGAGCTTCTGTTCTGAATTTG---GAATTTTTTCCTGATCTAATTAGACGTTAAAAATATATTAGTGCCCAATGCAGGAAGGCTTTCTCCCC-CACGAGTGGATTCTCCA-TTTTTCAACGAATCCTAACTATTCTAATTCTCCATTAT-------GAAACGGAGATGTGTGTGTAGAAGAAGCAGTATATTGAT----AAAGAAAGTTTTTTCCGAAATCAAAAGAGCGATTAGGTTG-AAAAAAT-----AAAAGATTTCTAA-CCATCTTGTTATCCTAT------AACATAGAC----------TAAAAATG-----GAAAAAAGAGAGG--------ATAGAGAATCTGTTTATGTTTATAAGTTTACCCCCG-CCTCCGAGGTA-TCTATTCTTACTAGAATACTTTG-TTTTGACTGTATCGCACTATGTATCATTTGATAACCCCCTAATCTTCTAC-----CCT------TGGTTCAAATCTA---------------------ATAT-CAA------ATGGAGGAAATCCAAAGAT------ATTTACAGCTTGATAGATCTCAACAACAACAACACGGCTTTCTATTTCCACTTATCTTTCAGGAGTCTATTTATGCACTTGCTCATGATCATCGTTTAAACCGATCGATTTTGTTGGAAAATCCAGGTTATGACAATAAATCCAGTTTCCTAATTGTGAAACGTTTAATTACTCGAATGTATCAACAAAATCATTTTATTATTTTTGCTAATGATTCTAA---------TCAAAATCTATTTTTT------GGTCACAACAAGAATTTATATTCTCAAATGATATCAGAAGGATTTGCATTTATTGTGGAAATTCCATTTTATATACGATTAATGTCTTCTCAAGG------------GGGGAAGGGGATATTTAAATATCATAATT------TACAATCAATTCATTCACTATTTCCTTTCTTAGAGAACAATTTTTCACATTTAAATTCTGTGTTAGATATACTAATACCCCACCCCGTCCATCTGGAAATCTTGGTTCAAAATCTTCGTTATTGGGTAAAAGACGCTCCTTACTTGCATTTATTACGATTCTTTTTCCACGAATATTGGAATTGGAATACTCT------TATTGATACAAAGAAACCCAGTTTTGA------TTTTTCAC---C------------AAAAAGAAATCAAAAATTATTCTTCTTCTTATATAATTCTCATGTATGTGAATACGAATCCATTTTCGTCTTTCTCCGTAACCAATCTTCTCATTTGCGATCAACATCTTTTGGAGTCTTTCTTGACCGAATAGTTTTCTATGGAAAAATA------GAACGTCTTGTAGAAGTCTTTGCTAAGGATTTTCAGGCCAGTCTATGGTTGTTCAAAGATCCTTTCATGCATTATGTTAGGTATCAAGGAAAATCCATTCTGG------TTTCAAATGGGACGCCCCTTTTGATGAATAAATGGAAATCTTACCTTGTCAATTTTTGGCAATGTCATTTTGACCTGTGGTTTCACCCGGGAAGGGTCT------ATATAAATCAATTACCCAATCATTCCCTTAACTTTATGGGCTATCTTTCAAGTGTGCGACTAAACCATTCAATGGTACGGAGTCAAATGCTAGAAAATGCATTTCTAATCAATAATGCTATTAAGAAATTTGATACCCTTGTTCCAATTATTCTTCTTATTGGATCATTGGCTAAAGCGAAATTTTGTAACTTATTAGGACATCCCATTAGTAAGCCGATTTGGACCAATTTGTCAGATTCTGATATTATTGACCGATTTGGGCATATATGCAGAAACCTTTCTCATTATCATAGTGGATCTTCCAAAAAAAAGAGTTTGTATCGAATAAAGTATATACTTCGAATTTCTTGTGCTAAAACTTTGGCTCGGAAACACAAAAGTACTGTGCGTGTTTT
			TTTGAAAG------GATTAGGCTCGGAATTTTTGGAACAATTCTTCACGTCGGAAGAAGAAGTTATTT------CTTTGACCTTCTCAAGAACTTCTTCTAC---TTTTCGGGGGGTATATAGA------AATCCAATTTGGTATTTGGATATTATTTATATCAATGATCTGACCAATTATCAATGA
		</sequence>
		<sequence>
			<taxon idref="Faramea_multiflora"/>
			AAGTGTTGGATTCAAGGCTGGTGTTAAAGAGTACAAATTGACTTATTATACTCCTGAATACGAAACCAAAGAGACGGATATCTTGGCAGCATTCCGAGTAACTCCTCAACCTGGAGTTCCTCCTGAAGAAGCAGGGGCCGCGGTAGCTGCCGAGTCTTCTACTGGTACATGGACAACTGTATGGACGGATGGACTTACCAGTCTTGATCGTTACAAAGGACGATGCTACAACATCGAGCCAGTTCCTGGAGAAGAGAATCAATATATTGCTTATGTAGCTTACCCCTTAGACCTTTTTGAAGAAGGTTCTGTTACTAACATGTTTACTTCCATTGTAGGTAATGTATTTGGGTTCAAAGCCCTTCGCGCTCTACGTCTGGAAGATTTGCGAATTCCCATTTCTTATATTAAAACCTTCCAAGGCCCGCCTCATGGCATTCAAGTCGAGAGAGATAAATTGAACAAGTATGGTCGTCCCCTGTTGGGATGTACTATTAAACCTAAATTAGGTTTATCTGCTAAAAACTACGGTAGAGCGGTTTATGAATGTCTTCGTGGTGGACTTGATTTTACCAAAGATGATGAAAACGTGAACTCCCAACCATTTATGCGTTGGAGAGATCGTTTCTTATTTTGTGCCGAAGCACTTTATAAAGCGCAGGCTGAAACAGGTGAAATCAAAGGGCATTACTTGAATGCTACTGCAGGTACATGCGAAG-AAATGATGAAAAGAGCTGTATTTGCTAGAGAATTGGGAGTTCCTATCGTAATGCATGATTACTTAACAGGGGGATTCACTGCAAATACTACCTTGGCTCATTATTGCCGAGATAATGGCCTACTTCTTCACATTCACCGTGCAATGCATGCAGTTATTGATAGACAGAAGAATCATGGTATGCACTTCCGCGTACTAGCTAAAGCGTTACGTATGTCTGGCGGAGATCATATTCACGCCGGTACTGTAGTAGGGAAACTTGAAGGCGAAAGAGATATCACTTTGGGCTTTGTTGATTTACTGCGCGATGATTATATTGAAAAAGATCGAAGCCGCGGTATTTATTTCACCCAAGATTGGGTCTCTCTACCAGGTGTTATTCCCGTAGCTTCGGGAGGTATTCACGTTTGGCATATGCCCGCTCTGACGGAGATCTTTGGAGATGATGCGGTACTACAGTTCGGTGGAGGGACTTTGGGACACCCTTGGGGTAATGCGCCGGGGGCTGTAGCGAATCGAGTAGCTCTAGAAGCATGCGTAAAAGCTCGGAACGAGGGGCGTGATCTTGCTGCTGAGGGTAATGAAATTATCCNCNANNCTGCTAAATNGAGTCCCGAACTAGCNGCTGCTTNCNAAGTATGGAAGGAGATCACATTTATTTTTNCTCCAATGGATACTTTGGAN-----------------------------GCTCATACCTTTCATTCCACTTTCAATTCCTATATTAATAGGGGTAGGACTTCTTCTTTT-TCCAACAGTAACAAAAAATCTTCGTCGTATGTGGTCTTTTCAGAGTGTTTTATTGTTAAGTATAGTCATGCTTTTTTCGATCAATCTATCTATTCAGCAAATAAATAGAAATTCTATATATCAATATGTCTGGTCTTGGATCATTATTAATGATTTTTCTTTAGAATTCGGCTATTTGATCGACCCACTTACTTCTATTATGTCAATATTAATCACTACTGTTGGAATTATGGTTCTTATTTATAGTGATAATTATATGGCTCATGATCAAGCGTATTTGAGATTTTTTGCTTATATGAGTTTTTTCAGTACTTCCATGTTGGGATTAGTTACTAGTTCTAATTTGATACAAATTTATATTTTTTGGGAATTGGTTGGGGTGTGTTCCTATCTATTAATAGGATTTTGGTTTACACGACCTCTTGCAGCAAATGCTTGTCAAAAAGCTTTTGTAACTAATCGTATAGGGGATTTTGGTTTATTATTAGGAATTTTAGGTTTTTTTTG
			GATAACAGGCAGTTTCGAATTTCGGGATGTATTCGAAATATTCAATAACTTGATTTTGAATAATGAAGTTAATTTTTTATTTGTTACTTTATGCGCTGTTCTATTATTTGCTGGTGCCATTGCTAAATCTGCACAATTTCCCCTTCATGTATGGTTACCTGATGCTATGGAGGGGCCCACCCCTATTTCCGCTCTTATACATGCTGCTACCATGGTAGCAGCGGGAATTTTTCTCGTAGCCCGGCTTCTTCCTCTTTTCATAGTTATACCTTACATAATGAATTTAATTTCGTTGGTAGGAATAATAACAGTATTATTAGGAGCTACTTTAGCTCTTGCTCAAAAAGACATTAAGAGAGGTTTAGCCTATTCAACAATGTCTCAATTGGGTTATATGATGTTAGCTCTGGGTATGGGGTCTTATCGAAGTGCTTTATTTCATTTGATTACCCATGCCTATTCCAAAGCATTATTATTTTTAGGATCCGGATCCATTATTCACTCAATGGAAACAGTTGTTGGGTATTCTCCCCATAAAAGTCAAAATATGGCTCTTATGGGAGGTTTAACAAAACATGTACCAATTACCAAAAGCACTTTTTTAGTAGGTACACTTTCTATTTGTGGTATTCCACCGTTGGCCTGTTTTTGGTCCAAAGATGAAATTCTTACTGATAGTTGGTTATATTCAACCATTTTCGCAATAATAGCGTTGGTTAGCGCGGGATTAACCGCATTTTATATGTTTCGTATCTATTTACTTACTTTTGAAGGGTATTTAGGTGTTCAGTTTCAAAATTAC------AGTGGTAAACAAAAAATCCCCTACTATTCACTATCTCTAT---GGGGTAAGGGAGTTTCTAAAAAAATTAACAAAAATT------TTAGTTTATTAAC---------------AATGAATAATAAG---GAATGTTCTTCTTTTTTGAAAAAAAAGATATATCCAATTGAT------GATAGTTCTAG------------------AAAGGTGGCACAGCACTTTATTACTATTGT------TCATTT------TGAGAATGAA---AA------GTTTTATTCC------TATCCTTATGAATCGGATAGTACTATGTTATTCCCTCTACTTGTGTTGGGTCTATTTACTTTGTTTGTTGGGTCTATAGGAATTCC------TT---------TAAGT------AAAGAAGGAGTGGATTTAGATATATTATCTAAATGGTTAACTCCGTCTATAAATCTTTTGCCTCAAAAATTGAATAATTCG------ATGGATTGGTACGAATTTTTGAAAGATGCAGTTTTTTCAGTCAGTATAGCTTTTTTAGGAATATTTATAGCATCCTTTTTATATAAACCCTCCTATTCTTCTTTACTAAATTTGGATTTAATTAATTCAGTTCTGAAAATTAAAAGAGGTCCTAAGAGAATCCTTT-GGGACAAAATGATAAATGCCATATATAATTGGTCCTATAATCGTGCTTAT-ATAGATTCCTTTTATACAATTTATTTAACTGGAGGAATAAGAAAATCGGCTGAATTGA-TTCATTTTTTTGATCGACGGGTAGTTGATGGAATTACGAATGGGTTTGGTGTTATTACTT--------------------------------------------------------------------------------------------GTGCGAATAGCATCTTTTACACATTTCGATGAAGCGAGGGATTCGTCCATACCATCGGTAAAGT-----TTGGAAGACCACGACTGATCTTAAAAGGGAATGAAT--CGAAAAAATAGCATGTCTGATTGAGGGAGAGTGT--AGAGTGTTTCATTCTTTCCGGATCAGTACAAAACAAAAAACTGG-TTCGAATTCTTGGA-ACGGAATAAAAT------AA----AGTTGGGTTGAATGAATAAATGGACAGGGCCTTGCGGCTTCAA-
			------TTAATTATAGGAAGAGGCAAAGCAACGAGCTTCTGTTTTGAATTGG----AATTATTTCCTGATCTAATTAGACGTTAAAAATATATTAGTGCCTAATGCAGGAGGGTTTTTCCT---CATGAGTGGATTCGCCGTTTTTTGAATAAATCCTAACTATTCCAATTCTCCATTAT-------GAAACGGAGATATGTGTGTCAAAGAAGCAATATATTGAT----AAAGAAAG--TTTTCCGAACTCAAAAGAGCGATTTGGTTG-AAAAAAT-----AAAAGATTTCTAA-TCATCTTGCTATCCCA-------AACATAGAC----------TAAAAATG------GAAAAGGCGAGG--------ATAGATAATCTCTTGAT------AAGTTTCTAACCGCCCCCCGAGGTA-TCTATTATTACTAGAATACTTTGTTTTTGACTGTATCGCACTATGTATCATTTGAAAATTCCCCAATCTTCTAC-----GTT------TGTTTCAAATAGAATATTAATTAA----------ATAT-TAAAATATTATGGAGGAAATCCAAAGAT------ATTTACAGCTTGATAGATCT------CAACGGCTTGGCTTTCTATTTCCACTTATTTTTCTGGAGTATATTTACGGACTTGCTCATGATTATAGTTTAAATCGATCTCGTTTATTGGCAAATCCGGGTTATGACAATAAATACAGTTTACTACTTGTGAAACGTTTAATTACTCAAATGTATGGACAAAATCATTTGCTTATTTTTGCTAATGATTCTAA---------TAAAAATCTATTCTTT------GGTCGCAACAAGAATTTCTACTCCCAAACGATATCAGAAGGATTTGCATTTATTGTGGAAATTCCATTTGGTATACGATTAATACCTTCTCAAGA------------GGGTAAAAGAATAGTAAAATCTCATAATT------TACGATCAATTCATTCACTATTTACTTTCTTAGAGAACAATTTTTCACATTTTAATTCTGTGTTAGATATACTAATACCCCACGCTGTCCATCTGGAA---------------------------------------------------------------------------------------------------------------------------------------------------------------------------------------------------------------------------------------------------------------------------------------------------------------------------------------------------------------------------------------------------------------------------ATTCTGG----------------------------------------------------------------------------------------------------------------------------------------------------------------------------------------------------------------------------------------------------------------------------------------------------------------------------------------------------------------------------------------------------------------------------------------------------------------------------------------------------------------------------
			-------------------------------------------------------------------------------------------------------------------------------------------------------------------------------------------
		</sequence>
		<sequence>
			<taxon idref="Foonchewia_guangdongensis"/>
			-----------------------------------AATTAACTTATTATACTCCTGAATACGAAACCAAAGAGACTGATATCTTGGCAGCATTCCGAGTAACTCCTCAACCCGGAGTTCCACCGGAAGAAGCGGGGGCCGCGGTAGCTGCCGAGTCTTCTACTGGTACATGGACAACTGTATGGACGGATGGACTTACCAGTCTTGATCGTTACAAAGGGCGATGCTACCACATCGAGCCAGTTCCTGGAGAAGAAGATCAATTTATTGCTTATGTAGCTTACCCCTTAGACCTTTTTGAAGAAGGTTCTGTTACTAACATGTTTACTTCCATCGTAGGTAATGTATTTGGGTTCAAAGCCCTGCGCGCCCTACGTCTGGAAGATTTGCGAATTCCCATTGCTTATATTAAAACCTTCCAAGGACCGCCTCATGGCATTCAAGTCGAGAGAGATAAATTGAACAAGTATGGTCGTCCCCTGTTGGGATGTACTATTAAACCTAAACTAGGTTTATCTGCTAAAAACTACGGTAGAGCAGTTTATGAATGTCTTCGTGGTGGACTTGATTTTACCAAAGATGATGAAAACGTGAACTCCCAACCATTTATGCGTTGGAGAGATCGTTTCTTATTTTGTGCCGAAGCACTTTATAAAGCGCAGGCTGAAACAGGTGAAATCAAAGGGCATTACTTGAATGCTACTGCAGGTACATGCGAAG-AAATGATCAAAAGAGCTGTATTTGCTCGAGAATTGGGAGTTCCTATCGTAATGCATGATTACTTAACAGGGGGATTCACTGCAAATACTAGCTTGGCTCATTATTGCCGAGATAATGGCTTACTTCTTCACATTCACCGTGCAATGCATGCAGTTATTGATAGGCAGAAGAATCATGGTATGCACTTCCGCGTACTAGCTAAAGCGTTACGTATGTCTGGCGGAGATCATATTCACGCCGGTACTGTAGTAGGGAAACTTGAAGGCGAAAGAGATATCACTTTGGGCTTTGTTGATTTACTGCGTGATGATTATATTGAAAAAGATCGCTCCCGCGGTATTTATTTCACTCAAGATTGGGTCTCTCTACCGGGTGTTTTGCCCGTGGCTTCAGGAGGTATTCACGTTTGGCATATGCCTGCTCTGACGGAGATTTTTGGAGATGATTCGGTACTACAGTTCGGTGGAGGAACTTTGGGACACCCTTGGGGTAATGCGCCAGGTGCTGTAGCGAATCGAGTAGCTCTAGAAGCATGCGTAAAAGCTCGGAACGAGGGG?????????????????????????????????????????????????????????????????????????????????????????????????????????????????????????????????------------------------TGGATCATACCTTTGATTCCACTTTCA-TTCCTATATTAATAGGGGTGGGACTTCTTCTTTT-TCCAACGGCAACAAAAAATCTTCGTCGTATGTGGTCTTTTCAAAGTGTTTTATTGTTAAGTATAGTCATGCTTTTTTCAATCAATCTATCTATTCAGCAAATAAATAGAAATTCTATCTATCAATATGTCTGGTCTTGGGTCATTATTAATGATTTTTCTTTAGAATTCGGCTATTTGATCGATCCACTTACTTCTATTATGGCAATATTAATCACTACTGTTGGAATTATGGTTCTTATTTATAGTGATAATTATATGGCTCATGATCAAGCGTATTTGAGGTTTTTTGCTTATATGAGTTTTTTCAGTACTTCCATGTTGGGATTAGTTACTAGTTCTAATTTGATACAAATTTATATTTTTTGGGAATTGGTTGGGGTGTCTTCCTATCTATTAATAGGATTTTGGTTTACACGACCTCTTGCAGCAAATGCTTGCCAAAAAGCTTTTGTAACTAATCGTATAGGGGATTTTGGTTTATTATTAGGAATTTTGGGTTTTTTTTG
			GATAACGGGTAGTTTCGAATTTCGGGATTTATTCGAAATATTCAATAACTTGATTGTGGATAATAAAGTTAATTTTTTATTTGTTACTTTGTGTGCTGTTCTATTATTTGCCGGTGCCGTTGCTAAATCTGCACAATTTCCCCYTCATGTATGGTTACCCGATGCCATGGAGGGGCCTACTCCTATTTCCGCTCTTATACATGCTGCTACCATGGTAGCAGCAGGAATTTTTCTTGTAGCCCGGCTTCTTCCTCTTTTCATAGTTATACCTTACATAATGAATTTCATTTCGTTAGTAGGAATAATAACAGTATTGTTAGGAGCTACTTTAGCTCTTGCTCAAAAAGACATTAAGAGAGGTTTAGCCTATTCCACAATGTCTCAATTGGGTTATATGATGCTAGCTCTGGGTATGGGGTCTTATCGAAGTGCTTTATTTCATTTGATTACTCATGCCTATTCCAAAGCCTTATTATTTTTAGGATCCGGATCCATTATTCACTCAATGGAAACAGTTGTTGGGTATTCTCCCCATAAAAGTCAAAATATGGCTCTTATGGGAGGTTTAACAAAACATGTACCAATTACCAAAAGCACTTTTTTAGTAGGTACACTTTCTATTTGTGGTATTCCACCGTTGGCTTGTTTTTGGTCCAAAGATGAAATTATTACTGATAGTTGGTTATATTCAACCAGTTTCGCAATAATAGCTTGGGTTACCGCGGGATTAACCGCATTTTATATGTTTCGTATCTATTTACTTACTTTTGAAGGGCATTTAGGTGTTCAGGTTCAAAATTAC------ATTGGTAAACAAAAAATCCCCTTCTATTCACTATCTCTAT---GGGGTAAGGGAGTTTCTAAAAGAATTAACAAAAATAAAAATTTGAGTTTATTAAC---------------AATGACTAATAAG---AAACGTTCTTCTTTTTTTTCAAAAAAGATATATCCAATTGAT------GATCGTGCTAG------------------AAATGTGACACGCCACTTTATTACTATTGT------TCATTT------TGAGAATGAA---CA------ATTTTATTCC------TATCCTTATGAATCGGATAATACTATGTTATTCCCTCTACTTGTGTTGTGTCTATTTACTTTGTTCGTTGGGGCTATAGGAATTCC------TT---------TAAGT------CAAGAAGGAGTGGATTTAGATATATTATCTAAATGGTTAACTCCGTCTATAAATCTTTTGCCTCAAAAATGGAATAATTCG------ATGGATTGGTACGAATTTTTCAAAGATGCGATTTTTTCAGTCAGTATAGCTTCTTTAGGAATATTTATAGCGGCCTTTTTATATAAATCGTCCTATTCCTCTTTACTAAATTTTGATTTAATTAATTCAGTTCTTAAAATTAAAAGCGGTCCTAAGAGACTCCTTT-GGGACAAAATTATAAATGCCATATATAATTGGTCATATAATCGTGCTTAT-ATAGATTCCTTTTATACAATGTCTTTAACTGGAGGAATAAGAAAATCCGCTGAATTGA-TTCATTTTTTTGATCAACGGGTAATCGATGGAATTACGAATTGGTTTG---------------------------------------------------------------------------------------------------------------------------------------------------------------------------------------------------------------------------------------------------------------------------------------------------------------------------------------------------------------------------------------
			--------------------------------------------------------------------------------------------------------------------------------------------------------------------------------------------------------------------------------------------------------------------------------------------------------------------------------------------------------------------------------------------------------------------------------------------------------------------------------------------------------------------------------------------------------------------------------------------------------------------------------------------------------------------------------------------------------------------------------------------------------------------------------------------------------------------------------------------------------------------------------------------------------------------------------------------------------------------------------------------------------------------------------------------------------------------------------------------------------------------------------------------------------------------------------------------------------------------------------------------------------------------------------------------------------------------------------------------------------------------------------------------------------------------------------------------------------------------------------------------------------------------------------------------------------------------------------------------------------------------------------------------------------------------------------------------------------------------------------------------------------------------------------------------------------------------------------------------------------------------------------------------------------------------------------------------------------------------------------------------------------------------------------------------------------------------------------
			-------------------------------------------------------------------------------------------------------------------------------------------------------------------------------------------
		</sequence>
		<sequence>
			<taxon idref="Gaertnera"/>
			---AGTTGGATTCAA-GCTGGTGTTAAAGAGTACAAATTGACTTATTACACTCCTGAATACGAAACCAAAGATACGGATATCTTGGCAGCATTCCGAGTAACTCCCCAACCGGGAGTTCCACCGGAAGAAGCGGGGGCCGCGGTAGCTGCCGAGTCTTCTACTGGTACATGGACAACTGTATGGACGGATGGGCTTACCAGTCTTGATCGTTACAAAGGGCGATGCTACCACATCGAGCCAGTTCCTGGAGAAGAAGATCAATTTATTGCTTATGTAGCTTACCCGTTAGACCTTTTTGAAGAAGGTTCTGTTACTAACATGTTTACTTCCATTGTAGGTAATGTATTTGGGTTCAAAGCCCTGCGCGCTCTGCGTCTGGAAGATTTGCGAATTCCCGTTGCTTATGTTAAAACCTTCCAAGGCCCGCCTCATGGCATTCAAGTCGAGAGAGATAAATTGAACAAGTATGGTCGTCCCCTGTTGGGATGTACTATTAAACCTAAATTAGGTTTATCTGCTAAAAATTACGGTAGAGCATGTTATGAATGTCTTCGTGGTGGACTTGATTTTACCAAAGATGATGAAAACGTGAACTCCCAACCATTTATGCGGTGGAGAGATCGTTTCTGTTTTTGTGCCGAAGCCATTTATAAAGCGCAGGCTGAAACAGGTGAAATCAAAGGGCATTACTTGAATGCTACTGCGGGTACATGCGAAG-AAATGATCAAAAGAGCTGTATTTGCTAGAGAATTGGGAGCTCCTATCGTAATGCATGATTACTTAACAGGGGGATTCACCGCAAATACTAGCTTGGCTCATTATTGCCGAGATAATGGCCTACTTCTTCACATTCATCGTGCAATGCATGCAGTTATTGATAGGCAGAAGTATCATGGTATGCACTTCCGCGTACTAGCTAAAGCAGTACGTATGTCTGGCGGAGATCATGTTCACGCCGGTACTGTAGTCGGGAAACTTGAAGGCGAAAGAGATATCACTTTGGGCTTTGTTGATTTACTGCGCGATGATTATATTGAAAAAGATCGAAGCCGCGGTATTTATTTCACTCAAGATTGGGTCTCTCTACCGGGTGTTATACCTGTGGCTTCGGGAGGTATTCACGTTTGGCATATGCCTGCTCTGACGGAGATCTTTGGAGATGATTCGGTACTACAGTTCGGTGGAGGAACCTTGGGACACCCTTGGGGTAATGCGCCAGGTGCTGTAGCGAATCGAGTAGCTGTAGAAGCATGCGTAAAGGCTCGGAACGAAGGGCGTGATCTTGCTGCTGAGGGTAATGAAATTATCCGCGAGGCTAGTAAATGGAGTCCTGAACTAGCGGCTGCTTGCGAGGTATGGAAGGAGATCACATTTAATTTTGAAGCAGTGGATAAATTGGAT-------------------------------------------------------TCCCTATATTAATAGGGGTGGGACTTCTTTTTTT-TCCAACGGCAACAAAAAATCTTCGTCGTATGTGGTCTTTTCATAGTGTTTTATTATTAAGTATAGTCATGCTTTTTTCAATGAATCTATCTATTCAGCAAATAAATAGTAACTCTATCTATCAATATGTATGGTCTTGGATCATTATTAATGATTTTTCTTTAGAATTCGGATATTTGATCGATCCACTTACTTCTATTATGTTAATATTAATCACTACTGTTGGGATTATGGTTCTTATTTATAGTGATAATTATATGGCCCATGATCAAGGGTATTTGAGGTTTTTTGCTTATATGAGTTTTTTCAGTACTTCCATGCTGGGATTGGTTACTAGTTCCAATTTGATACAAATTTATATTTTTTGGGAATTGGTTGGGGTGTGCTCCTATCTATTAATAGGCTTTTGGTTTACACGACCTCTTGCAGCAAACGCTTGCCAAAAAGCTTTTGTAACTAATCGTATAGGGGATTTTGGTTTATTATTAGGAATTTTGGGTTTTTTTTG
			GATAACGGGTAGCTTCGAATTTCGGGATTTATTCGAAATATTCAATAACTTGATTTTGAATAATGAAGTGAATTTCTTATTTGTTACTTTGTGTGCTGTTCTATTATTTGCCGGTGCCATTGCTAAATCTGCACAATTTCCCCTTCATGTATGGTTACCTGATGCCATGGAAGGGCCCACCCCTATTTCCGCTCTTATACATGCTGCTACCATGGTAGCAGCGGGAATTTTTCTTGTAGCCCGGCTTCTTCCTCTTTTCATAGTTATACCTTACATAATGAATTTCATTTCGTTGGTAGGAATAATAACAGTATTATTAGGAGCTACTTTAGCTCTTGCTCAAAAAGACATTAAGAAAGGTTTAGCCTATTCTACAATGTCTCAATTGGGTTATATGATGCTAGCTCTGGGTATGGGGTCTTATCGAAGTGCTTTATTTCATTTGATTACTCATGCCTATTCCAAGGCTTTATTATTTTTAGGCTCCGGATCCATTATTCACTCAATGGAAACAGTTGTTGGGTATTCTCCCCATAAAAGTCAAAATATGGCTCTTATGGGAGGTTTAACAAAACATGTACCAATTACCAAAAGTACTTTTTTAGTAGGTACACTTTCTATTTGTGGTATTCCGCCGTTAGCTTGTTTTTGGTCCAAAGATGAAATTCTTACTGAAAGTTGGTTATATTCAACGATTTTTGCAATAATAGCTTGGGTTACTGCGGGATTAACTGCATTTTATATGTTTCGTATCTATTTACTTACTTTTGAAGGACATTTAGGTGTTCAGTTTCAAAATTAC------ATTAGTAAACAAAAAATTCCCTGCTATTCACTATCTCTAT---GGGGAAAGGGGGTTTCAAAAAGAATTAACAAAAATG------TTAATTTATTAAC---------------AATGAATAATAAG---GAACGTTCTTCTTTTTTGAAAAAAAAGATATGTCCAATTGAT------GGTAGTGCTAG------------------AAATGTGACACAACACTTTATTACTATTGT------TCATTTTCAGTTTGAGAATGAA---AA------GCTTTATTCC------TATCCTTATGAATCGGATAATACTATGTTATTCCCTCTACTTGTGTTGGGTCTATTTACTTTGTTCGTTGGGTCTATAGGAATTCC------TT---------TAAGT------AAAAAAGGAGTGGATTTAGATATATTATCTAAATGGTTGACTCCGTCTATAAATCTTTTGCCTCAAAAATTGAATAATTCA------ATGGATTGGTACGAATTTTTCAAAGATTCGGTTTTTTCAGTCAGTATAGCTTCATTAGGAATATTTATCGCGGCCTTTTTATATAAATCCTCCTATTCCTCTTTACTAAATTTGGATTTCATTAATTCAGTTCTTAAAATGAAAAGAGGTCCTAAGAGAATTCTTT-GGGACAAAATTATAAATGCTATATATAATTGGTCATATAATCGTGCTTAT-ATAGATTCCCTTTATACAATGTCTTTAACTCGAGGAATAAGAAAATCGGCTGAATTTT-TTTATTTTTTTGATCGGTGGGTAATTGATGGAATTACGAATGGGTTTGG-------------------------------------------------------------------------------------------------------GTGCGACTAGCCTCTTTTACACATTTAGATGAAGCAAGGGATTCGTCCATACCATCGGTAAAGT-----TTGGAAGACCCCGACTGATCTTAAAAGGGAATGAAT--GGAAAAAATAGCATGTCGGGTTGAGCGAGAG---------TGTTTCATTCTTTCCGGATCGGTACAAAAC------CTGG-TTGGAATTCTTGTA-ACGGAAGAAAAT------AA----AGTTGGGTTCAATGAATAAATGGAAAGGGACCTGCGGCTTTAA-
			------TTAATTATAGGAAAGGGCAAAGCAACGAGCTTCGGTTTTGAATTTG----AATTATTTCCTGATCTAATTAGATGTTAAAAATATATTAGTACCTAATGCAGGAGAGGTTTTT--CC-CATGAGCGGATTCGCAGTTTTTTGAATTAATCCTAACTATTCTAATTCTCCATTAT-------GAAACGGAGATAT--GTGTAAAAGAAGCAGTATATTGAT----AAAGAAAG-TTTTTCCGAACTCAAAAGAGCGATTTGGTTG-AAAAAAT-----AAAAGATTGCTAA-TCATCTTGCTATCCCA-------AGCATAGCC----------TAAAAATG------GAAAAGGCGAGG--------ATAGAGAATCTGGTGAT------AAGTTTCTACCCG-CCCCCGAGGTA-TCTATTCTTACGAGAATACTTTGTTTTTGACTGTATCGCACTATGTATCATTCGAAAATTCTCAAATCTTCTAC-----CTT------CGTTTCAAATATATT---------------------AT-TAA------ATGGAGGAAATCAAAAGAT------ATTTACAGCTTGATAGATCT------CAACAGCCCGCCTTTCTATATCCACTTGTCTTTCAGGAGTATATTTACGGACTTGCTCATGATTATAGTTTAAACCGATCTCGCTTGTTGGAAAATCCGGGTTATGACCATAAATACAGTTTACTACTTGTGAAACGTTTAATTACTCGAATGTATGGACAAAATCATTTTATTATTTTTGCTAATGATTCTAA---------TAAAAATCGATTTTTT------GGTCGCAACAAGAATTTCTACCCCCAAACGATATCAGAAGGCTTTGCATTTATTGTGGAAATTCCATTTGATATACGATTAATACCTTCTCAAGA------------CAGGAAAAGAATACTAAAATCTCAGAATT------TACGATCAATTCATTCACTATTTCCTTTCTTAGAGAACAATTTTTCACATTTTAATTTTGTGTTAGATATACTAATACCCCGCGCCGTCCATCTGGAAATTCTGATTCAAAACCTTCGTTATTGGGTAAAAGATGCCTCAGCCTTACATTTATTACGATTATTTTTCCACGAATATTGGAGTTGGAATACTCT------TAGTGTTATAAAGAAACCCC------A------TTTTTCAC---CAAAAACAAAAAGAAAAAGAAATCAAAGATTTTTTTTCTTATTATATAATTCTCATGCATATGAATATGAATCCATTTTGGCATTTCTCCGTAACCAATCTTTTCATTTGCGCTCAACATCTTTTGTATTCTTTCTTGAACGACTCTATTTTTATGGAAAAAAA------AAGCGTCTTGTAGAAGCCCTTGCTAAGGATTTTCGGGTTAGTCTACGGCTGTTCACATACCCTTTTATGCATTATGTTAGGTATCAAGGAAAATCCATTCTGG------TTTCAAAGGGTACACCTCTTTTGATAAATAAATGGAAATCTTATCTTGTCAATTTTTGGCAATATCACTTTGATCTTTGGTTTTACTCGGGAAGGATTT------ATATAAATCCATTTTCCAATCATGCACTTGACTTTGTGGGCTATCGTTCAAGTGTGCGAATAAATCCGGCAATGGTACGGGGTCAAATGGTAGAAAATTCATTTCTAATCAATAATGCTATTAAGAAATTGGATATGCTTGTTCCAATTATTCCTCTTATTAGATCATTGGCTAAAGCGAAATTGTGTAACCTATTCGGACATCCCGTTAGTAAGCCGTTTTGGGCTGAGTTATCAGATTCTGATATGATTGGCCGATTTGGGTATATATGCAGAAACCTTTCTCATTATCATAGCGGGTCTTCAAAAAAAAAGAGTTTGTATCGAATAAAGTATATACTTCGACTTTCTTGTGCTAAAACTTTGGCTGGTAAACATAAGAGTACTGTACATATTTT
			TTTGAAAA------GATTGGGCTCGAAATTTTTGGAAGACTTCTTCGCGTCGGGAGAAGAAGGCCTCT------CTTTGATCTTCTCAAGAGCTTCTTCTAC---TTTTCGGGGGGTATATAGA------AGTCAAATTTGGTATTTTGATATTACTTATATCAACGATTTGAGCAATCAGCAATGA
		</sequence>
		<sequence>
			<taxon idref="Gardenia_hansemannii"/>
			AAGTGTTGGATTCAAAGCTGGTGTTAAAGAGTACAAATTGACTTATTATACTCCTGAATACGAAACCAAAGATACTGATATCTTGGCAGCATTCCGAGTAACTCCTCAACCGGGAGTTCCACCTGAAGAAGCGGGGGCCGCGGTAGCTGCCGAATCTTCTACTGGTACATGGACAACTGTGTGGACCGATGGGCTTACCAGCCTTGATCGTTACAAGGGTCGATGCTATCACATCGAGCCAGTTCCTGGAGAAGAAGATCAATATATTGCTTATGTAGCTTACCCCTTAGACCTTTTTGAAGAAGGTTCTGTTACTAACATGTTTACTTCCATTGTAGGTAATGTATTTGGGTTCAAAGCCCTGCGCGCTCTACGTCTGGAAGATTTGCGAATCCCTACTTCTTATATTAAAACCTTCCAAGGGCCGCCTCATGGCATCCAAGTTGAGAGAGATAAATTGAACAAGTATGGTCGTCCCCTGTTGGGATGTACTATTAAACCTAAATTAGGTTTATCTGCTAAAAACTACGGTAGAGCTGTTTATGAATGTCTTCGCGGGGGACTTGATTTTACCAAAGATGATGAAAACGTGAACTCCCAACCATTTATGCGTTGGAGAGATCGTTTCTTATTTTGTGCTGAAGCGCTTTATAAAGCACAAGCTGAAACAGGTGAAATCAAAGGGCATTACTTGAATGCTACTGCAGGTACATGCGAAG-AAATGATCAAAAGAGCTGTATTTGCTAGAGAATTGGGAGTTCCTATCGTAATGCATGATTACTTAACAGGGGGATTCACTGCAAATACTAGCTTGGCTCATTATTGCCGAGATAATGGCCTACTTCTTCACATCCACCGCGCAATGCATGCGGTTATTGATAGACAGAAGAATCATGGTATGCACTTCCGCGTACTAGCTAAAGCGTTACGTATGTCTGGTGGAGATCATATTCACGCCGGTACCGTAGTAGGTAAACTTGAAGGGGAAAGAGATATCACTTTGGGCTTTGTTGATTTACTGCGTGATGATTTTATTGAAAAAGATCGAAGCCGCGGTATTTATTTCACTCAAGATTGGGTCTCTCTACCAGGTGTTATACCCGTGGCTTCAGGAGGTATTCACGTTTGGCATATGCCTGCTCTGACCGAGATCTTTGGGGATGATGCTGTACTACAGTTCGGTGGAGGAACTTTAGGACACCCTTGGGGTAATGCGCCAGGTGCTGTAGCGAATCGAGTAGCTCTAGAAGCATGTGTAAAAGCTCGTAATGAAGGGCGTGATCTTGCTGTTGAGGGTAATGAAATTATCCGCGAGGCTAGTAAATGGAGTCCTGAACTAGCTGCTGCTTGTGAGGTATGGAAGGAAATCCGATTCAATTTTGACGCGGTGGATAAATTGGAT-------------------------------------------TTCCACTTCCAATTCCTATATTAATAGGGGTCGGACTTCTTCTTTT-TCCGACGGCAACAAAAAATCTTCGTCGTATGTGGTCTTTTCAGAGTGTTTTATTGTTAACTATAGTCATGATTTTTTCAATCAATCTGTCTATTCAGCAAATAAATAGCAATTCGATCTATCAATATGTATGGTCTTGGATCATTAATAATGATTTTTCTTTAGAATTTGGCTATTTGGTCGATCCGCTTACTTCTATTATGTCAATATTAATAACTACCGTTGGAATTATGGTTCTTATCTATAGTGATAATTATATGGCTCACGATCAAGCATATTTGAGATTTTTTGCTTATATGGGTCTTTTCAGTACTTCCATGTTAGGATTAGTTACTAGTTCGAATTTGATACAAATTTATATTTTTTGGGAATTGGTTGGAATGTGTTCTTATTTATTAATAGGGTTTTGGTTTACACGACCTCTTGCTGCAAATGCTTGTCAAAAAGCTTTTGTGACTAATCGTATAGGGGATTTTGGCTTATTATTAGGAATTTTAGGTTTTTACTG
			GATAACGGGTAGTTTTGAATTTCGTGATTTATTCGAAATATTCAATAACTTGATTTATAATAATGAAGTCAATTCTTTATTTGTTACTTTGTGTGCTGGTCTAGTATTTGCCGGTGCCGTTGCTAAATCGGCACAATTTCCCCTTCATGTATGGTTACCTGATGCCATGGAAGGGCCCACCCCTATTTCTGCTCTTATACACGCTGCTACTATGGTAGCAGCGGGAATTTTTCTTGTAGCTCGGCTTATTCCTCTTTTCATAGTTATACCTTACATAATGTATTTTATTTCGTTGATAGGAATAATAACAGTATTATTAGGAGCTACTTTAGCTCTTGCTCAAAAAGACATTAAAAGAGGTTTAGCTTTTTCCACAATGTCTCAATTGGGTTATATGATGTTAGCTCTCGGTATGGGATCTTATCGAAGTGCTTTATTTCATTTGATTACTCATGCCTATTCCAAAGCATTATTATTTTTAGGATCTGGGTCCGTTATTCATTCAATGGAAACAATTGTTGGATATTCTCCTTATAAAAGTCAGAATATGGTTCTTATGGGAGGTTTAACAAAACATATACCAATTACCAAAAACACTTTTTTATTAGGTACACTTTCTCTTTGTGGTATTCCGCCCTTGGCTTGTTTTTGGTCCAAAGATGAAATTCTTAATGATAGTTGGTTGTATTCAACGATTTTCGCAATAATAGCTTGGGCTACTGCGGGATTAACCGCATTTTATATGTTTCGGATCTATTTACTTACTTTTGAAGGGCATTTAAGTGCTCATTTTCAAAATTAC------ATTGGTAAAGAAAAAGTATTTTTCTATTCAATATCTCTAT---GGGGTAGGGGAGCTTCGAAAAAAATTAACAACAATT------TTCTTTTATCAAC---------------AATGAATAATATT---GAAAGTTCTTCTTTTTTGAAAAGAAAGACATATCCAATTGAT------GATAATGTTCG------------------AAACGTGACACGTCCCTTTATTACTATTAC------TCATTT------TGATAATAAA---AA------GTTTTATTCC------TATCCTTATGAACCAGACAATACTATGTTATTCCCTTTACTTATATTGGGTCTATTTACTTTGTTCGTTGGATCTATAGGAATTCC------TT---------TCAAT------CAAGAAGGAGTAGATTTAGATATATTATCCAAATGGTTAACTCCATCTATAAATCTTTTGCACCAAAAGCTGAATAATTCG------ATGGATTGGTACGAATTTTTGAAAGATACAGTATCTTCTGTCAGTATAGCTTATTTAGGAATATTTATAGCGTCCTTTTTATATAAACCCCCCTATTCCTCTTTACAAAATTTTGATTTAATTAATTCAATTCTT------AAAAGAGGTCCTAAGAGAATTCTTT-GGGACAAAATTCTAAATGGCGTATATAATTGGTCGTATAATCGTGCTTAC-ATAGATTCTTTTTATACAAGATCCTTCACTGGAGGAATAAGAGAATTGGCTAAATTAA-CTCATTTTTTTGATCGACGAGTAATTGATGGAATTACGAATGGTGTTGGTGTTATTAATTTCTTTATAGGAGAAGCTATCAAATATATAGGTGGCG--------------------------------------------------------GTGCGGCTAGCATCTTTTACACATTTAGATGAAGCAGAGGATTCATCTATACCATCGGTAAAGT-----TTGGAAGACCACGACTGATCCTGAAAGGGAATGAAT--GGAAAAAACAGCATGTCGGATTGAGGGAGAGTTCTGAGAATGTTTCATTTTTACTGGATCAGTAGAAAAGAAAAACCCGG-TTCGAATTCTTGGA-ATGGAAGAAAAT------AA----AGTTGGGTTGAATGAATAAATGGATAGGGCCTCGCGGCTTCAA-
			------TTAATTATAGGGAAAGATAAAGCAACGAGCTTCTGTTCTGAATTTG---GAAAAATTTCCTGATCTAATTAGACGTTAAAAATATATTAGTGCCCGGTGCAGGAAAGCTTTCTCTCC-CATGAGTAAATTCTCAATTTTTTCAACGAATCCTAACTATTCTAATTCTCCATTAT-------GAAACGGGGATGTGTGTGTAGAAGAAGCAGTATATTGAT----AAAGAAAG-TTTTTCCGAAATCAAAAGAGCGATTGGGTTG-AAAAAAT-----AAAAGATTTCTAA-CCATCTTGTTATCCTAT------AACATAGACTAAAAATGAATAAAAATG-----GAAAAAAGAGAGG--------ATAGAGAATCT--------------GTTTATACTCG-TCCCCGAGGTA-TTTTTTATTACTAAAATACTTTG-TTTTGACTGTATCGCACTATGTATCATTTGATAACCCCCAAATCTTCTAC-----CTT------TGGTTCAAATTT----------------------AAAT-CAA------ATGGAGGAAATCCAAAGAT------ATTTACAGCTTGATAGATCT------CAACAACACGGCTTTCTATATCCACTTATCTTTCAGGAGTATATTTATGCACTTGCTCATGATCATAGTTTAAACCGATCGATTTTGTTAGAAAATCTAGTTTATGATAATAAATCCAGTTTCCTAATTGTGAAACGTTTAATTACTCGAATTTATCAACAAAATCATTTTATTATTTTTGCTAATAATTCTAA---------TCAAAATCTATTTTTT------GGTCACAACAAGAATTTATATTCTCAAACAATATCAGAAGGACTTGCATTTATTGTGGAAATTCCATTTTATATACGATTAATATCTTCTCAAAG------------GGGGAAAGGGATATTAAAATATCATAATT------TACGATCAATTCATTCACCATTTCCTTTCTTAGAGAACAATTTTTCACATTTAAATTCTGTGTTAGATATACTAATACCCCATCCCGTCCATCTGGAAATCTTGGTTCAAAACCTTCGCTATTGGGTAAAAGACGCCTCTTCCTTGCATTTATTACGATTCTTTTTCCACGAATATTGGAATTGGAATACTCT------TATTGATAGAAAGAAACCCAGTTTTTC------TTTTTCAC---C------------AAAAAGAAATCAAAAATTATTCTTCTTGTTATATAATTCTCATGTATGTGAATACGAATCCATTTTCTTCTTTCTCCGTAAGGAATCTTCTCATTTGCGATCAACATCTTTTGGAGTCTTTCTTGAACGGATATATTTCTATGAAAAAAAA------GAACGTCTTGTAGAAGTCTTTGCTAAGGATTTTCAAGCCAGTCTATGGTTGTTCAAAGATCCTTTCATACATTATGTTAGGTATCAAGGAAAATCCATTCTGG------TTTCAAATGGGACGCCTCTTTTGATGAATAAATGGAAATCTTACCTTGTCAATTTTTGGCAATGTCATTTTGGTATTTGGTTTCACCCGGGAAGGGTCT------ATATAAACCAATTACCCAACTATTCCCTTAACTTTATGGGCTATCTGTCAAGTGTGCGACTAAACCATTCAATGGTACGGAGTCAAATGCTAGAAAATTCATTTCTAATCAATAATGCTATTAAGAAATTTGATACCCTTGTTCCACTTATTCCCCTCATTGGATCATTGGCTAAAGCGAAATTTTGTAACTTATTAGGACATCCCATTAGTAAGCCGATTTGGACTGATTTGGCAGATTCTGATATTATTGACCGATTTTTGCATATATGCAAAAACCTTTCTCATTATTATAGCGGATCTTCCAAAAAAAAGAGTTTGTATCGAATAAAGTATATACTTCGACTTTCTTGTGCTAAAACTTTGGCTCGGAAACACAAAAGTACTGTGCGTGCTTT
			TTTGAAAG------GATTAGGCTCGGAATTTTTGGAAAAATTCCTCACGTCGGAAGAAGAAGCTCTTT------CTTTGACCTTCTCAAGAACTTCTTCTAC---TTTTCGGGGGGTATATAGA------AATCGAATTTGGTATTTGGATATTATTTATATCAATGATCTGACCAATTATCAATGA
		</sequence>
		<sequence>
			<taxon idref="Gelsemium"/>
			AAGTGTTGGATTCAAAGCTGGTGTTAAAGAGTACAAATTGACTTATTATACTCCTGAATACGAAACCAAAGATACTGATATCTTGGCAGCATTCCGAGTAACTCCTCAACCCGGAGTTCCGCCTGAAGAAGCAGGGGCCGCGGTAGCTGCCGAATCTTCTACTGGTACATGGACAACTGTGTGGACCGATGGACTTACCAGCCTTGATCGTTACAAAGGGCGATGCTACCACATCGAGCCCGTTCCTGGAGAAGAAGATCAATATATTGCTTATGTAGCTTACCCCTTAGACCTTTTTGAAGAGGGTTCTGTTACTAACATGTTTACTTCCATTGTGGGTAATGTATTTGGGTTCAAAGCCCTACGCGCTCTACGTCTGGAAGATTTGCGAATCCCCCCTGCTTATATTAAAACCTTCCAAGGCCCSSCTCATGGCATCCAAGTTGAAAGAGATAAATTGAACAAGTACGGTCGTCCGCTGTTGGGATGTACTATTAAACCTAAATTGGGGTTATCTGCTAAAAACTACGGTAGGGCAGTTTATGAATGTCTTCGTGGTGGACTTGATTTTACCAAAGATGATGAAAACGTGAACTCCCAACCATTTATGCGTTGGAGAGATCGTTTCTTATTTTGTGCCGAAGCACTTTATAAAGCACAGACCGAAACCGGTGAAATCAAAGGGCATTACTTGAATGCTACTGCAGGTACATGCGAAG-AAATGATCAAAAGGGCTGTATTTGCTAGAGAATTGGGAGTTCCTATCGTAATGCATGACTACTTAACGGGTGGATTCACTGCAAATACTAGCTTGGCTCATTATTGCCGAGATAATGGCCTACTTCTTCACATCCACCGTGCAATGCACGCAGTTATTGATAGACAGAAGAATCATGGTATCCACTTCCGCGTACTAGCTAAAGCGTTACGTATGTCTGGTGGAGATCATATTCACGCTGGTACCGTAGTAGGTAAACTTGAAGGGGAAAGAGATATCACTTTGGGCTTTGTTGATTTACTGCGTGATGATTTTATTGAAAAAGATCGAAGTCGCGGTATTTATTTCACTCAAGATTGGGTCTCTCTACCAGGTGTTCTGCCTGTAGCTTCAGGGGGGATTCACGTTTGGCATATGCCCGCTCTGACCGAGATCTTTGGGGATGATTCTGTACTACAGTTCGGTGGAGGAACTTTAGGACACCCTTGGGGTAATGCACCAGGTGCCGTAGCGAATCGAGTAGCTCTAGAAGCATGTGTACAAGCTCGTAATGAAGGGCGCGATCTTGCTCTTGAGGGTAATGAAATTGTCCGTGAGGCTAGCAAATGGAGCCCTGAACTGGCTGCTGCTTGTGAGGTATGGAAGGAGATCAGATTTAATTTTCAAGCAATGGATACTTTGGAT----------------------------------------------CACTTCCAGTTCCTATNNTAATAGGAGTTGGACTTCTTCTTTT-TCCCACGGCAACAAAAAATTTTCGGCGTATGTGGTCTTTTCAGAGTGTTTTATTGTTAAGTATAGTCATGATTTTTTCAATCAATCTGTCTATTCAGCAAATAGATAGCAATTCTATCTATCAATATGTATGGTCTTGGATCATTAATAACGATTTTTCTTTAGAATTCGGCTATTTGATTGATCCACTTACTTCTATTATGTCAATATTAATCACTACCATTGGTATTATGGTTCTTATTTATAGTGATAATTATATGGCTCATGATCAAGCATATTTGAGATTTTTTGCTTATATGAGTTTTTTCAGTACTTCCATGTTGGGATTAGTTACTAGTTCTAATTTGATACAAATTTATATTTTTTGGGAATTGGTTGGGATGTGTTCCTATCTATTAATAGGGTTTTGGTTCACACGACCTCTTGCGGCAAATGCTTGCCAAAAAGCTTTTGTAACTAATCGTGTAGGGGATTTTGGGTTATTATTAGGAATTTTAGGTTTTTATTG
			GATAACAGGTAGTTTCGAATTTCGGGATTTATTCGAAATATTCAATAACTTGATTTATAATAATGAGGTAAATTTTTTATTTGTTACTTTCTGTGCTGTTCTATTATTTTCCGGTGCCGTTGCTAAATCTGCACAATTTCCCCTTCATGTATGGTTGCCTGATGCTATGGAAGGGCCTACTCCTATTTCCGCTCTTATACACGCTGCTACTATGGTANNNNNNNNAATTTTTCTTGTAGCTCGGCTTTTTCCTCTTTTCATAGTTATACCTTCCATAATGAATTTAATCTCGTTGATAGCAATAATAACAGTGTTATTAGGAGCGACTTTAGCTCTTGCTCAAAAAGACATTAAGAGAGGTTTAGCCTATTCTACAATGTCTCAATTGGGTTATATGATGTTAGCTCTAGGTATGGGGTCTTATCGAAGTGCTTTATTTCATTTGATTACCCATGCCTATTCCAAAGCATTATTATTTTTAGGATCCGANNNNNNNATCCATTCAATGGAAAGGATTGTTGGCTATTCTCCCTATAAAAGTCAGAATATGATTCTTATGGGAGGTTTACGAAAACATGTACCAATTACCAAAAATGCTTTTTTATTAGGTACACTTTCTCTTTGCGGTATTCCGCCTTTGGCTTGTTTTTGGTCCAAAGATGAAATTCTTAATGATAGTTGGTTGTATTCAACAATTTTCGCAATAATAGCTTGGGGTACCGCGGGATTAACCGCATTTTATATGTTTCGGATCTATTTACTTACTTTTGAGGGGCATTTAAATGTTCATTTTCAAAATTAT------AGCGGCAAACAAAAAAGAACCTTCTATTCAATATCTCTATGGGGGGGTAAAGGACCTTCGAAAAGAATTAAAAAAAATG------TTCGTTTATTAAC---------------AATGAATAAT------GAAAGTTCTTCTGTTTTTTCAAAAAGGATATATCGAATTGAT------GATAATGTTAG------------------AAATATGACACGACCTTTTATTACTATTGC------TCATTT------TGAGAATAAA---AA------ACTTTATTCC------TATCCTTATGAATCGGACAATACTATGTTATTCCCTCTACTTATATTGGGCCTATTTACTTTGTTCGTTGGATTTATAGGAATTCC------TT---------TCAAT------CAAGAGGGAGTCGATTTCGATATATTATCTAAATGGTTAACTCCGACTATAAACCTTTTGCATCAAAAGTCGAATAATTTG------ATGGATTGGTATGAATTTTTCAAAGATGCTGTTTTTTCAGTCAGTATAGCTTATTTGGGAATATTTATAGCCTCTTTTTTATATAAAGCCCCCTATTCCTCTTTATTAAATTTTGATTTAATTAATTCAATTGTT------AAAAGAGGGCCAAAGAGAATTCTTT-GGGAAAAACTTCTAAATGGCATATATGATTGGTCATATAATCGTGCTTAC-GTAGATTCTTTTTATACAACAGCTTTAACCGGGGGAATAAGAGTATTAGCTGAATTCA-CTCATTTTTTTGATCGACGAATAATTGATGGGATTACGAATGGGGTTGGTCTTATTAGTTTCTTTCTAGGAGAAGCTATCAAATATGTAGGGGGTGGACGCATTTCCTCTTATCTTTTCTTCTATTTATCATATATATTGGTTTTTTTATTA-------------------------------------------------------------------------------------------------------------------------------------------------------------------------------------------------------------------------------------------------------------------------------
			-------------------------------------------------------------------------------------------------------------------------------------------------------------------------------------------------------------------------------------------------------------------------------------------------------------------------------------------------------------------------------------------------------------------------------------------------------------------------------------------------------------------------------------------------------------------------------------------------------------------------------------------------------------------------ATATTTATGCACTTGCCCATGATCATAGTTTAAACCGATCTATTTTGTTGGAAAATCTAGGTTATGACAATAAATTCAGTTTCCTAATTGCGAAACGTTTAATTACTCGAATGTATCAACAGAATCATTTTCTTATTTCTGCTAATGATTCGAA---------CCAAAATCTATTTTTT------GGGCACAACAAGAGTTTGTATTTTCAAATGATATCAGAAGGATTTGCATTTAGTGTGGAAATCCCGTTTTCTATAAGATTAATATCTTATGAAGA------------AGGTAAGGGGATATTCAAATCTCATAATT------TACGATCAATTCATTCAATATTTCCTTTCTTAGAGGACAATTTTTCACATTTAAATTCTGTGTTAGATATACTAATACCCCACCCCGTCCATCTGGAAATCTTGGTTCAACCCCTTCGCTATTGGGTAAAAGATGCCTCTTCTTTGCATTTATTACGATTCTTTTTACACGAGTATTGGAATTGGAATAATCT------TATYGCTACAAAGAAACCCGGTTTTGCTTTTTTTTTTTTAM---C------------AAAAAGAAATCAAAGATTATYCTTCTTCTTATATAATTCTTATATATGTGAATACGAATCCATTTTCGTCTTTCTCCATAACCAATCTTCTCATTTACGATCAACATCCTTTAGGTYCCTTCTTGAACGAATCTATTTCTATGGAAAAACA------GAATGTCTTGTAGAAGTCTTTGCTAAGGATTTTCAAGCCAACCTTTGGTTGTTCAAAGATCCTTTCATGCATTATGTTAGGTATCAAGGAAAATCCATTCTGG------TTTCAAAGGGGACGGCTCTTTTGATGAATAAATGGAAATCTTACTTTGTTAATTTTTGGCAATGTCATTTTGACCTGTGGTTTCGCTCAGGAAGGGTTT------ATATAAAGCAATTATCCAACCATTCCCTTGACTTTATGGGCTATCTTTCAAGTGTGCGACTAAACCCTGCAATGGTACGAAGTCAAATGCTAGAAAATGCATTTCTAATCAATAATGCTATTAAGAAATTTGATACCCTTGTYCCAATTATYCCTCTGATKGGATCATTGACTAAAGCGAAATTTTGTAACCTATTAGGGTATCCTAATAGTAAGCCGGTTTGGGCTGATTTATCCGATTCTGATATTATTGAACGATTTGGGCGTATATGTAGAAACCTTTCTCATTATCATAGCGGATGTYCCAAAAAAAAGAGTTTATACCGAATAAAGTATATACTTCGACTTTCTTGTGCTAAAACTTTAGCTCGGAAACACAAAAGTACTGTACGTGCTTT
			TTTGAAAA------GATTAGGCTCGGAATTATTGGAAGAATTCCTCATGTCGGAAGAAGAAACGCTTT------CTTTGACCTTCCCGGGAGTTTC---------TTCTCTGGGGGTATATAGA------AATCGGATTTGGTATTTGGATATTATTTGTATCAACGATCTGGCGAATCATCAATGA
		</sequence>
		<sequence>
			<taxon idref="Gentiana"/>
			----------------------------------------------------------------------------GATATCTTGGCAGCATTCCGAGTAACCCCTCAACCCGGAGTTCCACCCGAAGAAGCAGGGGCCGCGGTAGCTGCCGAATCTTCTACTGGTACATGGACAACTGTGTGGACCGATGGACTTACTAGCCTTGATCGTTACAAAGGGCGATGCTACCACATTGAGCCCGTTCCTGGAGAAGAAGATCAATTTATTGCTTATGTAGCTTATCCCCTAGACCTTTTTGAAGAAGGTCCTGTTACTAACATGTTTACTTCCATTGTAGGTAATGTATTTGGGTTCAAAGCCCTACGTGCTCTACGCCTGGAAGATTTGCGAATCCCACCCGCGTATGTTAAAACTTTCCAAGGCCCTCCTCATGGCATCCAAGTTGAGAGAGATAAATTGAACAAGTATGGTCGCCCCCTGTTGGGATGTACTATTAAACCGAAATTGGGGTTATCTGCTAAAAACTACGGTAGAGCAGTTTATGAATGTCTTCGTGGTGGACTTGATTTTACTAAAGATGATGAAAACGTGAACTCCCAACCATTTATGCGTTGGAGAGCTGGTTTCCTATTTTGTGCCGAAGCAGTTTATAAAGCACAGGCTGAAACAGGTGAAATAAAGGGGCATTACTTGAATGCTACTGCAGGTACATGTGAAG-AAATGATCAAAAGAGCCGTATTTGCTAGAGAATTGGCAGTTCCTATTGTAATGCACGATTACTTAACAGGGGGATTCACCGCAAATACTAGCTTGGCTCATTATTGCCGAGATAATGGCCTACTTCTTCACATCCACCGTGCAATGCATGCAGTTATTGATAGACAGAAGAATCATGGTATCCACTTCCGCGTACTAGCTAAAGCGTTACGTATGTCTGGTGGAGATCATATTCACTCTGGTACCGTAGTAGGTAAACTTGAAGGAGAAAGAGACATCACCTTAGGCTTTGTTGATTTACTGCGTGATGATTTTATTGAAAAAGACCGAAGTCGCGGTATTTATTTCACTCAAGATTGGGTCTCTCTACCGGGTGTTATACCCGTTGCTTCAGGGGGTATTCACGTTTGGCATATGCCCGCTCTGACCGAGATCTTTGGGGATGATTCTGTACTACAGTTCGGTGGAGGAACTTTAGGACATCCTTGGGGTAATGCCCCAGGTGCCGTAGCGAATCGAGTAGCTCTAGAAGCATGTGTACAAGCTCGTAATGAAGGGCGTGATCTTGCTGCTGAGGGTAATGAAATTATCCGTGAGGCTAGCAAATGGAGTCCTGAACTAGCCGCTGCTTGTGAGGTATGGAAGGAGATCAAATTTGAGTATGAAGCAGTGGATAAGTTGGAT--------------------------GTGGATTATACCTTTCATTCCACTTCCCGTTCCTATATTCCTAGGGTTGGGTCTTCTTCTTTT-TCCAAGAACAACAATCAAATTTCGTCGTATGTGGGCCTTTCAGAGTGTTTTATTGTTAAGTATAATCGTGGTTTTTTCAACCAATCTGTCTATTCAACAAATAAATAGCAACTCTATTTATCAATATGTATGGTCTTGGCTCATTATTAACGATTTTTCTTTAGAGTTGGGTTATTTGCTAGNNCCCCTTACGTCTATTATGTCAATATTAATCACTACCGTTGGAATTACGGTTCTTTTTTATAGTGATAATTATATGGCTCACGATCAATCCTATTTGAAATTTTTCACTTATATGAGTTTTTTCAGTACTTCAATGCTAGGATTAGTTACTAGTGCTAATTTGATACAAATTTATATTTTTTGGGAATTGGTTGGGATGTCTTCTTATCTATTAATTGGCTTTTGGTTCACACGACCTCTTGCGGCAAATGCTTGCCAAAAAGCTTTTGTAACTAATCGGGTAGGAGATTTTGGTTTATTATTAGGAATTTTAGGGTTTTATTG
			GATAACAGGTAGTTTCGAATTTGAGGATTTATTCGAAATAGTGAATAACTTGATTTTTAATAATGAAGTAAATCCTTTATTTCTTACTTTGTGTGCTGTTCTATTATTTGTTGGTTCTGTTGCTAAATCTGCACAATTTCCCCTTCATGTCTGGTTGCCTGATGCTATGGAGGGGCCCACTCCTATTTCTGCTCTTATACATGCTGCCACTATGGTAGCAGCGGGAATTTTTCTTGTAGCTCGGCTTCTTCCTCTTTTCATAGTTATACCTCCCATAATGAATTTAATCTCGTTGATAGCAATAATAACAGTCTTATTAGGAGCTACTTTAGCTCTTGCTCAAAAAGACATTAAGAGAGGTTTAGCATATTCCACAATGTCACAATTGGGTTATATGATGTTAGCTCTTGGTATGGGATCTTATCGAAATGCTTTATTCCACTTGATAACTCATGCCTATTCCAAAGCATTATTATTTTTAGGATCAGGATCCATTATTCATTCAATGGAAAGGCTTGTTGGCTATTCACCCTATAAAAGTCAAAATATGGTTCTTATGGGAGGGTTAGGAAAACATATACCAATTACAAAAACGTCTTTTTTTTTAGGTACACTTTCTCTTTCTGGTATTCCACCTTTAGCCTGCTTTTGGTCTAAAGATGAAATTCTTAATGATAGTTGGTTGTATTCAGCCATTTTTGCACTAATAGCTTGGTGTACTGCGGGATTAACNGCATTTTATATGTTTCGTATCTATTTTATTACTTTTGAGGGACATTTAAATGTTTATTTTCAAAATTAT------AGTGGTAAACAAAAAATCCCCTTCTATTCAATATCTTTGT---GGGGTAAGGGGATTTCAAAAAGAATTAGCAAAAATT------TTTGTTTATTAAC------------------------TAGT---GGAAGTTCCTC---------AAAAAAGAAATATTGGATTGAT------CATAATTTTCT------------------AACTAGGATACGACCCTTTCTTGCTAGTATGAGGAGTCCTTT------TGAGAATAAA---AA------ACTTTATCCY------TWTCCTTGTGAATCGRACAATACTATNGTATTGCCTCTACTNGTATTGACCTTATTTACTTTGTTCATTGGATCTATAGGAATTCC------TG---------TCAATCAAGNGCAAGGGGGGATGGANNCGGATATATTATCTAAATCCTTAGCTCCATCTATAAACCTTTTACATCAAAAATCAAAGAATTAC------ACAGAATGGTATGAGTTTGTGAAAGATGCAGTATTTTCCATTAATCTATCTTATTTCGGAATAATTATAGCGTCCTTTTTATATAAAGTCCCTTATTCCTCTTCAATAAATTTGGATTTTATCAATTCAGTTGTT------AAAAGAGGTCCTAATAGAATGTTTT-GGGAAAAATGGATAAATTATATTTATGATTGGTCAGATAATCGTGCTTAC-GTAGATTCTTTTTATACAACAACCATAACTAGAGGAATAAGAGGATTAGCTGAATTAA-CTCATTTTTTTGATCGATGTCTAATTGATGGAATTACCAATGGAGTTGGTTTTTTCANTTTCTTTG---------------------------------------------------------------------------------------------------------------------------------------------------------------------------------------------------------------------------------------------------------------------------------------------------------------------------------------------------------------------
			-------------------------------------------------------------------------------------------------------------------------------------------------------------------------------------------------------------------------------------------------------------------------------------------------------------------------------------------------------------------------------------------------------------------------------------------------------------------------------------------------------------------------------------------------------------------------------------------------------------------------------------------------------------------------ATATTTATGCACTTGCTCATGATCATAGTTTAAATCGATCGATTTTGTTGGAAAATCCGGGTTATGACAATAAATCTAGTTTCCTGATTGTAAAACATTTAATTAATCAAATGGATCGACGGAATCCTTTTCTTATTTCTGCTAATGATTTAAA---------AAAAAATCCCCTTTTT------TGGCGCAACAAGAATTTGTATTCTCAAATGATATCCGAGGTATTTTCGTTTATTGTAGAAATCCCGTTTTCTATACGATTAATACCTTATGAAGA------------ACAGAAGGGTATATTCAAATTTCAAAGTT------TACGATCAATTCATTCAATATTTCCTTTCTTAGAGGATAATTTTTCACATTTTCATTCTGTGTTAGATATACGAATACCCCATCCGATCCATCTGGAAATCTTGGTTCAAACCCTTCGCTGTTGGGTAAAGGATGCTACTTCTTTGCATTTATTACGATTCTTTTTCTACGAATATTGGAATTGGAATAATTT------TAGTGTTACAAAGAATCCCAGCCTTGC------TCTTTTAA---C------------AAAAAGAAATCAAAGATTCTTTTTCTTCTTATATAATTCTTATGTATGTGAATACGAATCCATTCTCATTTTTCTCCATAACCGATTTTATCGTTTACGGTCAATATCCTTTGGAGACCTTCTTGAGCGAATCTATTTCTATGTAAAAAGAAAGAGCGAAAGCTCTACCGAAACTTTTGCTAAGGACTTTCGGACTAATCTATGGTTGTTCAAAGATCCTATCATGCATTATGTTAGGTATCAAGGAAAGTCTATTCTGT------TTTCGAAGGGTACATCTCCTTTCCTGAATAACTGGAAATATTACCTTGTCACTTTTTGCGAAAGTTATTTTGACTTGTGCTTTCACTCGGAAAGGGTCT------ATATAAAGCAATTAGCCAACCATTCCCTTGACTTTATGGTCTATCTTGTAAGTGTGCGATTAAAATCTTTAATGGTACGGAGTGAAATGTTAGAAAATTCATTTTTAATCCATAATCCTATTAAGAAATTCGAGACCTATGTTCCAATTCTTCCTCTGATTGGATCATTGTCCAAAGAGAGATTTTGTAACCCATTAGGACATCCCATCAGTAAGCCGGCTTGGGCTGATTTATCGGATTTTGATATTATTGACCGCTTTGGACGTATATGCAAAAATCTTTCTCATTATCATAGCGGATCTTCAAAAAAAAAGAGTTTGTATCGAATACAATATATACTTCGACTGTCTTGTGCTAAAACATTAGCCCGGAAACACAAAAGTTCTATACGTGCTTT
			TTTGAAAATGAAACGATTAGGCTCCAAATTTTTTGCGGAGTTCCTCGTGTCGGAAGAGGGGTCCACTTATTTTAATTTGACCTTCTTGAGATCCTCTTTCCC---CCTTTTTGGTGTATATAGA------ATTCGCATTTGGTATTTGGATACTATTTGTATTAATAGTCTTTCGAAGCATCAATGA
		</sequence>
		<sequence>
			<taxon idref="Glionnetia_sericea"/>
			----------------GCTGGTGTTAAAGAGTACAAATTGACTTATTATACTCCTGAATACGAAACCAAAGATACTGATATCTTGGCAGCATTCCGAGTAACTCCTCAACCGGGAGTTCCACCTGAAGAAGCGGGGGCCGCGGTAGCTGCCGAATCTTCTACTGGTACATGGACAACTGTGTGGACCGATGGGCTTACCAGCCTTGATCGGTACAAAGGGCGATGCTATCACATCGAGCCAGTTCCTGGAGAAGAAGATCAATATATTGCTTATGTAGCTTACCCCTTAGACCTTTTTGAAGAAGGTTCTGTTACTAACATGTTTACTTCCATTGTAGGTAATGTATTTGGGTTCAAAGCCCTGCGCGCTCTACGTCTGGAAGATTTGCGAATCCCTCCTGCTTATATTAAAACCTTCCAAGGCCCGCCTCATGGCATCCAAGTTGAGAGAGATAAATTGAACAAGTATGGTCGTCCCCTGTTGGGATGTACTATTAAACCTAAATTAGGTTTATCTGCTAAAAACTACGGTAGAGCTGTTTATGAATGTCTTCGCGGGGGACTTGATTTTACCAAAGATGATGAAAACGTGAACTCCCAACCATTTATGCGTTGGAGAGATCGTTTCTTATTTTGTGCTGAAGCGCTTTATAAAGCACAAGCTGAAACAGGTGAAATCAAAGGGCATTACTTGAATGCTACTGCAGGTACATGCGAAG-AAATGATCAAAAGAGCTGTATTTGCTAGAGAATTGGGGGTTCCTATCATAATGCATGATTACTTAACAGGGGGATTCACTGCAAATACTAGTTTGGCTCATTATTGCCGAGATAATGGCCTACTTCTTCACATCCACCGCGCAATGCATGCGGTTATTGATAGACAGAAGAATCATGGTATTCACTTCCGCGTACTAGCTAAAGCGTTACGTATGTCTGGTGGAGATCATATTCACTCCGGTACCGTAGTAGGGAAACTTGAAGGGGAAAGAGATATCACCTTGGGCTTTGTTGATTTACTGCGTGATGATTTTATTGAAAAAGATCGAAGCCGCGGTATTTATTTCACTCAAGATTGGGTCTCTCTACCAGGTGTTCTGCCCGTGGCTTCAGGAGGTATTCACGTTTGGCATATGCCTGCTCTGACCGAGATCTTTGGGGATGATTCTGTACTACAGTTCGGTGGAGGAACTTTAGGACACCCTTGGGGTAATGCACCAGGTGCTGTAGCGAATCGAGTAGCTCTAGAAGCATGTGTAAAAGCTCGTAATGAAGGGCGTGATCTTGCTGCTGAGGGTAATGAAATTGTCCGCGAGGCTAGTAAATGGAGTCCTGAACTAGCTGCTGCTTGTGAGGTATGGAAGGAGATCCGATTTAATTTTAAAGCGGTGGATACTTTGGAT-------------------------------------------------TTCCAAGTCCTATATTAATAGGGGTCGGACTTCTTCTTTT-TCCGACAGCAACAAAAAATCTTCGTCGTATGTGGTCTTTTCAGAGTGTTTTATTGTTAACTATAGTCATGATTTTTTCAATCAATCTGTCTATTCAGCAAATAAATAGCAATTCGATCTATCAATATGTATGGTCTTGGATCATTAATAATGATTTTTCTTTAGAATTCGGCTATTTGATCGATCCACTTACTTCTATTATGTCAATATTAATAACTACCGTTGGAATTATGGTTCTTATCTATAGTGATAATTATATGGCTCATGATCAAGCCTATTTGAGATTTTTTGCTTATATGGGTTTTTTCAGTACTTCCATGTTAGGATTAGTTACTAGTTCTAATTTGATACAAATTTATATTTTTTGGGAATTGGTTGGAATGTGTTCTTATTTATTAATAGGGTTTTGGTTTACACGATCTCTTGCGGCAAATGCTTGCCAAAAAGCTTTTGTGACTAATCGTATAGGGGATTTGGGGTTATTATTAGGAATTTTAGGTTTTTATTG
			GATAACGGGCAGTTTTGACTTTCGTGATTTATTCGAAATATTCAATAACTTGATTTATGATAATGAAGTCAATTCTTTATTTGTTACTTTGTGTGCTGGTCTAGTATTTGCCGGTGCCGTTGCTAAATCGGCACAATTTCCCCTTCATGTATGGTTACCTGATGCCATGGAAGGGCCCACTCCTATTTCTGCTCTTATACACGCTGCTACTATGGTAGCAGCGGGAATTTTTCTTGTAGCTCGGCTTCTTCCTCTTTTCATAGTTATACCTTACATAATGAATTTTATTTCGTTGATAGGAATAATAACAGTATTATTAGGAGCTACTTTAGCTCTTGCTCAAAAAGACATTAAAAGAGTTTTAGCCTTTTCCACAATGTCTCAATTGGGTTATATGATGCTAGCTCTGGGTATGGGATCTTATCGAAGTGCTTTATTTCATTTGATTACTCATGCCTATTCCAAAGCATTATTATTTTTAGGATCTGGATCCGTTATTCATTCAATGGAAACAATTGTTGGCTATTCTCCCTATAAAAGTCAAAATATGGTTCTTATGGGAGGTTTAACAAAACATATACCAATTACCAAAAACACTTTTTTATTAGGTACACTTTCTCTTTGTGGTATTCCACCCTTGGCTTGTTTTTGGTCCAAAGATGAAATTCTTAATGACAGTTGGTTGTATTCAACGATTTTCGCAATAATAGCTTGGGCTACCGCGGGATTAACCGCATTTTATATGTTTCGGATCTATTTACTTACTTTTGAAGGGCATTTAAGTGTTCATTTTCAAAATTAT------ATTGGTAAAGAAAAAGTATTTTTCTATTCAATATCTCTAT---GGGGTAGGGGAGCTTCGAAAAAAATTAACAAAAATT------TTCCTTTATCAAC---------------AATGAATAATATT---GAAAGTTCTTCTTTTTTGAAAAAAAAGACATATCCAATTGAT------GATAATGTTCG------------------AAATGTCACACGTCCCTTTATTACTATTAC------TCATTT------TGAGAATAAA---AA------GTTTTATTCT------TATCCTTATGAATCAGACAATACTATATTATTTCCTTTACTTATATTGGGTCTATTTACTTTGTTCATTGGATCTATAGGAATTCC------TT---------TCAAT------CAAGAAGGACTAGATTTAGATATATTATCCAAATGGTTAACTCCATCTATAAATCTTTTGCACCAAAAGTTGCATAATTCG------ATGGATTGGTACGAATTTTTAAGAGATACAGTATTTTCTGTCAGTATAGCTTATTTAGGAATATTTATAGCGTCCTTTTTATATAAAAAACCCCACTCCTCTTTACAAAATTTTGATTTAATTAATTCAATTCTT------AAAAGAGGTCCTAAGAGAATTCTTT-GGGACAAGATTCTCAATGGCGTATATAATTGGTCATATAATCGTGCTTAC-ATAGATTCTTTTTATACAAGATTCTTCACTGGAGGAATAAGAGGATTGGCTAAATTAA-CTCATTTTTTTGATCTACGGATAATTGATGGAATTACAAATGGTGTTGGTGTTAGTAATTTCTTTATAGGAGAAGCTGTCAAA---------------------------------------------------------------------GTGCGGCTAGCATCTTTTACACATTTAGATGAAGCAAGGGATTCATCTATACCATTGGTAAAGT-----TTGGAAGACCGCGACTGATCCTGAAAGGGAATGAAT--GGAAAAAATAGCATGTCGGATTGAGGGAGAGTTCTGAGAATGGTTCATTTTTACCGGATCAGGAGAAAAGAAAAACCCGG-TTCGACTTCTTGGA-ATAGAAGAAAAT------AAAGTTAGTTGGGTTGAATGAATAAATGGATAGGGCCTCGCGGCTTCAA-
			------TTAATTATAGGGAAAGATAAAGCAACGAGCTTCTGTTCTGAATTTG---GAATTATTTCCTGATCTAATTAGACGTTAAAAATATATTAGTGCCCGGTGCAGGAAAGCTTTCTGTCC-CATGAGTGAATTCTCAAATTTTTCAACGAATCCTAACTATTCTAATTTTCCATTAT-------GAAACGGGGATGTGTGTGTAGAAGAAGCAGTATATTGAT----AAAGAAAG-TTTTTCCGAAATCAAAAGAGCGATTGGGTTG-AAAAAAT-----AAAAGATTTCTAA-CCATCTTCTTATCCTAT------AACATAGAC----------TAAAAATG-----GAAAAAAGAGAGG--------ATAGAGAATCTGTTTAT------AAGTTTATACTCG-CCCCCGAGGTA-TCTATTCTTACTAAAATACTTTG-TTTTGCCTGTATCGCACTATGTATCATTTGATAACCCCCAAATCTTCGAC-----CTT------TGGTTCAAATTTA---------------------CTAT-CAA------ATGAAGGAAATCCAAAGAT------ATTTACAGCTTGATAGATCT------CAACAACACGGCTTTCTATATCCACTTATCTTTCAGGAGTCTATTTATGCACTTGCTCATGATCATAGTTTAAACCGATCGATTTTGTTAGAGAATCTAGATTATGATAATAAATCCAGTTTCCTAATTGTGAAACGTTTAATTACTCGAATTTATCAACAAAATCATTTTATTATTTTTGCTAATGATTCTAA---------TCAAAATGTATTTTTT------GGTCACAACAAGAATTTCTATTATCAAACGATATCAGAAGGACTTGCATTTATTGTGGAAATTCCATTTTATATACGATTAATATTTTCTCAAAA------------GGGGAAAGGGATATTAAAATATCATAATT------TACGATCAATTCATTCACCATTTCCTTTCTTAGAGAACAATTTTTCACATTTAAATTCTGTCTTAGATATACTAATACCCCATCCCGTCCATCTGGAAATCTTGGTTCAAAACCTTTGTTATTGGGTAAAAGATGCCTCTTCCTTGCATTTATTACGATTCTTTTTCCACGAATATTGGAATTGGAATACTCT------TATTGATAGAAAAAAACCCAGTTTTTA------TTTTTCAC---C------------AAAAAGAAATCAAAAATTATTCTTCTTGTTATATAATTCTCATGTATGTGAATACGAATCCATTTTCGTCTTTCTCCGTAAGCAATCTTCTCATTTGCGATCAACATCTTTTGGAGTCTTTCTTGAACGAATATATTTCTATGAAAAAATG------GAACGTCTTGTAGGAGTCTTTGCTAAGTATTTTCAAGCCAGTCTATGCTTGTTCAAAGATCTTTTCATACATTATGTCAGGTATCAAGGAAAATCCATTTTGG------TTTCAAATGGGACGCCTCTTTTGATGAATAAATGGAAATCTTACCTTGTCAATTTTTGGCAATGTCATTTTGACCTTTGGTTTCACCCGGGAAGGGTCT------ATATAAAACAATTACCCAATTATTCCCTTAACTTTATGGGCTATCTTTCAAGTGTGCGACTAGATCATTCAATGGTACGGAGTCAAATGCTAGAAAATTCATTTCTAATCAATAATGCTATTAAGAAATTTGATACCCTTGTTCCAATTATTCCTCTTATTGGATCATTGGCTAAAGCGAAATTTTGTAACTTATTAGGACATCCCATTAGTAAGCCGATTTGGGCTGATTTGTCAGATTCTGATATTATTGACCAATTTTGGCATATATGCAGAAACCTTTCTCATTATTATAGTGGATCTTCCAAAAAAAAGAGTTTGTATCGAATAAAGTATATACTTCGACTTTCTTGTGCTAAAACTTTGGCTCGGAAACACAAAAGTACTGTGCGTGCTTT
			TTTGAAAG------GATTAGGCTCGGAATTTTTGGAAAAATTCCTCACGTCGGAAGAAGAAGCTCTTT------CTTTGACCTTCTCAAGAACTTCTTCTAC---TTTTCGGGGGGTATATAGA------AATCCAATTTGGTATTTGGATATTATTTATATCAATGATCTGACCAATTATCAATGA
		</sequence>
		<sequence>
			<taxon idref="Greenea_oblonga"/>
			-------------------------------------------------------------------------------------------------------------------------------------------------------------------------------------------------------------------------------------------------------------------------------------------------------------------------------------------------------------------------------------------------------------------------------------------------------------------------------------------------------------------------------------------------------------------------------------------------------------------------------------------------------------------------------------------------------------------------------------------------------------------------------------------------------------------------------------------------------------------------------------------------------------------------------------------------------------------------------------------------------------------------------------------------------------------------------------------------------------------------------------------------------------------------------------------------------------------------------------------------------------------------------------------------------------------------------------------------------------------------------------------------------------------------------------------------------------?----------------------------------------------TTCCAATTCCTATATTAATAGGGGTCGGACTTCTTCTTTT-TCCGACGGCAACAAAAAATCTTCGTCGTATGTGGTCTTTTCAGAGTGTTTTATTGTTAACTATAGTCATGATTTTTTCAATCAATCTGTCTATTCAGCAAATAAATAGCAATTCGATCTATCAATATGTATGGTCTTGGATCATTAATAATGATTTTTCTTTAGAATTCGGTTATTTGATCGATCCACTTACTTCTATTATGTCAATATTAATAACTACCGTTGGAATTTTGGTTCTTATCTATAGTGATAATTATATGGCTCATGATCAAGCATATTTGAGATTTTTTGCTTATATGGGTTTTTTCAGTACTTCCATGTTAGGATTAGTTACTAGTTCTAATTTGATACAAATTTATATTTTTTGGGAATTGGTTGGAATGTGTTCTTATTTATTAATAGGTTTTTGGTTTACACGACCTCTTGCGGCAAATGCTTCCCAAAAAGCTTTTGTGACTAATCGTATAGGGGATTTTGGCTTATTATTAGGAATTTTAGGTTTTTATTG
			GCTAACGGGAAGTTTTGAATTTCGTGATTTATTCGAAATATTCAACAATTTGATTTATGATAATGAAGTCAATTTTTTATTTGTTACTTTGTGTGCTGGTTTAGTATTTGCCGGTGCCGTTGCTAAATCGGCACAATTTCCCCTTCATGTATGGTTACCTGATGCCATGGAAGGGCCCACTCCTATTTCTGCTCTTATACACGCTGCTACTATGGTAGCCGCGGGAATTTTTCTTGTAGCTCGGCTTCTTCCTCTTTTCATAGTTATACCTTACATAATGAATTTTATTTCGTTGATAGGAATAATAACAGTATTATTAGGAGCTACTTTAGCTCTTGCTCAAAAAGACATTAAAAGAGTTTTAGCCTTTTCCACAATGTCTCAATTGGGTTATATGATGCTAGCTCTCGGTATGGGATCTTATCGAAGTGCTTTATTTCATTTGATTACTCATGCCTATTCCAAAGCATTATTATTTTTAGGATCTGGATCCGTTATTCATTCAATGGAAACAATTGTTGGATATTCTCCCTATAAAAGTCAAAATATGGTTCTTATGGGAGGTTTAACAAAACATATACCAATTACCAAAAACACTTTTTTATTAGGTACACTTTCTCTTTGTGGTATTCCACCCTTGGCTTGTTTTTGGTCCAAAGATGAAATTCTTAATGACAGTTGGTTGTATTCAACGATTTTCGCAATAATAGCTTGGGCTACCGCAATATTAACCGCATTTTATATGTTTCGGATCTATTTACTTACTTTTGAAGGGCATTTGAATGTTCATTTTCAAAATTAC------ATTGGTAAAGAAAAAGTATTTTTGTATTCAATATCTCTAT---GGGGTAGGGGAGCTTCGAAAAAAATTAACAACAATT------TCCCTTTATCAAC---------------AATGAATAATATT---GAAAGTTCTTCTTTTTTTTCAAAAAAGACATATCTAATTGAT------GATAATGTTCG------------------AAATGTGAGACGTCCCTTTATTACTATTAC------TCATTT------TGAGAATAAA---AA------GTTTTATTCT------TATCCTTATGAATCAAACAATACTATGTTATTTCCTTTACTTATATTGGGTCTATTTACTTTGTTCATTGGATCCATAGGAATTCC------TT---------TCAAT------CAAGAAGGACTAGATTTAGATATATTATCCAAATGGTTAACTCCATCTATAAATCTTTTGCACCAAAAGTTGAATAATTCG------ATGGATTGGTACGAATTTTTGAAAGATACATTATTTTCTGTCAGTATAGCTTTTTTAGGAATATTTATAGCGTCCTTTTTATATAAACCCCCCTACTCCTCTTTGCAAAATTTTGATTTAATTAATTCAATTCTT------AAAAGAGGTCCTAAGAGAATTCTTT-GGGACAAAATTCTAAATGGCGTATATAATTGGTCATATAATCGTGCTTAC-ATAGATTCTTTTTATACAAGATCCTTCACTGGAGGAATAAGAGGATTGGCTAAATTAA-CTCATTTTTTTGATCGACGGATAATTGATGGAATTCTGAATGGTGTTGGTGTTATTAATTTCTTTATAGGAGA--------------------------------------------------------------------------------------------------------------------------------------------------------------------------------------------------------------------------------------------------------------------------------------------------------------------------------------------------------------
			-------------------------------------------------------------------------------------------------------------------------------------------------------------------------------------------------------------------------------------------------------------------------------------------------------------------------------------------------------------------------------------------------------------------------------------------------------------------------------------------------------------------------------------------------------------------------------------------------------------------------------------------------------------------------------------------------------------------------------------------------------------------------------------------------------------------------------------------------------------------------------------------------------------------------------------------------------------------------------------------------------------------------------------------------------------------------------------------------------------------------------------------GGGTAAAAGACGCCTCTTCCTTGCATTTATTACGATTCTTTTTCCACGAATATTGGAATTGGAATACTCT------TATTGATAGAAAGAAACCCAGTTTTTA------TTTTTCAC---C------------AAAAAGAAATCAAAAAATATTCTTCTTGTTATATAATTCTCATGTATGTGAATACGAATCCATTTTCGTCTTTCTACGTAAGCAATCTTCTCGTTTGCGATCAACATCTTTTGGAGTCTTTCTTGAACGAATATATTTCTATGAAAAAATA------GAACGTCTTGTAGGAGTCTTTGCTAAGTATTTTCAAGCCAGTCTATGGTTGTTCAAAGATCCTTTCATACATTATGTTAGGTATCAAGGAAAATCCATTCTGG------TTTCAAATGGGACGTCTCTTTTGATGAATAAATGGAAATCTTACCTTGTCAATTTTTGGCAATGTTATTTTGATCTTTGGTTTCACCCGGGAAGGGTCT------ATATAAACCAATTGCCCAATTATTCCCTTAACTTTATGGGCTATCTTTCAAGTGTACGACTAGACCATTCAATGGGACGGAGTCAAATGCTAGAAAATTCATTTCTAATCAATAATGCTATTAAGAAATTTGATACCCTTGTTCCAATTATTCCTCTTATTGGATCATTGGCTAAAGCGAAATTTTGTAACTTATTAGGGCATCCCCTTAGTAAACCAATTTGGGCTGATTTGTCAGATTCTGATATTATTGACCGATTTTGGCATATATGCAGAAACCTTTCTCATTATTATAGTGGATCTT----------------------------------------------------------------------------------------------
			-------------------------------------------------------------------------------------------------------------------------------------------------------------------------------------------
		</sequence>
		<sequence>
			<taxon idref="Guettarda_speciosa"/>
			AAGTGTTGGATTCAAAGCTGGTGTTAAAGAGTACAAATTGACTTATTATACCCCTGAATACGAAACCAAAGATACTGATATCTTGGCAGCATTCCGAGTAACTCCTCAACCTGGAGTTCCACCCGAAGAAGCAGGGGCCGCGGTAGCTGCCGAATCTTCTACTGGTACCTGGACAACTGTTTGGACCGATGGACTTACCAGCCTTGATCGTTACAAAGGGCGATGCTACCACATCGAGCCAGTTCCTGGAGAAGAAGATCAATATATTGCTTATGTAGCTTACCCCTTAGACCTTTTTGAAGAAGGTTCTGTTACTAACATGTTTACTTCCATTGTAGGTAATGTATTTGGGTTCAAAGCCCTGCGTGCTCTACGTCTGGAAGATTTGCGAATCCCCACTGCTTATATTAAAACCTTCCAAGGCCCGCCTCATGGCATCCAAGTTGAGAGAGATAAATTGAACAAGTATGGTCGTCCCCTGTTGGGATGTACTATTAAACCTAAATTGGGTTTATCTGCTAAAAACTACGGTAGAGCGGTTTATGAATGTCTTCGTGGTGGGCTTGATTTTACCAAAGATGATGAAAACGTGAACTCCCAACCATTTATGCGTTGGAGAGATCGTTTCTTATTTTGTGCCGAAGCACTTTATAAAGCACAGGCTGAAACAGGTGAAATCAAAGGGCATTACTTGAATGCTACTGCAGGTACATGCGAAG-AAATGATGAAAAGAGCTGTATTTGCTAGAGAATTGGGAGTTCCTATCGTAATGCATGATTACTTAACGGGGGGATTCACTGCAAATACTAGCTTGGCTCATTATTGCCGAGATAATGGTCTACTTCTTCACATCCACCGTGCAATGCACGCGGTTATTGATAGACAGAAGAATCATGGTATGCACTTCCGCGTACTAGCTAAAGCGTTACGTCTGTCTGGTGGAGATCATATTCACGCTGGTACCGTAGTAGGGAAACTTGAAGGGGAAAGAGACATCACTTTGGGCTTTGTTGATTTACTGCGTGATGATTTTATTGAAAAAGATCGAAGTCGCGGTATTTATTTCACTCAAGATTGGGTCTCTCTACCAGGTGTTATACCCGTGGCTTCAGGAGGTATTCACGTTTGGCATATGCCTGCTCTGACCGAGATCTTTGGGGACGATGCTGTACTGCAGTTCGGTGGAGGAACTTTAGGACACCCTTGGGGTAATGCGCCAGGTGCCGTAGCGAATCGAGTAGCTCTAGAAGCATGTGTAAAAGCTCGTAATGAAGGGCGCGATCTTGCTGTTGAGGGTAATGAAATTATCCGTGAGGCTAGTAAATGGAGTCCTGAATTAGCTGCTGCTTGTGAGGTATGGAAGGAGATCAGGTTTAATTTTAAAGCAGTGGATACTTTGGAT------------------------------------------------------------ATATTAATAGGGATGGGACTTCTTATTTT-TCCAACGGCAACAAAAAATCTTCGTCGTATGTGGTCTTTTCAGAGTGTTTTATTGTTAAGTATAGTCATGATTTTTTCAATCAATCTGTCTATTCAACAAATAAATAGCAATTCTATCTATCAATATGTATGGTCTTGGATCATTAATAATGATTTTTCTTTAGAATTCGGTTATTTGATTGATCCACTTACTTCTATTATGTCAATATTAATCACTACCGTTGGAATTATAGTTCTTATTTATAGTGATAATTATATGGCTCATGATCAAGCATATTTGAGATTTTTTGCTTATATGAGTTTTTTCAGTACTTCTATGTTAGGATTAGTTACTAGTTCGAATTTGATACAAATTTATATTTTTTGGGAATTGGTTGGGATGTCTTCCTATCTATTAATAGGGTTTTGGTTTACACGACCTCTTGCGGCAAATGCTTGCCAAAAAGCTTTTGTAACTAATCGTATAGGGGATTTTTGTTTATTATTAGGAATTTTAGGTTTTTATTG
			GATAACAGGAAGTTTTGAATTTCGGGATTTATTCGAGATATTCAATAACTTGATTTATAATAATGAAGTCAACTTTTTATTTGTTACTTTGTGTGCTGTTCTATTATTTGCCGGTGCCGTTGCTAAATCTGCACAATTTCCCCTTCATGTATGGTTACCTGATGCCATGGAGGGGCCCACTCCTATTTCTGCTCTTATACATGCTGCTACTATGGTAGCAGCGGGAATTTTTCTTGTAGCTCGGCTTCTTCCCCTTTTCATAGTTATACCTTACATAATGAATTTCATTTCGTTCATAGGGATAATAACAGTATTGTTAGGAGCTACTTTAGCTCTTGCTCAAAAAGACATTAAGAGAGGTTTAGCCTATTCCACAATGTCTCAATTGGGTTATATGATGCTAGCTCTAGGTATGGGGTCTTATCGAAGTGCTTTATTTCATTTGATTACTCATGCCTATTCCAAAGCATTATTATTTTTAGGATCTGGATCCGTTATTCATTCAATGGAAACAATTGTTGGATATTCTCCCCATAAAAATCAGAATATGGCTCTTATGGGGGGTTTAACAAAACATATACCAATCACCAAAAACACTTTTTTATTAGGTACACTTTCTCTTTGTGGTATTCCGCCTTTGGCTTGTTTTTGGTCCAAAGATGAAATTCTTAATGATAGTTGGTTGTATTCAACGATTTTCGCAATAATAGCTTGGGTTACCGCGGGATTAACCGCATTTTATATGTTTCGGATCTACTTACTTACATTTGAAGGGCATTTAATTGTTCATTTTCAAAATTACATTGGTATTGGTAAACAAAAAGTCCCCTTCTATTCAATATCTCTAT---GGGGTAAAGGAGCTTCGAAAAGAATTAACAAAAATT------TGCGTTTATTAAC---------------AATGAATAATAAT---GAAAGTTCTTCTTTTTTTTCAAAAAGGACATATCCAATTGAT------GGCAATGTTAT------------------AAATGTGACACGACCCTTTATTACTATTGC------TCATTT------TGAGAATAAA---AA------GTTTTATTCC------TATCCCTATGAATCGGACAACACTATGGTATTCCCTTTACTTGTATTGGGTGTATTTACTCTGTTCATTGGATCTATAGGAATTCC------CT---------TCAAT------CAAGAAGGGGTGGATTTAGATATATTATCTAAATGGTTAACTCCATCTATAAATCTTTTGCATCAAAAGTCGAACAATTCG------ATGGATTGGTACGAATTTTGTAAAGATGCAGTTTTTTCAGTTAGTATAGCTTATTTAGGGATATTTATAGCATCCTTTTTATATAAACCCCCCTATTCCTCTTTACTAAATTTTGATTTAATTAATTCAGTTCTT------AAAAGAGGTCCTAAGAGAATTCTTT-GGGACAAAATTCTAAATGGCATATATAATTGGTCATATAATCGTGCTTAC-ATAGATTCTTTTTATACAATATTCTTTTCTGGAGGAATAAGAAGATTGGCTGAATTAA-CTCATTTTTTTGATCGACAGATAATTGATGGAATTACGAATGGGGTTGGTGTTGTTAGTTT-------------------------------------------------------------------------------------------GTGCGGCTAAGATCTTTTACACATTTAGATGAAGCAAGGGATTCGTCCATACCGTCGGTAAAGT-----TTGGAAGACCACGACTGATCCTGAAAGGGAATGAAT--GGAAAAAATAGCATGTCGTATTGAG-GAGAGTTCTGAGAATATTTCATTCTTACCAGATCAGTACAAAACAAAAACCTGG-TTCGAATTATTGGA-ACAGAAGAAAA-------AA----AGTTGGGTTGAATGAATAAATGGATAGGGCCCTGCGGCTTCAA-
			------TTAATTATAGGGAAAGACAAAGCAACGAGCTTCTGTTCTGAATTTT----AATTATTTCCCGATCTAATTAGACGTTAAAAATATATTAGTGCCCAATGCGGGAAGGGTTTCTCCCCTCATGAGTGGATTCTCTATTTTTTCAACGAATCCTAACTATTGTAATTCTCCATTAT-------GAAACGGAGATGTGTGTGTAGAAGAAGCGGTGTGTTGAT----AAAGAAAG-TTTTTCCGAAATCAAAAGAGCGATTAGGTTG-AAAAAAT-----AAAAGATTTCTAA-CCATCTTGTTATCCTAT------AACATAGAC----------TCAAAATG----AAAAAAAAGAGAGG--------ATAGAGAATCTGTTGAT------AAGTTTACTCCCG-ACCCCGAGGTA-TCTATTCTTACTAGAATACTTTG-GTTTGACTATATCGCACTATGTATCATTTGATAATCCCAAAATCTTCTAC-----CTT------TGGTTCAAATCTA---------------------ATAT-CAA------ATGGAGAAAATCCAAAGAT------ATTTACAGCTTGATAGATCT------CAACAACACGGCTTTCTATATCCACTTATCTTTCAGGAATATATTTATGCACTTGCTAATGATCATAGTTTAAATCGATCTATTTTGTTAGAAAATCAAGGTTATGACAATAAATTCAGTTTCCTAATTGTAAAACGTTTAATTACTCGAATGTATCAACAAAATCATTTTATTATTTTTGCTAATGATTCTAA---------TCAAAATCCATTTTTT------GGTCGCAACAAGAATTTATATTCTCAAACGATATCAGAAGGATTTGCATTTATTGTGGAAATTCCATTTTATATACGATTAATATCTTCTCAAGT------------GGGGAAGGGTATATTAAAATCTTATAATT------TACGATCAATTCATTCACTATTTTCTTTCTTAGAGAACCATTTTTCACATTTAAATTCTGTGTTAGATATACTAATACCCCACCCCGTCCATTTGGAAATCTTGGTTCAAAACCTTCGTTATTGGGTAAAAGACGCCTCTTCCTTGCATTTATTACGATTCTTTTTCCACGAGTATTGGAATTGGAATACTCT------TATTGCTACAAAGAAACCCAGTTTTGA------TTTTTCAC---C------------AAAAAGAAGTCAAAGATTATTATTCTTCTTATATAATTCTCATATATGTGAATACGAATCCATTTTCGTCTTTCTCCGTAACCAATCTTTTCATTTGCGATCAACATCTTTTGGAGTCTTTCTTGAACGAATCTATTTCTATGGAAAAATA------GAACGTCTTGTAGAAGTTTTTTCTAAGGATTTTCAGGCTAGTCTATGGTTATTCAAAGATCCTTTCATGCATTATGTTAGGTATCAAGGAAAATCCATTTTGG------TTTCAAAAGGGACGCTCCCTTTGATGAATAAATGGAAATATTACCTTGTCAATTTTTGGCAATGTTATTTTGATCTGTGGTTTCACTCCAGAAGGTTCT------ATATAAACCAATTACCCAATCATTCCCTTAACTTTATAGGTTATCTTTCAAGTGTGCGACTAAACCCTTCAATGGTACGAAGTCAAATGCTAGAAAATTCATTTCTAATCAACAATGTTGTTAAGAAATTGGATACCCTTGTTCCAATTATTCCTCTTATTGGATCATTGGCTAAAGCCAAATTTTGTAACCTATTAGGACATCCCGTTAGTAAGTCGGTTTGGACTGATTTATCAGATTCTGATATTATTGACCGATTTGGGCATATATGCAGAAATCTTTCTCATTATCATAGCGGATCTTCCAAAAAAAAGAGTTTGTATCGAATAAAGTATATACTTCGACTTTCTTGTGCTAAAACTTTGGCTCGGAAACACAAAAGTACTGTACGTGCTTT
			TTTGAAAA------GAGTAGGCTCGGAATTTTTGGAAGAATTCTTCACGTCGGAAGAAGAAGTCCTTT------CTTTGACCTTCCCAAGAGCTTCTTCTAC---CTCCCGGGGGGAATATCGA------AGTCGGATTTGGTATTTGGATATTATTTATATCAATGATCTGATCAATTATCAATGA
		</sequence>
		<sequence>
			<taxon idref="Hedyotis"/>
			AAGTGTTGGATTCAAAGCTGGTGTTAAAGATTACAAATTAACTTATTATACTCCTGAATACGAAACCAAAGATACTGATATCTTGGCAGCATTCCGAGTAACTGCTCAACCNGGAGTTCCCCCGGAAGAAGCAGGGGCCGCAGTAGCTGCCGAGTCTTCTACTGGTACATGGACAACTGTATGGACGGATGGACTTACCAGTCTTGACCGTTACAAAGGACGCTGCTACCACATCGAGCCAGTTCCTGGAGAAGAAGAGCAATTTATTGCTTATGTAGCTTACCCTTTAGACCTTTTTGAAGAAGGTTCTGTTACTAACATGTTTACTTCCATCGTAGGTAATGTATTTGGGTTCAAAGCCCTTCGCGCCCTACGTCTGGAAGATTTGCGAATTCCCATTGCTTATGTTAAAACCTTCGAAGGGCCACCTCATGGCATTCAGGTCGAGAGAGATAAATTGAACAAGTATGGTCGTCCCCTGTTGGGATGTACTATTAAACCTAAATTAGGTTTATCGGCTAAAAACTACGGTAGAGCATGTTATGAATGTCTTCGTGGTGGACTTGATTTTACCAAAGATGATGAAAACGTGAACTCCCAACCGTTTATGCGTTGGCGAGATCGTTTCTTATTTTGTGCCGAAGCACTTTATAAAGCGCAGGCTGAAACTGGTGAAATCAAGGGGCATTACTTGAATGCTACTGCAGGTMM-TGCGAAGAAAATGATCAAAAGGGCTGTATTTGCTCGAGAATTGGGAGTTCCTATCGTAATGCATGATTACTTAACAGGGGGATTCACTGCAAATACTACCTTGTCTCATTATTGCCGAGATAATGGATTACTTCTTCACATTCACCGTGCAATGCATGCAGTTATTGATAGGCAGAAGAATCATGGTATGCACTTCCGCGTACTAGCTAAAGCGTTACGTATGTCTGGCGGAGATCATATTCACTCCGGTACTGTAGTAGGTAAACTTGAAGGTGAAAGAGATATCACTTTGGGCTTTGTTGATTTACTACGCGATGATTATATTGAAAAAGATCGYTCCCGCGGTATTTATTTCACTCAAGATTGGGTCTCTATGCCGGGTGTTCTGCCTGTGGCTTCAGGAGGTATTCACGTTTGGCATATGCCTGCTTTGACGGAAATTTTTGGAGATGATTCCGTACTACAGTTCGGTGGAGGAACTTTAGGACACCCTTGGGGTAATGCGCCAGGTGCTGTAGCGAATCGAGTAGCTCTAGAAGCATGTGTAAAAGCTAGGAATGAGGGACGTGATCTTGCTTCTGAGGGTAATGAAATTATCCGCGAGGCTGCTAAATGGAGTCCTGAACTAGCGGCTGCTTGCGAGGTATGGAAAGCGATCAAATTTANNNNNGCAGCAGTGGATACTTTGGAT------------------------------------------------------------------------------------------TCCGA----------------------------------------------------------------------------------------------------------------------------------------------------------------------------------------------------------------------------------------------------------------------------------------------------------------------------------------------------------------------------------------------------------------------------------------------------------------------------------------------------------------------
			-----------------------------------------------------------------------------------------------------------------------------------------------------------------ATGCTATGGAGGGGCCTACTCCGATTTCCGCTCTTATACATGCTGCTACCATGGTGGCGGCGGGAATTTTTCTTGTAGCCCGGCTTCTTCCTCTTTTCATAGTTATACCTTACATAATGAATTTGATTGCGTTGGTAGGTATAATAACACTATTATTAGGAGCTACTTTAGCTCTTGCTCAAAAAGACATTAAGCGAGGTTTAGCCTATTCTACAATGTCGCAATTGGGTTATATGATGCTAGCTCTGGGTATGGGGTCTTATCGAAGTGCTTTATTTCATTTAATTACTCATGCCTATTCCAAAGCCTTATTATTTTTAGGATCGGGTTCCGTTATTCATTCAATGGAAACGGTTGTTGGCTATTCTCCCGATAAAAGCCAAAACATGGCTCTTATGGGAGGTTTAACAAAACATGGACCAATTACCAAAAGCACTTTTTTAATAGGTACACTTTCGCTTTGTGGTATTCCACCATTGGCTTGTTTTTGGTCAAAAGATGAAATTATTGCTGATAGTTGGTTATATTCAACCAGTTTCGCAATAATAGCTTCGGTTACCGCGGGATTAACCGCATTTTATATGTTTCGTATCTATTTACTTACTTTTGAAGGGCATTTAGGTGTTCAGGTTCAAAATTAT------GTTGGTAAACAAGGGACCCCCTTCTATTCACTATCTCTAT---GGGGTAAGGGGGTTTCTACAACAATTACCAAAAATAAAAATTTGAGTTTATTAAC---------------AATGACTAATAAG---GAACCGTCTTCTTTTTTTTCAAAAAAAATATATCCAATTGAT------GATCGTGCTAG------------------GAATGTGACACGGCACTTTATTACTATTGG------ACATTT------TCAGAATGAA---AA------ATTCAATTCT------TATCCTTATGAATCAGATAATACTATGTTATTCCCTCTACTTGTCTTATGTGTATTTACTTTGTTCGTTGGTTCTATAGGAATTCC------TT---------TAAGT------CAAGAAGGGGGGGGTTTAGATATATTATCTAAATGGTTAACTCCGGCTATAACCCTTTTGTCCCAAGAATCGAATACTTCG------ATGGATTGGTACGAATTTTTCAAAGATGCCCTTTTTTCAGTCAGTATAGCTTCTTTAGGAATCTTTATAGCATCTTTTTTTTATAAATCGTCCTATTCCTCTTTATTAAATTTAGATTTAATTAATTCAGTTCTTAAAATAAAAAGCGGCCCTAAGAGACTGCTTT-GGGATAAAATTATAAATGCCATATATAATTGGTCATATAATCGTGCTTAT-ATAGATTCCTTTTATACAATGTCTTTAACTGGAGGAATAAGAAAATCCGCTGAATTGA-TTCATTTTTTTGATCGGCGTGTGATTGATGGAATTACAAATGGGTTTGGTGTTATTACTTTCTTTGTAGGGGAAGCTATCAAATATTTAGGTGGCGGACGCATCTCTCTTT-----------------------------------------GTGCGACTAGGATCTTTTACACATTTTGATGAAGCAAGGTATTCGTCCATACCATCGGTAAGGT-----TTGGAAGACCACGACTGATCTTAAAAAGGAATGAAT--AGAAAAAATAGCATGTCGGGTTGAGGGAGAG---------TGTTTCATTCTGTCCGGATAAGTACAAAACAAAAACCTGT-TTTTCATTTTTGGA-ATGGAAGAAAAT------AA----AGTTGGGTTGAATGAATAAATGGATAGGGCCTCGCGGCTTCAA-
			------TTAATTATCGGAAAAGGCAAAGCAACGAGCTTAT-TTTTTAATTTG----AATTATTTCCTGATCTAATTAGACGTTAAAAATATATTAGTGCCTAATGCAGGAGGGGTTTTTGCC--CATGAGTGTATTCACGGTTTTTTGCATAAATCCTAACTATTCGAATTCTCCATTAT-------GAAACGGAGATATATGTGTCAAAGAAGCAGTATATTGAT------AAAAAG-TGTTTCCGAACTCAAAAGAGCGATTCGGTTG-AAAAAAT-----AAAGGATTTCTAA-TCATGTTGCTATTCCA-------AACATAGAC----------TAAGAATG------GAAAGGGCAAGG--------ATAGAGAATCTGTTGAT------AAGTTTCTACCCG-CCTCCGAGGTA-TTTATTCTTACTCGAATACTTTGTTTTTGACTGTATCGCACTATGTATCATTTGAAAATTCTAAAATATTCTAC-----CTT------TGTTTCAAATATA-----------------------ACTTAA------ATGGAGGAAATCCAAAAAT------ATTTACATCTTGATAGATCT------CAAGAAGCCGGCTTTCTATATCCACTTATCTTTCAGGAGTATATTTACGGGCTTGCTCATAATTCTAGTTTAAACCGATCTCGTTTGTTGGGAAATCCGGGTTGTGATAATAAATACAGTTTCCTACTTGTGAAACGTTTAATTACTCGAATGTATCGACAAAATCATTTTATTATTTTTTCTAATGATTCTAA---------TAAAAATATATTTTTC------GGTCGCAACAAGAATTTCTACCCGCAACCGATATCCGAAGGACTTTCATTTATTGTGGAAATTCCATTTCATATACAATTAATATCTTCTCCCGA------------AAAGCAAAGAATATTTAACTCTCATAATT------TACGATCAATTCATTCACTATTTCCTTTCTTAGAGAACAATCTTTTACATTTTAATTCTGTATTAGGTATACTAATACCTCGCGCCGTCCATCTGGAAATTTTGGTTCAAA-------------------------------------------------------------------------------------------------------------------------------------------------------------------------------------------------------------------------------------------------------------------------------------------------------------------------------------------------------------------------------------------------------------------------------------------------------------------------------------------------------------------------------------------------------------------------------------------------------------------------------------------------------------------------------------------------------------------------------------------------------------------------------------------------------------------------------------------------------------------------------------------------------------------------------------------------
			-------------------------------------------------------------------------------------------------------------------------------------------------------------------------------------------
		</sequence>
		<sequence>
			<taxon idref="Hekistocarpa_minutiflora"/>
			AAGTGTTGGATTCAAAGCTGGTGTTAAAGAGTACAAATTGACTTATTATACTCCTGAATACGAAACCAAAGATACTGATATCTTGGCAGCATTCCGAGTAACTCCTCAACCGGGAGTTCCACCTGAAGAAGCAGGGGCCGCGGTAGCTGCCGAATCTTCTACTGGTACATGGACAACTGTATGGACCGATGGGCTTACCAGCCTTGATCGTTACAAAGGGCGATGCTACCACATCGATCCAGTTCCTGGAGAAGAAGATCAATATATTGTTTATGTAGCTTACCCCTTAGACCTTTTTGAAGAAGGTTCTGTTACTAACATGTTTACTTCCATTGTAGGTAATGTATTTGGGTTCAAAGCCCTGCGCGCTCTACGTCTGGAAGATTTGCGAATCCCTCCTGCTTATACTAAAACCTTCCAAGGCCCGCCTCATGGCATCCAAGTTGAGAGAGATAAATTGAACAAGTATGGTCGTCCCCTGTTGGGATGTACTATTAAACCTAAATTAGGTTTATCTGCTAAAAACTACGGTAGAGCTGTTTATGAATGTCTTCGCGGTGGGCTTGATTTTACCAAAGATGATGAAAACGTGAACTCCCAACCATTTATGCGTTGGAGAGATCGTTTCTTATTTTGTGCTGAAGCACTTTATAAAGCACAGACTGAAACAGGTGAAATCAAAGGGCATTACTTGAATGCTACTGCAGGTACATGCGAAG-AAATGATCAAAAGAGCTGTATTTGCTAGAGAATTGGGAGTTCCTATCGTAATGCATGATTACTTAACAGGGGGATTCACTGCAAATACTAGCTTGGCTCATTATTGCCGAGATAATGGCTTACTTCTTCACATCCACCGCGCAATGCATGCGGTTATTGATAGACAGAAGAATCATGGTATGCACTTCCGCGTACTAGCTAAAGCGTTACGTCTGTCTGGTGGAGATCATGTTCACTCTGGTACCGTAGTAGGGAAACTTGAAGGGGAAAGAGATATCACTTTGGGCTTTGTTGATTTACTTCGTGATGATTTTGTTGAAAAAGATAGCAGTCGCGGTATTTATTTCACTCAAGATTGGGTTTCTCTACCAGGTGTTCTGCCCGTGGCTTCAGGAGGTATTCACGTTTGGCATATGCCTGCTCTGACCGAGATCTTTGGGGATGATTCTGTACTACAGTTCGGTGGAGGAACTTTAGGAC-------------------------------------------------------------------------------------------------------------------------------------------------------------------------------------------------------------------------------------------------------------------------------AGGAGTGGGACTTCTTCTTTT-TCCNNCAGCAACAAAAAATCTTCGTCGTATGTGGKCTTTTCAGAGTATTTTATTGKKAAGTATAGTCATGATTTTTTCAATCMAWCTGTCTATTCAGCAAATAAATASCAATTCGATCTATCAATATGTATGGTCTTGGATCATTAATAATGATTTCTCTTTAGAATTCGGCTATTTGATAGATCCACTTACTTCTATTATGTCAATATTAATAACTACCGTTGGAATTATGGTTCTTATCTATAGTGATAATTATATGGCTCATGATCAAGGATATTTGAGATTTTTTGCTTATATGAGTTTTTTCAGTACTTCCATGTTAGGATTAGTTACTAGTGCTAATTTGATACAAATTTATATTTTTTGGGAATTGGTTGGGATGTGCTCTTATCTATTAATAGGGTTTTGGTTTACACGACCTCTTGCGGCAAATGCTTGCCAAAAAGCTTTTGTGACTAATCGTATAGGGGATTTTGGTTTATTATTAGGAATTTTAGGTTTTTATTG
			GATAACGGGCAGTTTTGAATTTCGTGATTTATTCGAAATATTAAATAACTTAATTTATAATAATGAAGTCAATTTTTTATTTGTTACTTTGTGTGCTGGTCTAGTATTTGTCGGTGCCGTTGCTAAATCTGCACAATTTCCCCTTCATGTATGGTTACCTGATGCCATGGAAGGGCCTACTCCTATTTCCGCTCTTATACACGCTGCTACTATGGTAGCAGCGGGAGTTTTTCTTGTAGCTCGGCTTCTTCCTCTTTTCATAGTTATACCTTACATAATGGATTTTATTTCGTTGATAGGAATAATAACAGTATTATTAGGAGCTACTTTAGCACTTGCTCAAAAAGACATTAAGAGAGGCTTAGCCTATTCCACAATGTCTCAATTGGGTTATATGATGCTAGCATTAGGTATGGGGTCTTATCGAAGTGCTTTATTTCATTTGATTACCCATGCCTATTCCAAAGCATTATTATTTTTAGGATCTGGATCCCTTATTCATTCAATGGAAACAATTGTTGGATATTCTCCCTATAAAAGTCAGAATATGGTTCTTATGGGAGGTTTAACAAAACATATACCAATTACCAAAAACACTTTTTTGTTAGGCACACTTTCTCTTTGTGGTATTCCACCCTTGGCTTGTTTTTGGTCCAAAGATGAAATTCTTAATGATAGTTGGTTGTATTCAACTATTTTCGCAATAATAGCTTGGGTTACCGCGGGATTAACCGCATTTTATATGTTTCGGATCTATTTACTTACTTTTGAAGGGCATTTAAGTGTTCATTTTCAAAATTAC------ATTGGTAAACAAAAAGTCCCTTTTTATTCAATATCTCTAT---GGGGTAAGGGGGCTTCGAAAAGAATTAACACAAATT------GGCCTTTATTAAC---------------AATGAATACTAAT---GAAAGTTCTTCTTTTTTGAAAAAAAAGACATATTCAATTGGT------GATAATGTTCA------------------AAATGTGACACGACCATTTATTACGATTGC------TCGTTT------TGAGAATAAA---AA------GTTTTATTCC------TATCCTTATGAATCAGCCAATACTATGTTATTCCCTTTAGTTGTATTGGGTCTATTTACTTTGTTCATTGGATCTATAGGAATTCC------TT---------TCAAT------CAAGAAGGGGTCGATTTAGATATATTATCCAAATGGTTAACTCCATCTATAAATCTGTTGCACCAAAAGTTTAATCATTCC------ATGGATTGGCACGAATTTTTGAAGGATGCTGTTTTTTCCGTTAGTATAGCTTATTTAGGAATATTTATAGCGTCCTTTTTATATAAGCCCCCTTATTCCTCTTTACGAAATTTTGACTTAATTAATTCAATTATT------AAAAGAGGTCCTAAGAGAATTCTTA-GGGACAAAATTATAAAGGGTCTATATAATTGGTCATATAATCGTGCTTAC-ATAGATTTTTTTTATAAAACATGCTTAACTGGAGGAATAAGAGGGTTTGCTGAATTAA-CTCATTTTTTTGATCGGCGGGTAGTTGATGGAATTACAAATGGAATTGGTGTTATTAATT---------------------------------------------------------------------------------------------------------------------------------------------------------------------------------------------------------------------------------------------------------------------------------------------------------------------------------------------------------------------------
			-------------------------------------------------------------------------------------------------------------------------------------------------------------------------------------------------------------------------------------------------------------------------------------------------------------------------------------------------------------------------------------------------------------------------------------------------------------------------------------------------------------------------------------------------------------------------------------------------------------------------------------------------------------------------------------------------------------------------------------------------------------------------------------------------------------------------------------------------------------------------------------------------------------------------------------------------------------------------------------------------------------------------------------------------------------------------------------------------------------------------------------------GGGTAAAAGATGCCTCGTCTTTGCATTTATTACGATTCTTTTTCCACGAATATTGGAATTGGAATACTCT------TATTGATGCAAAGAAACCCAGTTTTTT------TTTTTCAC---C------------AAAAAGAAATAAAAAATTATTCTTCTTCTTATATAATTCTCATGTATGTGAATACGAATCCATTTTCGTCTTTCTCCGTAATCAATCTTCTTATTTGCGATCAACATCGTTTGGAGGCTTTCTTGAACGAATATTTTTCTATGGAAAAATA------GAACGTYTTGTAGAAGCCTTTGCTAAGGATTTTCGGGCCATTCTATGGTTGTTCAAAGATCCTTTCATGCATTATGTTAGATATCAAGGAAAATCCATTCTGG------TTTCAAATGGGACGCCTCTTTTGATGAATAAATGGAAATCTTACCTTGTCAATTTTTGGCAATGTCATTTTGATCTGTGGTTTAACCCGGCAAGGGTCT------ATAGAAAGCAATTACCCAACTATTCCCTTAACTTTATGGGCTATCTTTCAAATGTGCGGCTAAACCATTCAATGGTACGGAGTCAAATGCTCGAAAATTCATTTCTAATCAATAATGCTATTAAGAAATTTGATACCAATCTTCCAATTATTCCTCTTATTGGATCATTGGCTAAAGCGAAATTTTGTAACTTATTAGGACATCCCGTCAGTAAGCCGATTTGGACTGATTTGTCAGATTCTGATATTATTGACCGATTTGGTCATATATGCAGAAACCTTTCTCATTATCATAGCGGATCCT----------------------------------------------------------------------------------------------
			-------------------------------------------------------------------------------------------------------------------------------------------------------------------------------------------
		</sequence>
		<sequence>
			<taxon idref="Henriquezia_nitida"/>
			-------------------------------------------------------------------------------------------------------------------------------------------------------------------------------------------------------------------------------------------------------------------------------------------------------------------------------------------------------------------------------------------------------------------------------------------------------------------------------------------------------------------------------------------------------------------------------------------------------------------------------------------------------------------------------------------------------------------------------------------------------------------------------------------------------------------------------------------------------------------------------------------------------------------------------------------------------------------------------------------------------------------------------------------------------------------------------------------------------------------------------------------------------------------------------------------------------------------------------------------------------------------------------------------------------------------------------------------------------------------------------------------------------------------------------------------------------------?------------------------------------------------------------------------------------------------------------------------------------------------------------------------------------------------------------------------------------------------------------------------------------------------------------------------------------------------------------------------------------------------------------------------------------------------------------------------------------------------------------------------------------------------------------------------------------------------------------------
			---------------------------TTTATTCGAAATATTCAATAACTTGATTTATAATAATGAAGTTCATTTTTTATTTGTTACTTTGTGTGCTGGTCTAGTATTTGCCGGTGCCGTTGCTAAATCTGCACAATTTCCCCTTCATGTATGGTTACCTGATGCCATGGAAGGGCCCACTCCTATTTCCGCTCTTATACACGCTGCTACTATGGTAGCAGCGGGAATTTTTCTTGTAGCTCGGCTTTTTCCTCTTTTCATAGTTATACCTTACATAATGAATTTTATTTCCTTGATAGGAATAATAACAGTATTATTAGGAGCTACTTTAGCTCTTGCTCAAAAAGACATTAAGAAAGGTTTAGCCTATTCCACAATGTCTCAATTGGGTTATATGATGCTAGCTCTAGGTATGGGGTCTTATCGAAGTGCTTTATTTCATTTGATTACTCATGCCTATTCCAAAGCATTATTATTTTTAGGATCTGGATCCCTTATTCATTCAATGGAAACAATTGTTGGATATTCTCCCTATAAAAGTCAGAATATGGTTCTTATGGGAGGTTTAACAAAACATGTACCAATTACCAAAAAAACTTTTTTATTAGGTACACTTTCTCTTTGTGGTATTCCACCCCTGGCTTGTTTTTGGTCCAAAGATGAAATTCTTAATGATAGTTGGTTGTATTCAACGATTTTCGCACTAATAGCTTGGGCTACCGCAGGATTAACCGCATTTTATATGTTTCGGATCTATTTACTTACTTTTGAAGGGCATTTAAGTGTTCATTTTCAAAATTAC------ATTGGTAAACAAAAAGTCCCCTTCTATTCAATATCTCTAT---GGGGTAAGGGAGCTTMGAAAAGAATTAACAAAAATT------TGCGTTTATTAAC---------------AATGAATAATAAT---GAAAGTTCTTATTTTTTGAAAAAGAAGACATATCCAATTGGT------GATAAGATTCG------------------AAATGTGACACGACCCTTTATTACTATTGC------TCATTT------TGAGAATAAA---AA------GTTTT------------------------------------------------------------------------------------------------------------------------------------------------------------------------------------------------------------------------------------------------------------------------------------------------------------------------------------------------------------------------------------------------------------------------------------------------------------------------------------------------------------------------------------------------------------------------------------------------------------------------------------------------------------------------------------------------------------------------------------------------------------------------------------------------------------------------------------------------------------------------------------------------------------------------------------------------
			-------------------------------------------------------------------------------------------------------------------------------------------------------------------------------------------------------------------------------------------------------------------------------------------------------------------------------------------------------------------------------------------------------------------------------------------------------------------------------------------------------------------------------------------------------------------------------------------------------------------------------------------------------------------------------------------------------------------------------------------------------------------------------------------------------------------------------------------------------------------------------------------------------------------------------------------------------------------------------------------------------------------------------------------------------------------------------------------------------------------TCTTGGTTCAAAACCTTCGTTATTGGGTAAAAGACGTCTCTTCCTTGCATTTATTACGATTCTTTTTCCACGAATATTGGAATTGGAATACTCT------TATTAATACAAAGAACCCCAGTTTTTA------TTTTTCAC---C------------AAAAAGAAATCAAAAATTATTCTTCTTATTATATAATTCTCATGTATGTGAATACGAATCCATTTTCGTCTTTCTCCGCACCCAATCTTCTCATTTGCGATCAACATCTTTTGGAGTCTTTCTTGAACGGATATATTTCTATGGAAAAGTA------GAATGTCTTGTAGAAGTCTTTGCTAAGGATTTTCAGGCCAGTCTATGGTTGTTCAAAGATCCTTTCATGCATTATGTTAGGTATCAAGGAAAATCCATTCTGGCTTCAATTTCAAATGGGACGCCTCTTTTGATGAATAAATGGAAATCTTATTTTGTCAATTTTTGTCAATGTCATTTTGATCTGTGGTTTCACCCGGGAAGGGTCT------ATATAAACCAATTACTCAATCATTCCCTTAACTTTATGGGTTATCTTTCAAGTGTGCGACTAAACCATTCAATGGTACGGAGTCAAATGCTGGAAAATTCATTTCTAATCAATAATGCTATTAAGAAATTGGATATCCTTGTTCCAATTATTCCTCTTATTGGATCGTTGGCTAATTCGAAATTTTGTAACTTATTAGGAGATCCCGTTAGTAAGCCGATTTGGACTGATTTGTCCGATTCTGATATAATTGACCGATTTGGGCATATATGCAGAAACCTTTCTCATTATCATAGCGGATCTTCCAAAAAAAAGAGTTTGTATCGAATAAAGTATATACTTCGACTTTCTTGTGCTAAAACTTTGGCTCGGAAACACAAAAGTACTGTGCGTGCTTT
			TTTGAAAG------GATTAGGCTCGGAATTTTTGGAAGAATTCCTCATGTCAGAAGAAGAAGCTCTTT------CTTTGACCTTACCAAGAACTTCTTCTAC---TTTTCGGGGGGTATATAGA------AATCGAATTTGGTATTTGGATATTATTTATATCAATGATCTGACCAATTATCAATGA
		</sequence>
		<sequence>
			<taxon idref="Hillia_triflora"/>
			AAGTGTTGGATTCAAAGCTGGTGTTAAAGAGTACAAATTGACTTATTATACTCCTGAATACGAAACCAAAGATACTGATATCTTGGCAGCATTCCGAGTAACTCCTCAACCTGGAGTTCCACCCGAAGAAGCAGGGGCCGCGGTAGCTGCCGAATCTTCTACTGGTACATGGACAACTGTGTGGACCGATGGACTTACCAGCCTTGATCGTTACAAAGGGCGATGCTACCACATCGAGCCAGTTCCTGGAGAAGAAGATCAATATATTGCTTATGTAGCTTACCCCTTAGACCTTTTTGAAGAAGGTTCTGTTACTAACATGTTTACTTCGATTGTAGGTAAYGTATTTGGGTTCAAAGCCCTGCGTGCTCTACGNSTGGAAGATTTGCGAATCCCCACTGCTTATATTAAAACCTTCCAAGGCCCGCCTCATGGCATCCAAGTTGAGAGAGATAAATTGAACAAGTATGGTCGTCCCCTGTTGGGATGTACTATTAAACCTAAATTAGGTTTATCTGCTAAAAACTACGGTAGAGCCGTTTATGAATGTCTTCGTGGTGGGCTTGATTTTACCAAAGATGATGAAAACGTGAACTCCCAACCATTTATGCGTTGGAGAGATCGTTTCTTATTTTGTGCCGAAGCACTTTATAAAGCACAGGCTGAAACAGGTGAAATCAAAGGCCATTACTTGAATGCTACTGCAGGTACATGCGAAG-AAATGATGAAAAGGGCTGTATTTGCTAGAGAATTGGGAGTTCCTATCGTAATGCATGATTACTTAACGGGGGGATTCACTGCAAATACTAGCTTGGCTCATTATTGCCGAGATAATGGTCTACTTCTTCACATCCACCGCGCAATGCATGCGGTTATTGATAGACAGAAGAATCATGGTATGCACTTCCGCGTACTAGCTAAAGCGTTACGTCTGTCTGGTGGAGATCATATNCATGCTGGTACCGTAGTAGGGAAACTTGAAGGGGAAAGAGACATCACTTTGGGCTTTGTTGATTTACTGCGTGATGATTTTATTGACAAAGATCGAAGTCGCGGTATTTATTTCACTCAAGATTGGGTCTCTCTACCAGGTGTTCTGCCCGTGGCTTCAGGAGGTATTCACGTTTGGCATATGCCTGCTCTGACCGAGATCTTTGGGGATGATTCTGTACTACAGTTCGGTGGAGGAACTTTAGGACACCCTTGGGGTAATGCGCCAGGTGCCGTAGCGAATCGAGTAGCTCTAGAAGCATGTGTAAAAGCTCGTAATGAAGGGCGCGATCTTGCTGCTGAGGGTAATGAAATTATCCGCGAGGCTAGTAAATGGAGTCCTGAATTAGCTGCTGCTTCTGAGGTATGGAAGGCAATCAGGTTTAATTTTAAAGCAGTCGATACTTTGGAT---ATGCAACAGACATWTNAATATGGGTGGATCATACCTTTCATTCNACTTTCAATTCCTATATTAATA---------CTTCTNYTTTT-TCCAACGACAACAAAAAATCTTSGTSGDATGTGGTYTTTTCAGAGTGTTTTATTGTTAAGDATAGTCATGATTTTTTCAATAAATCTGTCTATTCAACAAATAAATAGCAATTCTATCTATCAATATGNNTGGTCTKGGATCATTAATAATGATTTTTCTTTAGAATTCGGTTATTTGATTGATCCGCTTTCTTCTATTATGTCAATATTAATCACTACCGTTGGAATTATGGTTCTTATTTATAGTGATAATTATATGGCTCATGATCAAGCATATTTGAGATTTTTTGCTTATATGAGTTTTTTCAGTACTTCCATGTTAGGATTAGTTACTAGTTCGAATTTGATACAAATTTATATTTTTTGGGAATTGGTTGGGATGTGTTCCTATCTATTAATAGGGTTTTGGTTTACACGACCTCTTTCGGCAAATGCTTGCCAAAAAGCTTTTGTAACTAATCGTATAGGGGATTTTTGTTTATTATTAGGAATTTTAGGTTTTTATTG
			GATAACCGGAAGTTTTGAATTTCGGGATTTATTCGAAATATTCAATAACTTGATTTATAATAATGAAGTCAATTTTTTATTTGTTACTTTGTGTGCTGTTCTATTATTTGCCGGTGCCGTTGCGAAATCTGCACAATTTCCCCTTCATGTATGGTTACCTGATGCCATGGAAGGGCCCACTCCTATTTCCGCTCTTATACATGCTGCTACTATGGTAGCGGCAGGAATTTTTCTTGTAGCTCGGCTTCTTCCKCTTTTCATAGTTATACCTTACATAATGAATTTCATTTCGTTAATAGGGATAATAACAGTATTCTTAGGAGCTACTTTAGCTCTTGCTCAAAAAGACATTAAGAGAGGTTTAGCCTATTCCACAATGTCTCAATTGGGTTATATGATGCTAGCTCTAGGTATGGGGTCTTATCGAAGTGCTTTATTTCATTTGATTACTCATGCCTATTCCAAAGCATTATTATTTTTAGGATCCGGATCTGTTATTCATTCAATGGAAACAATTGTTGGATATTCTCCCCATAAAAGTCAGAATATGGCTCTTATGGGGGGTTTAACAAAACATGTACCAATCACCAAAAACACTTTTTTATTAGGTACACTTTCTCTTTGCGGTATTCCTCCTTTGGCTTGTTTTTGGTCCAAAGATGAAATTCTTAATGATAGTTCTTTGTATTCACCTATTTTTGCAATAATAGCTTGGGCTACTGCGGGATTAACCGCATTTTCTATATTTCGGATTTACTTACTTACTTTTGAAGGGCATTTAAGTGTTCATTTTCAAAATTACATTGGTATTGGTAAACAAAAAGTGTCCTTCTATTCAATATCTCTAT---GGGGTAAAGGAGCTTCGAAAAGAATTAACAAAAATT------TGCGTTTATTAAC---------------AATGAATAATAAT---CAAAGTTCTTCTTTTTTTTCAAAAAGGATATATCCAATTGAT------GACAATGTTAG------------------AAATATGACACGACCTTTTATTACTGTTGC------TTATTT------TGAGAATAAA---AA------GTTTTATTCC------TATCCCTATGAATCGGACAATACTATGGTATTCCCTTTACTTGTATTGGGTCTATTTACTTTTTTCGTTGGATCTATAGGAATTCC------CT---------TCAAT------AAAGAAGGGGTGGATTTAGATATATTATCTAAATGGTTAACTCCATCTATAAATCTTTTGCATCAAAAGTTGAACAATTCC------ATGGATTGGTATGAATTTTTCAAAGATGCGGTTTTTTCAGTTAGTATAGCTTATTTAGGAATATTTATAGCATCTTTTTTATATAAACCCCCCTATTCCTCTTTACTCAATTTTGATTTAATTAATTCAGTTCTT------AAAAGAGGTCCTAAGAGAATTAGTT-GGGATAAAATGCTAAATAGCATATATAATTGGTCATATAATCGTGCTTAC-ATAGATTCCTTTTATACAATATCCTTAAGTGGAGGAATAAGAAGATTAGCTAAATTAG-CTCATTTTTTTGATCGACAGATAATTGATGGAATTACAAATGGGATTGGTCTTATTAGTTTTTTTATAGGAGAAGCTGTCAAATATATAGGTGGCGGCCGCATCTCTTCTTATCTTTTCTTCTATTTATCTTATGTATCTATTTTTTT----GTGCGGCTAGGATCTTTTACACATTTAGATGAAGCAAGGGATTCGTCCATACCATTGGTAAATT-----TTGGAAGACCACGACTGATCCTGAAAGGGAATGAAT--GGAAAAAATAGCATGTCGGATTGAGGGAGAGTTGTGAGAATGTTTCATTCTTACCGGATCAGTACAAAACAAAAACCTGG-TTCAAATTCTTGGA-ACGGAAGAAAAT------AA----AGTTGGGTTGAATGAATAAATGGATAGGGCCCCGCGGCTTCAA-
			------TTAATTATAGGGAAAGATAAAGCAACGAGCTTCTGTTCTGAATTTG----AATTATTTCCCAATCTAATTAGACGTTAAAAATATATTAGTGCCCAATGCGGGAAGGATTTCTCCCCTCATGAGGGGATTCTCGATTTTTTCAACGAATCCTAACTATTGTAATTCTCCATTAT-------GAAACGGAGATGTGTGTGTAGAAGAAGCAGTATATTGAT----AAAGAAAG-TTTTTCCGAAATCAAAAGAGCGATTAGGTTG-AAAAAAT-----AAAAGATTTCTAA-CCATCTTGTTATCCTAT------AACATAGAC----------TAAAAATG-----AAAAAAAGAGAGG--------ATAGAGAATCTGTTGAT------AAGTTTACCCCCG-TCTCCGAGGTATTCTATTCTTACTAGAATACTTTG-GTTTAACTATATCGCACTATGTATCATTTGATAATCCCAAAATCTTCTAC-----CTT------TGGTTCAAATCTA---------------------ATAT-CAA------ATGGAGGAAATCCAAAGAT------ATTTACAGCTTGATAGATCT------CAACAACACGGCTTTCTATATCCACTTATCTTTCAGGAGTATATTTATGCACTTGCTCATGATCATAGTTTAAACCGATCTATTTTGTTGGAAAATCCAGGTTATGACAATCAATTCAGTTTCCTAATTGTGAAACGTTTAATTACTCGAATGTATCAACAAAATCATTTTATTATTTTTGCTAATGATTCTAA---------TCAAAATCCATTTTTT------GGTCGCAACAAGAATTTATATTCTCAAACGATATCAGAAGGATTTGCATTTATTGTGGAAATTCTATTTTATATACAATTAATATCTTCTCAAGC------------GGGGAAAGGTATATTAAAATCTTATAATT------TAGGATCCATTCATTCACTATTTCCTTTCTTAGAGAACAATTTGTCACATTTAAATTCTGTGTTAGATATACTAATACCCCACCCCATCCATTTGGAAATCTTGGTTCAAAACCTTCGTTATTGGGTAAAAGACGCCTCTTCCTTGCATTTATTACGATTCTTTTTCCACGAGTATCGGAATTGGAATCCTTT------TATTGCTACAAAGAAACCCAGTTTTTA------TTTTTCAC---C------------AAAAAGAAGTCAAAGATTATTATTCTTCTTATATAATTCTCATGTATGTGAATACGAATCCATTTTCATCTTTCTCCGTAACCAATCTTCTCATTTGCGATCAACATCTTTTAGAGTCTTTCTTGAACGAATATATTTCTATGGAAAAATA------GAACGTCTTGTAGAAGTTTTTGCTAAGGATTTTCAGGCCAGTCTATGGTTGTTCAAAGATCCTTTCATGCATTATGTTAGGTATCAAGGAAAATCCATTTTGG------TTTCAAAAGGGACGCCCCTTTTGATGAATAAATGGAAATATTACCTTGTCAATTTTTGGCAATCTTATTTTGATCTGTGGTTTCACTCCGGAAGGGTCT------ATATAAACCAATTACCCAATCATTCCCTTAACCTTCTAGGTTATCTTTCAAGTGTGCGACTAAACCCTTCAACGTTACGTAGTCAAATGCTAGAAAATTCATTTCTAATCAATAATGCTATTAAGAAATTTGATACCCTTGTTCCAATTATTTCTCTTATTGGATCATTGGCTAAAGCCAAATTTTGTAACCCATTAGGACATCCCGTTAGTAAGTCGGCTTGGACTGATTTATCAGATTCTGATATTATTGATCGATTTGGGCATATATGCAGAAACCTTTCTCATTATCATAGCGGATCTTCAAAAAAAAAGAGTTTGTATCGAATAAAGTATATACTTCGACTTTCTTGTGCTAAAACTTTGGCTCGGAAACACAAAAGTACTGTACGTGCTTT
			TTTGAAAA------GATTAGGCTCAGCATTTTTGGAAGAATTCCTCACGTCGGAAGAAGAAGTCCTTT------CTTTGACCTTCCCAAGAGCTTCTTCTAC---TTTTCGGGGGGAATATAGA------AGTCGGATTTGGTATTTGGATATTATTTATATCAACGATCTGACCAATTATCAATGA
		</sequence>
		<sequence>
			<taxon idref="Hymenodictyon_floribundum"/>
			NNNNGTTGGATTCAAAGCTGGTGTTAAAGAGTACAAATTGACTTATTATACTCCTGAATACGAAACCAAAGAGACTGATATCTTGGCAGCATTCCGAGTAACTCCTCAACCTGGAGTTCCACCTGAAGAAGCAGGGGCCGCGGTAGCTGCCGAATCTTCTACTGGTACATGGACAACTGTGTGGACCGATGGACTTACCAGCCTTGATCGTTACAAAGGGCGATGCTACCACATCGAGCCAGTTCCTGGAGAAGAAGATCAATATATTGCTTATGTAGCTTACCCTTTAGACCTTTTTGAAGAAGGTTCTGTTACTAACATGTTTACTTCCATTGTAGGTAATGTATTTGGGTTCAAAGCCCTGCGTGCTCTACGTCTGGAAGATTTGCGAATTCCCGTTGCTTATACTAAAACCTTCCAAGGCCCGCCTCATGGCATCCAAGTTGAGAGAGATAAATTGAACAAGTATGGTCGTCCCCTGTTGGGATGTACTATTAAACCTAAATTAGGTTTATCTGCTAAAAATTACGGTAGAGCAGTTTATGAATGTCTTCGTGGTGGGCTTGATTTTACCAAAGATGATGAAAACGTGAACTCCCAACCATTTATGCGTTGGAGAGATCGTTTCTTATTTTGTGCCGAAGCAATTTATAAAGCACAGGCTGAAACAGGTGAAATCAAAGGGCATTACTTGAATGCTACTGCAGGTACATGCGAAG-AAATGATCAAAAGAGCTGTATTTGCTAGAGAATTGGGAGTTCCTATCGTAATGCATGATTACTTAACGGGGGGATTCACTGCAAATACTAGCTTGGCTCATTATTGCCGAGATAATGGTCTACTTCTTCACATCCACCGCGCAATGCATGCGGTTATTGATAGACAGAAGAATCATGGTATGCACTTTCGCGTACTAGCTAAAGCCTTACGTCTGTCTGGTGGAGATCATATTCACGCTGGTACCGTAGTAGGGAAACTTGAAGGGGAAAGAGACATCACTTTGGGCTTTGTTGATTTACTGCGTGATGATTTTATTGAAAAAGATCGAAGTCGCGGTATTTATTTCACCCAAGATTGGGTCTCTCTACCAGGTGTTCTGCCCGTGGCTTCAGGAGGTATTCACGTTTGGCATATGCCTGCTCTGACCGAGATCTTTGGGGACGATTCTGTACTACAGTTCGGTGGAGGAACTTTAGGACACCCTTGGGGTAATGCGCCAGGTGCCGTAGCGAATCGAGTAGCTCTAGAAGCATGTGTAAAAGCTCGTAATGAGGGGCGCGATCTTGCTGCTGAGGGTAATGAAATTGTCCGTGAGGCTAGTAAATGGAGTCCTGAATTAGCTGCTGCTTGTGAGGTATGGAAAGAGATCCGGTTTAATTTTAAAGCAGTGGATACTTTGGAT-------------------------------------------------------------TAGTAATAGGGATGGGACTTCTTCTTTT-TCCAACGGCAACAAAAAACCTTCGTCGTATGTGGTCCTTTCAAAGTATTTTATTGTTAAGTATAGTCATGATTTTTTCAATCAATCTAGCTATTCAACAAATAAATAGCAATTCTATCTATCAATATGTATGGTCTTGGATCATTAATAATGATTTTTCTTTAGAATTCGGTTATTTGATTGATCCACTTACTTCTATTATGTCAATATTAATCACTACCGTTGGAATTATGGTTCTTATTTATAGTGATAATTATATGGCTCATGATCAAGCATATTTGATATTTTTTGCTTATATGAGTTTTTTCAGTACTTCCATGTTAGGATTAGTTACTAGTTCGAATTTGATACAAATTTATATTTTTTGGGAATTGGTGGGGGTGTGTTCCTATCTATTAATAGGGTTTTGGTTTACACGACCTCTTGCGGCAAATGCTTGCCAAAAAGCTTTTGTAACTAATCGTATGGGGGATTTTTGTTTATTATTAGGAATTTTAGGTTTTTATTG
			GATAACAGGAAGTTTTGAATTTCGAGATTTATTCGAAATATTCAATAATTTGATTTATAATAATGAAGTCAATTTTGTATTTGTTACTTTGTGTGCTGTTCTATTATTTGCTGGTGCCGTTGCTAAATCTGCACAATTTCCCCTTCATGTATGGTTACCTGATGCCATGGAGGGGCCTACTCCTATTTCCGCTCTTATCCATGCTGCTACTATGGTAGCAGCAGGAATTTTTCTTGTAGCTCGGCTTTTTCCTCTTTTCATACTTATACCTTACGTAATGAATTTCATTTCGTTGATAGGGATAATAACAGTATTGTTAGGAGCTACTTTAGCTCTTGCTCAAAAAGACATTAAGAGAGGTTTAGCCTATTCCACAATGTCTCAATTGGGTTATATGATGCTAGCTCTAGGTATGGGGTCTTATCGAAGTGCTTTATTTCATTTGATTACTCATGCCTATTCCAAAGCATTATTATTTTTAGGATCCGGATCCGTTATTCATTCAATGGAAACCGTTGTTGGATATTCTCCACATAAAAGTCAGAATATGGCTCTTATGGGGGGTTTAACAAAACATGTACCAATCACCAAAAACACTTTTTTATTAGGTACACTTTCTCTGTGCGGTATTCCGCCTTTGGCTTGTTTTTGGTCAAAAGATGAAATTCTTAATGATAGTTGGTTGTATTCAACGATTTTCGCAATAATAGCTTGGGCTACCGCAGGATTAACCGCATTTTATATGTTTCGAATCTACTTACTTACTTTTGAAGGGCATTTAAGTGTTCATTTTCAAAATTACATTGGTATTGGTAAACAAAAAGCCCCCTTTTATTCAATATCTCTAT---GGGGTAAAGGAGCTTCGAAAAGAATTAACAAAAATT------TGCGTTTATTAAC---------------AATGAATAATACT---AAAAGTTCTTCTTTTTTTTCAAAAAGGACATATCTAATCGAT------GACAATGGTAG------------------AAATGTGAGACGACCCTTTATTACTATTGC------TTATTT------TGAGAATAAA---AA------GTTTTATTCC------TATCCCTATGAATCGGATAATACTATGGTATTCCCTTTACTTGTATTGGGTCTATTTACTTTGTTCGTTGGATCTATAGGAATTTC------CT---------TCAAT------CAAGAAGGGGTGGATTTAGATATATTATCTAAATGGATAACTCCATCTATAAATCTTTTGCATCAAAAGTTGAACAATTCG------ATGGGTTGGTACGAATTTTTGAAAGATGCAGCTTTTTCAGTTAGTATAGCTTATTTAGGAATATTTATAGCATCCTTTTTATATAAACCCCCCTATTCCTCGTTACTAAATTTTGATTTAATTAATTCAGTTGTT------AAAAGAGGTCCTAAGAGAATTCTTT-GGGACAAAATTCTAAATGGCATATATAATTGGTCATATAATCGTGCTTAC-ATAGATTCTTTTTATACAATATCCTTAACTGGAGGAATAAGAAGATTATCTGAATTAA-CTCATTTTTTTGATCGACAGGTAATTGATGGAATTACAAATGGGGTTGGTGTTGTTAGTTTTTTTATGGGAGAAGCTGTCAAATATATAGGTGGCGGGCGC----------------------------------------------------------------------------------------------------------------------------------------------------------------------------------------------------------------------------------------------------------------------------------------------------------------------------------
			------------------------------------------------------------------------------------------------------------------------------------------------------------------------------------------------------------------------------------------------------------------------------------------------------------------------------------------------------------------------------------------------------------------------------------------------------------------------------------------------------------------------------------------------------------------------------------------------------------------------------------------------------------------------TATATTTATGCACTTGCTCATGATCATAGTTTAAACCGATCTATTTTGTTGGAAAATCTGGGTTATGACAATCAATTCAGTTTCCTAATTGTGAAACGTTTAATTACTCGAATGTCTCAACAAAATCATTTTATTATTTTTGCTAATTATTCTAA---------TCAAAATCCTTTTTTT------GGTCGCAACAAGAATTTATATTCTCAAATAATAGCAGAAGGGTTTGCATTTATTGTGGAAATTCCATTTTATATACGATTAATATCTTCTCAAGC------------GGGGAAAGAAATATTCAAATCCTATAATT------TACGATCAATTCATTCACTATTTCCTTTCTTAGAGAGCCATTTTTCACATTTAAATTCTGTGTTAGATATACTAATACCTCACCCCGTCCATCTAGAAATCTTGGTTCAAAACCTTCGTTATTGGGTAAAAGACGCCCCTTCCTTGCATTTATTACGATTCTTTTTCCACGAGTATTGGAATTGGAATACTCT------TATTGCTAGAAAGAAATCCAGTTTTTA------TTTTTCAC---C------------AAAAAGAAATAAAAGATTATTATTCTTTTTATATAATTCTCATGTATGTGAATACGAATCCATTTTCGTCTTTCTCCGTAACCAATCTTCTCATTTGCGATCAACATCTTTTGGAGTCTTTCTTGAACGAATATATTTCTATGGAAAAATA------GAACGTCTTGTAGAAGTTTTTGCTAAGTATTTTCAGGCTAGTCTATGGTTGTTCAAAGATCCTTTCATGCATTATGTTAGGTATCAAGGAAAATCAATTTTGG------CTTCAAAAGGGACGCCCTTTTTGATGAATAAATGGAAATATTATCTTGTCAATTTTTGGCAATGTTATTTTAATCTGTGGTTTCACTTCGGAAAGGTCT------ATATAAACCAATTATCCAATCATTCCCTTAACTTTATAGGTTATCTTTCAAGTGTGCGACTAAACCCTTTAATGGTACGGAGTCAAATGCTAGAAAATTCATTTCTAATCAATAATGCTATTAAGAAATTTGATACCCTTGTTCCAATTATTCCTCTTATTGGATCATTGGCTAAAGCAAAATTTTGTAACCTATTAGGACATCCCATTAGTAAGCCGGTTTGGACTGATTTATCAGATTGTGATATTATTGACCAATTTGGACATATATGCAGAAACCTTTCTCATTATCATAGCGGATCTTCCAAAAAAAAGAGTTTGTATCGAATAAAGTATATACTTCGACTTTCTTGTGCTAAAACTTTGGCTCGGAAACACAAAAGTACTGTGCGTGCTTT
			TTTGAAAA------GATTAGGCTCGGAATTTTTGGAAGAATTCCTCACGTCGGAAGACGAAGTCCTTT------ATTTGACCTTCCCAAGAACTTCTTCTCC---TTTTCGGGGGGAATATAGA------AGTCGGATTTGGTATGTGGATATTATTTATATCAATGATCTGACCAATTATCAATGA
		</sequence>
		<sequence>
			<taxon idref="Isertia_laevis"/>
			AAGTGTTGGATTCAAAGCTGGTGTTAAAGAGTACAAATTGACTTATTATNCTCCTGAATACGAAACCAAAGATACTGATATCTTGGCAGCATTCCGAGTAACTCCTCAACCTGGAGTTCCACCCGAAGAAGCAGGGGCCGCGGTAGCTGCCGAATCTTCGACTGGTACATGGACAACTGTGTGGACCGATGGACTTACCAGCCTTGATCGTTACAAAGGGCGATGCTACCACATCGAGCCAGTTCCTGGAGAAGAAGATCAATTTATTGCTTATGTAGCTTACCCTTTAGACCTTTTTGAAGAAGGTTCTGTTACTAACATGTTTACTTCCATTGTAGGTAATGTATTTGGGTTCAAAGCCCTGCGTGCTCTACGTCTGGAAGATTTGCGAATCCCAATCTCTTATATTAAAACCTTCCAAGGCCCGCCTCATGGCATCCAAGTTGAGAGAGATAAATTGAACAAGTATGGTCGCCCCCTGTTGGGATGTACTATTAAACCTAAATTAGGTTTATCTGCTAAAAACTACGGTAGAGCAGTTTATGAATGTCTTCGTGGTGGGCTTGATTTTACCAAAGATGATGAAAACGTGAACTCCCAACCATTTATGCGTTGGAGAGATCGTTTCTTATTTTGTGCCGAAGCACTTTATAAAGCACAGGCTGAAACAGGTGAAATCAAAGGGCATTACTTGAATGCTACTGCAGGTACATGCGAAG-AAATGATGAAAAGAGCTATATTTGCTAGAGAATTGGGAGTTCCTATCGTAATGCATGACTACTTAACGGGGGGATTCACTGCAAATACTAGCTTGGCTCATTATTGCCGAGATAATGGTCTACTTCTTCACATCCACCGCGCAATGCATGCGGTTATTGATAGACAGAAGAATCATGGTATGCACTTCCGCNTACTAGCTAAAGCGCTACGTATGTCTGGTGGAGATCATATTCACGCTGGTACCGTAGTAGGGAAACTTGAAGGGGAAAGAGACATCACTTTGGGCTTTGTTGATTTACTGCGTGATGATTTTATTGAAAAAGATCGAAGTCGCGGTATTTATTTCACTCAAGATTGGGTTTCTCTACCAGGTGTTCTGCCCGTCGGTTCAGGAGGTATTCACGTTTGGCATATGCCTGCTCTGACCGAGATCTTTGGGGACGATTCTGTACTACAGTTCGGTGGAGGAACTTTAGGACACCCTTGGGGTAATGCGCCAGGTGCCGTAGCGAATCGAGTAGCTCTAGAAGCATGTGTAAAAGCTCGTAATGAAGGGCGCGATCTTGCTGCTGAGGGTAATGAAATTATCCGTGAGGCTAGTAAATGGAGTCCTGAATTGGCTGCTGCTTGTGAGGTATGGAAGGAAATCAGGTTTAATTTTAAAGCAGTGGATACTTTGTAA-------------------------------------------------------TTCCTATATTAATAGGGATGGGACTTCTTCTTTT-TCCAANGACAACAAAAAATCTTCGTCGTATGTGGTCTTTTCAGAGTGTTTTATTGTTAAGTATAGTCATGATTTTTTCAATCAATCTGTCTATTCAACAAATAAATAGCAATTCTATCTATCAATATGTATGGTCTTGGATCATTAATAATGATTTTTCTTTAGAATTCGGTTATTTGATTGATCCACTTACTTCTATTATGTCAATACTAATCACTACCGTTGGAATTATGGTTCTTATTTATAGTGATAATTATATGGCTCATGATCAAGCATATTTGAGATTTTTTGCTTATCTGAGTTTTTTCAGTACTTCCATGTTAGGATTAGTTACTAGTTCGAATTTGATACAAATTTATATTTTTTGGGAATTGGTTGGGGTGTGTTCCTATCTATTAATAGGGTTTTGGTTTACACGACCTCTTGCGGCAAATGCTTGCCAAAAAGCTTTTGTAACTTATCGTATAGGGGATTTTGGTTTATTATTAGGAATTTTAGGTTTTTATTG
			GATAACAGGAAGTTTTGAATTTCGGGATTTATTCGAAATATTCAATAACTTGATTTATAATAATGAAGTAAATTTTTTATTTGTTACTTTGTGTGCTGTTCTATTATTTGCCGGTGCCGTTGCTAAATCTGCACAATTTCCCCTTCATGTATGGTTACCCGATGCCATGGAGGGGCCTACTCCTATTTCCGCTCTTATACATGCTGCTACTATGGTAGCAGCGGGAATTTTTCTTGTAGCTCGGCTTCTTCCTCTTTTCATAGTTATACCTTACATAATGAATTTCATTTCGTTGATAGGGATAATAACAGTATTGTTAGGAGCTACTTTAGCTCTTGCTCAAAAAGACATTAAAAGAGGTTTAGCCTATTCCACAATGTCTCAATTGGGTTATATGATGCTAGCTCTAGGTATGGGGTCTTATCGAAGTGCTTTATTTCATTTGATTACTCATGCCTATTCCAAAGCATTATTATTTTTAGGATCCGGATCCGTTATTCATTCAATGGAAACAATTGTTGGATATTCTCCTCATAAAAGTCAGAATATGGCTCTTATGGGGGGTTTAACAAAACATATACCAATCACCAAAAACACTTTTTTATTAGGTACACTTTCTCTTTGTGGTATTCCGCCTTTGGCTTGTTTTTGGTCCAAAGATGAAATTCTTAATGATAGTTGGTTGTATTCAACGATTTTCGCAATAATAGCTTGGGCTACTGCGGGATTAACCGCATTTTATATGTTTCGGATCTACTTACTTACTTTTGAAGGGCATTTAAATGTTCATTTTCAAAATTACATTGGTATTGATAAACAAAAAGCCCTCTTCTATTCAATATCTCTAT---GGGGTAAAGGAGCTTCGAAAAGAATTAACAAAAATT------TGCCTTTATTAAC---------------AATGAATAATAAT---GAAAGTTCTTCTTTTTTTTCAAAAAGGGCATATCCAATTGAT------GACAATGTTCG------------------AAATGTGACACGACCCTTTATTACTATTGC------TCATTT------TGAGAATAAA---AA------GTTTTATTCC------TATCCCTATGAATCGGACAATACTATGGTATTCCCTTTACTTGTATTGGGTCTATTTACTTTGTTCATTGGGTCTATAGGAATTCC------CT---------TCAAT------CAAGAAGGGGTGGATTTAGATATATTATCTAAATGGTTAAATCCATCTATAAATCTTTTGCATCAAAAATTGAACAATTCG------GTGGATTGGTACGAATTTTTGAAGGATGCAGTTTTTTCAGTTAGTATAGCTTATTTAGGAATATTTATAGCATCCTTTTTATATAAACCCCCCTATTCCTCTTTACTAAATTTTGATTTAATTAATTCAGTTCTT------AAAAGAGGTCCTAATAGAATTCTTT-GGGACAAAATTCTAAATGGCATATATAATTGGTCATATAATCGTGCTTAC-ATAGATGATTTTTATACAATATCCTTAACTGGAGGAATAAGAAGATTAGCTGAATTAA-CTCATTTTTTTGATCGACAGTTAATTGATGGAATTACGAATGGGTTTGGTATTGTTAGTTT-------------------------------------------------------------------------------------------GTGCGGCTAGGATCTTTTACACATTTAGATGAAGTAAGGGATTCGTCCATACTATCGGTAAAGT-----TTGGAAGACCACGACTGATCCTAAAAGGGAATGAAT--GGAAAAAATAGCATGTCGGATTGAGGGAGAGTTCTGAGAATCTTTCATTCTTACCAGATCAGTACAAAACAAAAACCTGG-TTCGAATTCTTGGA-ACGGAAGAAAAT------AA----AGTTGGGTTGAATGAATAAATGGATAGGGCCT-GCGGCTTCAA-
			------TTAATTATAGGGAAAGACAAAGCAACGAGCTTCTGTTCTGAATTTG----AATTATTTCCCGATCTAATTAGATGTTAAAAATATATTAGTGCCCAATGCGGGAAGGATTTCTCCTCTCATGAGTGGATTCTCGATTTTTTCAACGAATCCTAACTATTGTAATTCTCCATTAT-------GAAACGGAGATGTGTGTGTAGAAGAAGCAGTATATTGAT----AAAGAAAG-TTTTTCCGAAATCAAAAGAGCGATTAGGTTG-AAAAAAT-----AAAAGATTTCTAA-CCATCTTGTTATCCTAT------AACATAGAT----------TAAAAATG-----AAAAAAAGAGAGG--------ATAGAGAATCTGTTGAT------AAGTTTACCCCCG-CTCCCGAGGTA-TCTATTCTTACTAGAATACTTTG-GTTTGACTATATCGCACTATGTATCATTTGATAATCCCAAAATCTTCTAC-----CTT------TGGTTCAAATTTA---------------------ATAT-CAA------ATGGAGGAAATCCAAAGAT------ATTTACAGCTTGATAGATCT------CAACAACACGGCTTTCTATATCCACTTATCTTTCAGGAGTATATTTATGCACTTGCTCATGATCATAGTTTAAACCGATCTATTTTGTTGGAAAATCCAGGTTATGACAATCAATTCAGTTTACTAATTGTGAAACGTTTAATTACTCGAATGTATCAACAAAATCATTTTATTATTTTTGCTAATGATTCTAA---------TCAAAATCCATTTTTT------GGTCGCAACAAGAATTTATATTCTCAAACGATATCAGAAGGATTTGCATTTATTGTGGAAATTCCATTTTATATACGATTAATATCTTCTCAAGC------------GGGGAAAGGGATATTAAAATCTTATAATT------TACGATCAATTCATTCACTATTTCCTTTCTTAGAGAACAATTTTGCACATTTAAATTCTGTGTTAGATATACTAATACCCCACCCCATCCATTTGGAAATCTTGGTTCAAAACCTTCGTTACTGGGTAAAAGACGCCGCTTCCTTGCATTTATTACGATTATTTTTCCACGAGTATTGGAATTGGAATACTCT------TATTGCTACAAAGAAACCCAGTTTTTA------TTTTTCAC---C------------AAAAAGAAGTGAAAGATTATTATTATTCTTATATAATTCTCATGTATGTGAATACGAATCCATTTTCGTCTTTCTCCGTAACCAATCTTCTCATTTGCGATCAACATCTTTTGGATTCTTTCTTGAACGAATATATTTCTATGGAAAAATA------AAACGTCTTGTAGAAGTTTTTGCTAAGGATTTGCAGGCTAGTCTATGGTTGTTCAAAGATCCTTTCATGCATTATGTTAGGTATCAAGGAAAATCCCTTTTGG------TTTCAAAAGAGACGCCCCTTTTGATGAATAAATGGAAATATTACCTTGTCAATCTTTGGCAATGTTATTTTGATCTGTGGTTTCACTCCGGAAGGGTCT------ATATAAACCAATTACCCAATAATTCCCTTAACTTTATAGGTTATCTTTCAAGTGTACGACTAAACCCTTCAACGGTACGGAGTCAAATGTTAGAAAATTCATTTCTAATCAACGATGCTATTAAGAAATTTGATACCCTTGTTCCAATTATTCCTCTTATTCGATCATTGGCTAAAGCCAAATTTTGTAACCTATTAGGACATCCCGTTAGTAAGCCGGTTTGGACTGATTTATCAGATTCTGATATTATTGACCGATTTGGGCATATATGCAGAAAGCTTTCTCATTATCATAGCGGATCTTCCAAAAAAAAGAGTTTGTATCGAATAAAGTATATACTTCGCCTTTCTTGTGCTAAAACTTTGGCTCGGAAACACAAAAGTACTGTACGTGCTTT
			TTTGAAAA------GATTAGGCTCGGAGTTTTTGGAAGAATTCCTCACGTCGGAAGAAGAAGTCCTTT------CTTTGACCTTCCCAAGAGCTTCTTCGAC---TTTTCGGGGGGAATATAGA------AGTCGGATTTGGTATTTGGATATTATTTATATTAATGATCTGACCAATTATCAATGA
		</sequence>
		<sequence>
			<taxon idref="Ixora_coccinea"/>
			-----------------------------------------------------------------CCAAAGATACTGATATCTTGGCAGCATTCCGAGTAACTCCTCAACCAGGAGTTCCACCTGAAGAAGCGGGGGCCGCGGTAGCTGCCGAATCCTCTACTGGTACATGGACAACTGTGTGGACCGATGGGCTTACCAGCCTTGATCGTTACAAAGGTCGATGCTATAACATCGAGCCAGTTCCTGGAGAAGAAGAACAATATATTTGTTATGTAGCTTACCCCTTAGACCTTTTTGAAGAAGGTTCTGTTACTAACATGTTTACTTCCATTGTAGGTAATGTATTTGGGTTCAAAGCCCTGCGTGCTCTACGTCTGGAAGATTTGCGAATCCCTACTGCTTATGTTAAAACCTTCCAAGGCCCACCTCATGGCATCCAAGTTGAGAGAGATAAATTGAACAAGTATGGTCGTCCCCTGTTGGGATGTACTATTAAACCTAAATTAGGTTTATCTGCTAAAAATTACGGTAGAGCTGTTTATGAATGTCTTCGCGGGGGACTTGATTTTACCAAAGATGATGAAAACGTGAACTCCCAACCATTTATGCGTTGGAGAGATCGTTTCTTATTTTGTGCTGAAGCGCTTTATAAAGCACAAACTGAAACGGGTGAAATCAAAGGGCATTACTTGAATGCTACTGCAGGTACAAACGAAG-AAATGATGAAAAGAGCTGTATTTGCTAGAGAATTGGGAGTTCCTATCGTAATGCATGATTACTTAACAGGGGGATTCACTGCAAATACTAGCTTGGCTCATTATTGCCGAGATAATGGCCTACTTCTTCACATACACCGCGCAATGCATGCGGTTATTGATAGACAGAAGAATCATGGTATGCACTTCCGCGTACTAGCTAAAGCGTTACGTATGTCTGGTGGAGATCATGTTCACGCCGGTACCGTAGTAGGGAAACTTGAAGGGGAAAGAGATATCACCTTGGGCTTTGTTGATTTACTGCGTGATGATTTTATTGAAAAAGATCGAAGCCGCGGTGTTTATTTCACTCAAGATTGGGTCTCTTTACCAGGTGTTCTGCCCGTGGCTTCAGGAGGTATTCACGTTTGGCATATGCCCGCTCTGACTGAGATCTTTGGGGATGATGCTGTACTACAGTTCGGTGGAGGAACTTTAGGACACCCTTGGGGTAATGCCCCAGGTGCTGTAGCGAATCGAGTAGCTCTAGAAGCATGTGTAAAAGCTCGTAATGAGGGGCGTGATCTTGCTGCTGAGGGTAATGAAATTATCCGCGAGGCTAGTAAATGGAGTCCTGAATTAGCTGCTGCTTGTGAGGTATGGAAGGAGATCCGATTTAATTTTGAAGCGGTGGATACTTTGGAT---------------------------------------TTCATTCCACTTACAATTCCTATATTACTAGGGGTCGGACTTCTTCTTTT-TCCGACAGCAACAAAAAATCTTCGTCGTATGTGGTCTTTTCAGAGTGTTTTATTGTTAACTATAGTAATGATTTTTTCAATCAATCTGTCTATTCAGCAAATAAATAGTAATTCGATCTATCAATATGTATGGTCTTGGATCATTAATAATGATTTTTCTTTAGAATTCGGCTATTTGATCGATCCACTTACTTCTATTATGTCAATATTAATAACTACCGTTGGAATTATGGTTCTTATCTATAGTGATAATTATATGGCTCATGATCAAGCATATTTGAGATTTTTTGCTTATATGGGGTTTTTCAGTACTTCAATGTTAGGATTAGTTACTAGTTCTAATTTGATACAAATTTATATTTTTTGGGAATTGGTTGGAATGTGTTCTTATTTATTAATAGGGTTTTGGTTTACACGACCTCTTGCAGCAAATGCTTGCCAAAAAGCTTTTGTGACTAATCGTATAGGGGATTTTGGCTTATTATTAGGAATTTTAGGTTTTTATTG
			GCTAACGGGCAGTTTTGAATTTCGTGATTTATTCGAAATATTCAATAATTTGATTTATGATAATGAAGTCAATTCTTTATTTGTTACTTTGTGTGCTGGCTTAGTATTTGCCGGTGCCGTTGCTAAATCGGCACAATTTCCCCTTCATGTATGGTTACCTGATGCCATGGAAGGGCCCACTCCTATTTCTGCTCTTATACACGCTGCTACTATGGTAGCAGCGGGAATTTTTCTTGTAGCTCGGCTTCTTCCTCTTTTCATAGTTATACCTTACATAATGAATTTTATTTCGTTGATAGGAATAATAACAGTATTATTAGGAGCTACTTTAGCTCTTGCTCAAAAAGACATTAAAAGAGTTTTAGCCTTTTCCACAATGTCTCAATTGGGTTATATGATGCTAGCTCTGGGTATGGGATCTTATCGAAGTGCTTTATTTCATTTGATTACTCATGCCTATTCCAAAGCATTATTATTTTTAGGATCTGGATCCGTTATTCATTCAATGGAAACAATTGTTGGATATTCTCCCTATAAAAGTCAAAATATGGTTCTTATGGGAGGTTTAACAAAACATATACCAATTACCAAAAACACTTTTTTATTAGGTACACTTTCTCTTTGTGGGATTCCACCCTTGGCTTGTTTTTGGTCCAAAGATGAAATTCTTAATGACAGTTGGTTATATTCAACGATTTTCGCAATAATAGCTTCGGCTACCGCAGGATTAACCGCATTTTATATGTTTCGGATCTATTTACTTACTTTTGAAGGACATTTAAATGTTCATTTTCAAAATTAC------ATTGGTAAAGAAAAAGTATTTTTCTATTCAATATCTCTAT---GGGGTAGGGGAACTTCGAAAAAAATTAACAACAATT------TTACTTTATCAAC---------------AATGAATAATATT---GAAAGTTCTTCTTTTTTGAAAAAAAAGACATATCCAATTGAT------GATAATGTTCG------------------AAATGTGACACGTCACTTTATTACTATTAC------TTATTT------TGAGAATAAA---AA------GTTTTATTCT------TATCCTTATGAATCAGACAATACTATGTTATTTCCTTTACTTATATTGGGTCTCTTTACTTTGTTCATTGGATCTATAGGAATTCC------TT---------TCAAT------CAAGAAGGACTAGATTTAGATATATTATCCAAATGGTTAACTCCATCTATAAATATTTTGCATCAAAAGTTGAATAATTCG------ATGTATTGGTACGAATTTTTGAAAGATACAGTTTTTTCTGTCAGTATAGCTTATTTAGGAATATTTATAGCGTCCTTTTTATATAAACCCCCCTACTCCTCTTTACAAAATTTTTATTTAATTAATTCAATTCTT------AAAAGAGGTCCTAAGAGAATTCTTT-GGGACAAAATTATAAATGGCGTATATAATTGGTCATATAATCGTGCTTAC-ATAGATTCTTTTTATACAAGATCCTTTACTGGAGTAATAAGAGGATTGGCTAAATTAA-CTCATTTTTTTGATCGACGGATAATTGATGGAATTCTGAATGGTGTTGGTGTTATTAATTTCTTTATAGGAGAAGCTGTCAAATATATAGG-------------------------------------------------------------GTGCGGCTAGCATCTTTTACACATTTAGATGAAGCAAGGAATTCATCTATACCATCGGTAAAGT-----TTGGAAGACCACGACTGATCCTGAAAGGGAATGAAT--GGAAAAAATAGCATGTCGGATTGAGGGAGAGTTCTGAGAATGTTTCATTTTTACCGGATTCAGTAGAAAAGAAAACCCGG-TTCGACTTCTTGGATATGGAAGAAAAT------AAAGTTAGTTGGGTTGAATCAATAAATGGATAGGGCCTCGCGGCTTCAA-
			------TTAATTATAGAGAAAGATAAAGCAACGAGCTTCTGTTCTGAATTTG---GAATTATTTCCTGATCTAATTAGACGTTAAAAATATATTAGTGCCCGGTGCAGGAAAGCTTTCTGTCC-CATGAGTGAATTCTCAAATTTTTCAATGAATCCTAACTATTCTAATTCTCCATTAT-------GAAACGGGGATGTGTGTGTAGAAGAAGCAGTATATTGAT----AAAGAAAG-TTTTTCCGAAATCAAAAGAGCGATTGGGTTG-AAAAAAT-----AAAGGATTTCTAA-CCATCTTGTTATCCTAT------AACATAGAC----------TAAAAATG-----GAAAAAAGAGAGG--------ACAGAGAATCT--------------GTTTATACTCG-CCCCCGAGGTA-TCTATTATTACTAAAATACTTTG-TTTTGACTGTATCGCACTATGTATCATTTGATAACCCTCAAATCTTCTAC-----CTT------TGGTTCAAATTTA---------------------ATAT-CAA------ATGGAGGAAATCCAAAGAT------ATTTACAGCTTGATAGATCT------CAACAACACGACTTTCTATATCCACTTATCTTTCAGGAGTATATTTATGCACTTGCTCATGATCATAGTTTAAACCGATCTATTTTGTTAGAAAATCCAGGTTATGATAATAAATCCAGTTTCCTAATTGTAAAACGCTTAATTACTCGAATTTATCAACAAAATCATTTTATTATTTTTGCTAATGATTCTAA---------TCAAAATCTATTTTTT------GGTCACAACAATAATTTATATTATCAAACGATATCAGAAGGACTTGCATTTATTGTGGAAATTCCATTTTATATACGATTAATATTTTCTCAAAAGGGGACTCAAAGGGGGAAAGGGGTATTAAAATATCATAATT------TACGATCAATTCATTCACCATTTCCTTTCTTAGAGAACAACTTTTCACATTTAAATTTTGTGTTAGATATACTAATACCCCATCCTGTCCATCTGGAAATCTTGATTCAAAACCTTCGTTATTGGGTAAAAGACGCCTCTTCCTTGCATTTATTACGATTCTTTTTCCACGAATATTGGAATTGGAATACTCT------TATTGATAGAAAGAAACCCGGTTTTGA------TTTTTCAC---C------------AAAAATAAATCAAAAATTATTCTTCTTGTTATATAATTCTCATGTATGTGAATACGAATCCATTTTCGTCTTTCTACGTAAGAAATCTTCTTATTTGCGATCAACATGTTTTGGAGTCTTTCTTGAACGAATATATTTCTATGAAAAAATA------GAACGTCTTGTAGGAGTCTTTCCTAAGTATTTTCAAGGCAGTCTATGGTTGTTCAAAGATCCTTTCATACATTATGTTAGGTATCAAGGAAAATCCATTCTGG------TTTCAAATGGGACGCCTCTTTTGATGAATAAATGGAAATCTTATCTTGTCAATTTTTGGCAATGTCATTTTGATCTTTGGTTTCACCTGGGAAGGGTCT------ATATAAACCAATTACCCAATTATTCCCTTAACTTTATGGGCTATCTTTCAAGTGTGCGACTAGACCATTCAATGGTACGGAGTCAAATGCTAGAAAATTCATTTCTAATCAAAAATGCTATTAAGAAATTTGATACTCTTGTTCCAATTATTCCTCTTATTGGATCATTGGCTAAAGCGAAATTTTGTAACTTATTAGGACATCCCCTTAGTAAGCCAATTTGGGCTGATTTGTCAGATTCTGATATTATTGACCGATTTTGGCATATATGCAGAAACCTTTCTCATTATTATAGTGGATCTTCCAAAAAAAAGAGTTTGTATCGAATAAAATATATACTTCGACTTTCTTGTGCTAAAACTTTGGCTCGGAAACACAAAAGTACTGTTCGTGCTTT
			TTTGAAAG------GATTAGGTTCGGAATTTTTGGAAAAATTCCTCACGTCGGAAGAAGAAGCTCTTT------CTTTGACCTTCGCAAGAACTTCTTCTAC---TTTTCGGGGGATATATAGA------AATCGAATTTGGTATTTGGACATTATTTATATCATTGATCTGACCAATTATCAATGA
		</sequence>
		<sequence>
			<taxon idref="Jackiopsis_ornata"/>
			AAGTGTTGGATTCAAAGCTGGTGTTAAAGAGTACAAATTGACTTATTATACTCCTGAATATGAAACCAAAGATACTGATATCTTGGCAGCATTCCGAGTAACTCCTCAACCGGGAGTTCCACCTGAAGAAGCGGGGGCCGCGGTAGCTGCCGAATCTTCTACTGGTACATGGACAACTGTGTGGACCGATGGGCTTACCAGCCTTGATCGTTACAAAGGGCGATGCTATCACATCGAGCCAGTTCCTGGAGAAGAAGATCAATATATTGCTTATGTAGCTTACCCCTTAGACCTTTTTGAAGAAGGTTCTGTTACTAACATGTTTACTTCCATTGTAGGTAATGTATTTGGGTTCAAAGCCCTGCGCGCTCTACGTCTGGAAGATTTGCGAATCCCTCCTGCTTATATTAAAACCTTCCAAGGCCCGCCTCATGGCATCCAAGTTGAGAGAGATAAATTGAACAAGTACGGTCGTCCCCTGTTGGGATGTACTATTAAACCTAAATTAGGTTTATCTGCTAAAAACTACGGTAGAGCTGTTTATGAATGTCTTCGCGGGGGGCTTGATTTTACCAAAGATGATGAAAACGTGAACTCACAACCATTTATGCGTTGGAGAGATCGTTTCTTATTTTGTGCTGAAGCGCTTTATAAAGCACAAGCTGAAACAGGCGAAATCAAAGGGCATTACTTGAATGCTACTGCAGGTACATGCGAAG-AAATGATCAAAAGAGCTGTATTTGCTAGAGAATTGGGAGTTCCTATCATAATGCATGATTACTTAACAGGGGGATTCACTGCAAATACTAGCTTGGCTCATTATTGCCGAGATAATGGCCTACTTCTTCACATCCACCGCGCAATGCATGCGGTTATTGATAGACAGAAGAATCATGGTATTCACTTCCGCGTACTAGCTAAAGCGTTACGTATGTCTGGTGGAGATCATATTCACGCCGGTACCGTAGTAGGTAAACTTGAAGGGGAAAGAGATATCACCTTGGGCTTTGTTGATTTACTGCGTGATGATTTTATTGAAAAAGATCGAAGCCGCGGTATTTATTTCACTCAAGATTGGGTCTCTCTACCAGGTGTTATACCAGTGGCTTCAGGAGGTATTCACGTTTGGCATATGCCTGCTCTGACCGAGATCTTTGGGGATGATTCTGTACTACAGTTCGGTGGAGGAACTTTAGGACACCCTTGGGGTAATGCGCCAGGTGCTGTAGCGAATCGAGTAGCTCTAGAAGCATGTGTAAAAGCTCGTAATGAAGGGCGTGATCTTGCTGCTGAGGGTAATGAAATTGTCCGCGAGGCTAGTAAATGGAGTCCTGAACTAGCTGCTGCTTGTGAGGTATGGAAGGAGATCCGATTTAATTTTAAAGCGGTGGATACTTTGGAT-------------------------------------------------------TTCCTATATTAATAGGGGTCGGACTTCTTCTTTT-TCCGACGGCAACAAAAAATCTTCGTCGTATGTGGTCTTTTCAGAGTGTTTTATTGTTAACTATAGTCATGATTTTTTCAATCAATCTGTCTATTCAGCAAATAAATAGCAATTGGATCTATCAATATGTATGGTCTTGGATCATTAATAATGATTTTTCTTTAGAATTCGGCTATTTGATCGATTCACTTACTTCTATTATGTCAATATTAATAACTACCGTTGGAATTATGGTTCTTATCTATAGTGATAATTATATGGCTCATGATCAAGCATATTTGAGATTTTTTGCTTATATGGGTTTTTTCAGTACTTCCATGTTAGGATTAGTTACTAGTTCTAATTTGATACAAATTTTTATTTTTTGGGAATTGGTTGGAATGTGTTCTTATTTATTAATAGGGTTTTGGTTTACACGCCCTCTTGCGGCAAATGCTTGCCAAAAAGCTTTTGTGACTAATCGTATAGGGGATTTTGGCTTATTATTAGGAATTTTAGGTTTTTATTG
			GATAACGGGCAGTTTTGAATTTCGTGATTTATTCGAAATATTCAATAACTTGATTTATGATAATGAAGTCAATTCTTTATTTGTTATTTTGTGTGCTGGTCTAGTATTTGCCGGTGCCGTTGCTAAATCGGCACAATTTCCCCTTCATGTATGGTTACCTGATGCCATGGAAGGGCCCACCCCTATTTCTGCTCTTATACACGCTGCTACTATGGTAGCAGCGGGAATTTTTCTTGTAGCTCGGCTTCTTCCTCTTTTCATAGTTATACCTTACATAATGAATTTTATTTCGTTGATAGGAATA---------------------------------------------------------------------------------------------------------------------------------------------------------------------------------------------------------------------------------------------------------------------------------------------------------------------------------------------------------------------------------------------------------------------------------------------------------------------------------------------------------------------------------------------------------------------------------------------------------------------------------------------------------------------------------------------------------------------------------------------------------------------------------------------------------------------------------------------------------------------------------------------------------------------------------------------------------------------------------------------------------------------------------------------------------------------------------------------------------------------------------------------------------------------------------------------------------------------------------------------------------------------------------------------------------------------------------------------------------------------------------------------------------------------------------------------------------------------------------GTGCGGCTAGCATCTTTTACACATTTAGATGAAGCAAGGGATTCATCTATACCATCGGTAAAGT-----TTGGCAGACCACGACTGATCCTGAAAGGGAATGAAT--GGAAAAAATAGCATGTCGGATTGAGGGAGAGTTCTGAGAATGTTTCATTTTTACCGGATCAGGAGAAAAGAAAAGCCCGG-TTCGACTTCTTGGA-ATGGAAGAAAA-------AA----AGTTGGGTTGAATGAATAAATGGATAGGGCCTCGCGGCTTCAA-
			------TTAATTATAGGGAAAGATAAAGCAGCGAGCTTCTGTTCTGAATTTG---GAATTATTTCCTGATCTAATTAGACGTTAAAAATATATTAGTGCCCGGTGCAGGAAAGCTTTCTGTCC-CATGAGTGAATTCTCA-----TTCAACGAATCCTAAATATTCTAATTCTCCATTAT-------GAAACGGGGATGTGTGTGTAGAAGAAGCAGTATATTGAT----AAATAAAA-TTTTTCCGAAATCAAAAGAGCGATTGGGTTG-AAAAAAT-----AAAAGATTTCTAA-CCATCTTGTTATCCTAT------AACATAGAC----------TAAAAATG-----GAAAAAAGAGAGG--------ATAGAGAATCTCTTTAT------AAGTTTATACTCG-CCCCCGAGGTA-TCTATTCTTACTAAAATACTTTG-TTTTGACTGTATCGCACTATGTATCATTTGATAACTCC-AAATTTTCTAC-----CTT------TGGTTCAAATTTA---------------------ATAT-CAA------ATGGGGGAAATCCAAAGAT------ATTTACAGCTTGATAGATCT------CAACAACACGGCTTTCTATATCCACTTATCTTTCAGGAGTATGTTTATGCACTTGCTCATGATCATAGTTTAAACCGATCGATTTTGTTAGAAAATCCGGGTTATGATAATAAATCCAGTTTCCTAATTGTGAAACGTTTAATCCCTCGAATTTATCAACAAAATCATTTTATTATTTTTGCTAATGATTCTAA---------TCAAAATCTATTTTTT------GGTCACAACAAGAATTTATATTATCAAACGATATCAGAAGTACTTGCATTTATTGTGGAAATTCCATTTTATATACGATTAATATTTTCTCAAAG------------GGGGAAAGGGATATTAAAATATCATAATT------TACGATCAATTCATTCACCATTTCCTTTCTTAGAGAACAATTTTTCACATTTAAATTCTGTGTTAGATATACTAATATCCCATCCCGTCCATCTGGAAATCTTGGTTCAAAACCTTCGTTATTGGGTAAAAGACGCCTCTTCCTTGCATTTATTACGATTCTTTTTCCACGAATATTGGAATTGGAATACTCT------TATTGATAGAAAGAAACCCAGTTTTGA------TTTTTCAC---C------------AAAAAGAAATCAAAAATTATTCTTCTTTTTATATAATTCTCATGTATGTGAATACGAATCCATTTTCGTCTTTATCCGTAAGCAATCTTCTCATTTGCGATCAACATCTTTTGGAGTCTTTCTTGAACGAATATATTTCTATGAAAAAATA------GAACGTCTTGTAGGAGTCTTTGCTAAGGATTTTCAAGTCAGTCTATGGTTGTTCAAAGATCCTTTCATACATTATGTTAGGTATCAAGGAAAATCCATTCTCA------TTTCAAATGGGACGCCTCTTTTGATGAATAAATGGAAATCTTACCTTGTCAATTTTTGGCAATGTCATTTTGATCTTTGGTTTCACCCGGGCAGGGTCT------ATATAAACCAATTACCCAATTATTCCCTTAACTTTATGGGCTATCTTTCAAGTGTGCGACTAAACCATTCAATGGTACGGAGTCAAATGCTAGAAAATTCATTTCTAATCAATAATGCTATTAAGAAATTTGATACCCTTGTTCCAATTATTCCTCTTATTGGATCATTGGCTAAAGCGAAATTTTGTAACTTATTAGGACATCCCATTAGTAAGCCGATTTGGGCTGATTTGTCGGATTCTGATATTATTGACCGATTTTGGCATATATGCAGAAACCTTTCTCATTATTATAGCGGATCTTCCAAAAAAAAGAGTTTGTATCGAATAAAGTATATACTTCGACTTTCTTGTGCTAAGACTTTGGCTCGGAAACACAAAAGTACTGTGCGTGCTTT
			TTTGAAAG------GATTAGGCTCGGAATTTTTGGAAAAATTCCTCACGTCGGAAGAAGAAGCTCTTT------CTTTGACTTTCTCAAGAACTTCTTCTAC---TTTTCGGGGGGTATATAGAAATAGCAATCGAATTTGGTATTTGGATATTATTTATATCAATGATCTGACCAATTATCAATGA
		</sequence>
		<sequence>
			<taxon idref="Kohautia_caespitosa"/>
			AAGTGTTGGATTCAAAGCTGGTGTTAAAGAGTACAAATTGACTTATTATACTCCTGAATACGAAACCAAAGATACTGATATCTTGGCAGCATTCCGAGTAACTCCTCAACCCGGAGTTCCACCGGAAGAAGCAGGGGCCGCAGTAGCTGCCGAGTCTTCTACTGGTACATGGACAACTGTATGGACGGATGGACTTACCAGTCTTGACCGTTACAAAGGACGATGCTACCACATCGAGCCGGTTCCTGGAGAAGAAGATCAATTTATTGCTTATGTAGCTTACCCTTTAGACCTTTTTGAAGAAGGTTCTGTTACTAACATGTTTACTTCCATCGTAGGTAATGTATTTGGGTTCAAAGCCCTGCGCGCCCTACGTCTAGAAGATTTGCGAATTCCCATTGCTTATGTTAAAACCTTCGAAGGGCCACCTCACGGTATTCAGGTCGAGAGAGATAAATTGAACAAGTATGGTCGTCCCCTGTTGGGATGTACTATTAAACCTAAATTAGGTTTATCTGCTAAAAACTACGGTAGAGCATGTTATGAATGTCTTCGTGGTGGACTTGATTTTACCAAAGATGATGAAAACGTGAACTCCCAACCATTTATGCGTTGGAGAGATCGTTTCTTATTTTGTGCCGAAGCAATTTATAAAGCGCAGGCTGAAACTGGTGAAATCAAAGGGCATTACTTGAATGCTACTGCAGGTAMMTSSGAAG-AAATGATCAAAAGGGCTGTATTTGCTCGAGAATTGGGAGTTCCTATCGTAATGCATGATTACTTAACAGGGGGATTCACTGCAAATACTAGCTTATCTCATTATTGCCGAGATAATGGATTACTTCTTCACATTCACCGTGCAATGCATGCAGTTATTGATAGGCAGAAGAATCATGGTATGCACTTCCGCGTACTAGCTAAAGCGTTACGTATGTCTGGTGGAGATCATATTCACTCCGGTACTGTAGTAGGTAAACTTGAAGGTGAAAGAGATATCACTTTGGGCTTTGTTGATTTACTGCGCGATGATTATATTGAAAAAGATCGCTCCCGTGGTATTTATTTCACTCAAGATTGGGTCTCTATGCCGGGTGTTCTGCCTGTGGCTTCAGGAGGTATTCACGTTTGGCATATGCCTGCTTTGACGGAAATTTTTGGAGATGATTCCGTACTACAGTTCGGTGGAGGAACTTTGGGACACCCTTGGGGTAATGCGCCAGGTGCTGTAGCGAATCGAGTAGCTCTAGAAGCATGCGTAAAAGCTAGGAACGAGGGGCGNCATCTTGCTTCTGAGGGTAATGAAATTATCCKCNAGKCTGCTAAATGGAGTCCTGAACTAGCNGCTGCTTGCGAGGTATGGAAAGAGATCAAATTTGTTTTTGCAGCAGTGGATACTTTAGATTGA------------------------TGGATCATACCTTTGATTCCACTTTTAGTCCCTATATTAATAGGGGTGGGACTTCTTCTTTT-TCCAAGAGCAACAAAAAATCTTCGTCGTATGTGGTCTTTTCAGAGTGTTTTATTGTTAAGTATAGTCATGCTTTTTTCAATAAATATATCTATTCAGCAAATAAATAGAGATTCTATTTATCAATATGTCTGGTCTTGGGTTATTATTAATGATTTTTCTTTAGAATTTGGCTATTTGATCGATCCACTGACTTCTATTATGTCAATATTAATCACTACTGTTGGAATTATGGTTCTTATTTATAGTGATAATTATATGGCGCATGATCAAGCGTATTTGAGATTTTTTGCTTATATGAGTTTTTTCAGTACTTCGATGTTGGGATTAGTTACTAGTTCTAATTTGGTACAAATTTATATTTTTTGGGAATTGGTTGGGGTGTGTTCCTATCTATTAATAGGATTTTGGTTTACACGACCTCTTGCAGCAAATGCTTGTCAAAAAGCTTTTGTAACTAATCGTATAGGGGATTTTGGTTTATTATTAGGAATTTTGGGTTTTTTTTG
			GATAACGGGCAGTTTCGAATTCCGGGATTTATTCGAAATATTAAATAACTTGATTCTGGATAATGAAGTAAATTTTGGATTTCTTACTTTGTGTGCTGTTCTATTATTTGCCGGTGCCGTTGCTAAATCTGCACAATTTCCGCTTCATGTATGGTTACCCGATGCTATGGAGGGGCCCACTCCTATTTCTGCTCTTATACATGCTGCTACCATGGTAGCAGCGGGAATTTTTCTTGTAGCCCGTCTTCTTCCTCTTTTCATAGTTATACCTTACATAATGAATTTAATTTCGTTGATAGGGATAATAACACTATTATTAGGAGCTACTTTAGCTCTTGCTCAAAAAGACATTAAGAGAGGTTTAGCCTATTCCACAATGTCTCAATTGGGTTATATGATGCTAGCTCTGGGTATGGGGTCTTATCGAAGTGCTTTATTTCATTTGATTACTCATGCCTATTCCAAAGCCTTATTATTTTTAGGAGCGGGATCCATTATTCATTCAATGGAAACAGTTGTTGGATATTCTCCCCATAAAAGCCAAAACATGGCTCTTATGGGAGGTTTAACAAAACATGGACCAATTACCAAAAGCACTTTTTTAATAGGTACACTTTCTCTTTGTGGTATTCCACCGTTAGCTTGTTTTTGGTCCAAAGATGAGATTCTTGCTGATAGTTGGTTATATTCAACAAGTTTCGCAACAATAGCTTCGCTTACCGCGGGATTAACCGCATTTTATATGTTTCGTATTTATTTGCTTACTTTTGAAGGGCATTTAGGTGTTCAGGTTCAAAATTTT------ATTGGTAAACAAAAGATCCCCTTCTATTCACTATCTTTAT---GGGGGAAGGGAGTTCCCACAATAATTAACAAAAATACAAATTTGAGTTTATTAAC---------------AATGACTAATAAA---GAACCTTATTCTTTTTTTTCAAAACAGATATATCCAATCGAT------GATCGTACTAG------------------GAATCTGACACAGTACTTTATTACTATTGG------CCATTT------TGAGAATGAA---GA------ATTAAATTCT------TATCCTTATGAATCGGATAATACTATGTTATTCCCTCTACTTGTACTGTGTCTATTTACTTTGTTTGTTGGTTCTATAGGACTTCC------TT---------TAATT------CAAGAAGGAGGGGATTTAGATATATTATCTAAATGGTTAACTCCGTCAATAAACCTTTTACACCAAGAATTGAATAATTCG------ATGGATTGGTACGAATTTTTCAAAGATGCGGTTTTTTCAGTCAGTATAGCTTGTTTAGGAATTTTTATAGCATCTTTTTTATATAAATCGTCCTATTCCTCTTTACTAAATTTCGATTTAATTAATTCAGTTCTTAAAATAAAAAGCGGCCCTAAAAGAATTCTTT-GGGACAAAATAATAAATGCCATATATAATTGGTCATATAATCGCGCTTAT-ATAGATTCCTTTTATAGAATGTCTTTAATCGGAGGAATAAGAAAATCCGCTGAATT------------------------------------------------------------------------------------------------------------------------------------------------------------------------------------------------------------------------------------------------------------------------------------------------------------------------------------------------------------------------------------------------------------------------------------------
			--------------------------------------------------------------------------------------------------------------------------------------------------------------------------------------------------------------------------------------------------------------------------------------------------------------------------------------------------------------------------------------------------------------------------------------------------------------------------------------------------------------------------------------------------------------------------------------------------------------------------------------------------------------------------------------------------------------------------------------------------------------------------------------------------------------------------------------------------------------------------------------------------------------------------------------------------------------------------------------------------------------------------------------------------------------------------------------------------------------------------------------------------------------------------------------------------------------------------------------------------------------------------------------------------------------------------------------------------------------------------------------------------------------------------------------------------------------------------------------------------------------------------------------------------------------------------------------------------------------------------------------------------------------------------------------------------------------------------------------------------------------------------------------------------------------------------------------------------------------------------------------------------------------------------------------------------------------------------------------------------------------------------------------------------------------------------------
			-------------------------------------------------------------------------------------------------------------------------------------------------------------------------------------------
		</sequence>
		<sequence>
			<taxon idref="Lasianthus_kilimandscharicus"/>
			----GTTGGATTCAAGGCTGGTGTTAAAGAGTACAAATTGACTTATTATACTCCTGAATACGAAACCAAAGATACTGATATCTTGGCAGCATTCCGAGTAACTCCTCAACCCGGAGTTCCGCCCGAAGAAGCAGGGGCCGCGGTAGCTGCCGAATCTTCTACTGGTACATGGACAACCGTGTGGACCGATGGACTTACCAGTCTTGATCGTTACAAGGGGCGATGCTACCACATCGAGCCAGTTCCTGGAGAAGAAGAGCAATTTATTGCTTATGTAGCTTACCCCTTAGACCTTTTTGAAGAAGGTTCTGTTACTAACATGTTTACTTCCATTGTAGGTAATGTATTTGGGTTCAAAGCCCTGCGTGCTCTACGTCTGGAAGATTTGCGAATCCCCATTTCTTATGTTAAAACCTTCCAAGGCCCGCCTCACGGCATTCAAGTTGAGAGAGATAAATTGAACAAATACGGTCGTCCCCTGTTGGGATGTACTATTAAACCTAAATTGGGTTTATCTGCTAAAAACTACGGCAGAGCGGTTTATGAATGTCTACGCGGTGGACTTGATTTTACCAAAGATGATGAAAACGTGAACTCCCAACCATTTATGCGTTGGAGAGATCGTTTCTTATTTTGTGCCGAAGCACTTTATAAAGCACAGGCTGAAACAGGCGAAATCAAAGGGCATTATTTGAATGCTACCGCAGGTACATGCGAAG-AAATGATGAAACGGGCTATATTTGCTAGAGAATTGGGAGTTCCTATCGTAATGCATGATTACTTAACAGGGGGATTCACTGCAAATACTAGCTTGGCTCATTATTGCCGAGATAATGGCCTACTTCTTCACATTCACCGTGCAATGCATGCAGTTATTGATAGGCAGAAGAATCATGGTATGCACTTCCGCGTACTAGCTAAAGCGTTACGTATGTCTGGCGGAGATCATGTTCACGCCGGTACTGTAGTAGGGAAACTTGAAGGGGAAAGAGATATCACTTTGGGCTTTGTTGATTTACTGCGCGATGATTATATTGAAAAAGATCGAGATCGCGGTATTTATTTCACTCAAGATTGGGTTTCTATGCCAGGTGTTCTGCCCGTGGCTTCAGGAGGTATTCACGTTTGGCATATGCCCGCTCTGACTGAGATCTTTGGAGATGATTCGGTACTACAGTTCGGTGGAGGAACTTTGGGACACCCTTGGGGTAATGCGCCAGGCGCCGTAGCGAATCGAGTAGCTCTAGAAGCATGCGTACAAGCTCGGAACGAAGGGCGCGATCTTGCTTCTGAGGGTAATGAAATTATCCGCGAGGCTAGTGAATGGAGTCCTGAACTAGCGGCTGCTTGTGAGGTATGGAAGGCGATCACATTTAATTTTGAAGCAGTGGATAAATTGGAT--------------------------GTGGATAATACCTTTCATTCTACTTCCAATTCCTATATTAATAGGTATAGGTCTTCTTCTTTT-CCCAACGGCAACAAAAAATCTTCGTCGTATATGGTCTTTTCAGAGTGTTTTATTGTTAAGCATAGTCATGAGTTTTTCAATCAATCTATCTATTCAACAAATAAATCGAAATTATATCTATCAATCTGTATGGTCTTGGATCATTACTAATGATTTTTCTTTAGAATTCGGCTATTTGATCGATCCACTTACTTCTATTATGTCAACATTAATCACTACCGTTGGAATTTTGGTTCTTATTTATAGTGATAATTATATGTTTCATGATCAAGCGCATTTGAGATTTTTTGCTTATATGATTTTTTTCAGTACTTCCATGTTGGGATTAGTTACTAGTTCTAATTTGATACAAATTTATATTTTTTGGGAGTTGGTTGGGGTGTGTTCCTATCTATTAATAGGATTTTGGTTTACACGACCTCTTGCGGCAAATGCTTGCCAAAAAGCTTTTGTAACTAATCGAATAGGGGATTTTGGTTTATTATTAGGAATTTTAGGTTTTTTTTG
			GATAACGGGCAGTTTTGAATTTCGGGATTTATTCGAAATATTCAATAACTTGATTTTGACTAATGAAGTTAACTTTTTATTTGTTACTTTGTGTGCTGTTCTATTATTTGCCGGTGCCATTGCTAAATCGGCACAATTTCCCCTTCATGTATGGTTACCTGATGCCATGGAGGGACCTACTCCTATTTCCGCTCTTATACATGCTGCTACTATGGTAGCGGCTGGAATTTTTCTTGTAGCCCGTCTTTTTCCTCTTTTTATAGTTATACCTTACATAATGAATTTCATTTCGTTGATAGGAATCATAACAGTATTATTAGGAGCTACATTAGCTATTGCTCAAAATGACATTAAGAGAGGTTTAGCTTATTCTACAATGTCTCAATTGGGATATATGATGCTAGCTCTAGGTATGGGGTCTTATCGAAGTGCTTTATTTCATTTGATTACGCATGCCTATTCCAAAGCATTATTATTTTTAGGATCGGGATCTATTATCCACTCAATGGAAAGAGTTGTCGGGTATTCTCCATATAAAAGTCAGAATATGGCTCTTATGGGAGGTTTAACAAAACATGTACCATTTACTAAAAGCACCTTTTTAGTAGGTACACTTTCTCTTTGTGGTATTCCGCCGTTGGCTTGTTTTTGGTCCAAAGATGAAATTCTTAATGATAGTTGGTCGTATTCAACTATTTTCGCAATAATAGCTTGGTTTACCGCGGGATTAACCGCATTTTATATGTTTCGTATCTATTTACTAACTTTTGAGGGGCATTTAGGTGTTCATTTTCGAAATTAT------ATTGGTAAACAAAAAATCCCCTTTTATTCACTCTCTTTAT---GGGGTATGGAGGTTTCCAAAAGAATTAACAACAATT------TGTATTTATTAAA---------------AATAAATAATAAT---GAAAATTCGTCTTTTTTGAAAAAAAAGATATATCCAATTGAT------GGTAGTGCTAG------------------AAATCTTACACGGCCCTTTATTACTATTGT------TCATTT------TGAGAATAAA---AA------GTTTTATTAC------TATCCTTATGAATCCGATAATACTATGTTATTCCCTCTACTTGTATTAGGTATATTTACTTTGTTCAGTGGGGCTATAGGAATTCC------TT---------TAAAT------CAAGAGGGG------TTAGATATATTATCTAAATGGTTAACTCCGTGTATAAATCTTTTGCATCAAAAGTTGAATAATTCGATTTCGATGAATTGGTACGAATTTTTGAAAGATGCATTTTTTTCAGTCAGTATAGCTTCTTTAGGAATATTTATAGCATCTTTTTTATATAAACCCTCATATTACTCTTTACTAAATTTTGATTTAATTAATTCACTTCTGAAAATTAAAAGAGGTCCTAAAGGAAGTCTTT-GGGACAAAATTATAAATGACATATATAATTGGTCATATAATCGTGCTTAC-CTCGATTCTTTTTATACAATATCCCTAACTAGGGGAATAAGAAAATTGTCTGAATTAA-TTCATTTTTTTGATCGATGGGTTATTGATGGAATTACAAATTGGGTTGGTATTATTAGTTTCTTTGTACGAGAA------------------------------------------------------------------------------GTGCGACTACGATCTTTTACACATTTAGATGAAGCAAGTCATTCGTCCATACCATCGGTAAAGT-----TTGGAAGACCACGACTGATCTTGAAAGGGAATGAGTGGGGAAAAAATAGCATGTCGGATTGAGGGAGAGTATT--TGATTCTTCATTCTTACCGGATTATTACAAAACAAAAATCTGT-TTCGAATTTTTGGA-AGGGAAGAAAATCAAAAAAAATAAAGTTGGGTTGAATGAATAAATGGATAGGGCCT-GCGGCTTCAA-
			------TTAATTATAGGAAAAGACAAAGCAACGAGCTTATATTTTGAATTTG----AATTATTTCCTGATCTAATTAGACGTTAAAAATATATTAGTGCCCAATGCGGGTGGGGTTTTCCCC--CATGAGCGAATTCTATGCTTTTAAAATGAATCCTAACTATTCCAATTCTCCATTAG-------GAAACGGAGATATGTGTGTCGAAGAAGCAGTATATTGAT----AAAGAAAG-TTTGTCCGAAATCAAAAGAGCGATTCAGTTG-AAAAAAT-----AAAAGATTTCTAAGACATCTTGCGATCCTATCCTAT-AACCTAACCTAACAAT---TAAAAATG------GAAAAAGAGAGG--------CTAGAGAATCTGTTGAT------GAGTTTCCACCCG--CCCCGAGGTATCTAGTTGTTCCTAGAATACTTTGTTTTTTACTCTATCGCACTATGTATCATTTGATAATTCTCAAATCTTATACCTTTCCTT---------TTTGAATATT---------------------ATAT-TAAATGTAAATGGAGGAAATTCAACGAT------ATTTACAGCTTGGTATATCG------CAACAACCCAGTTTTTTATATCCACTTATCTTTCAGGAGTATATTTATGGACTCGCTCATGATCATAGTTTAAACCGGTCTAATTTGGTTGAAAATACAGGTTATGACAATAAATACAGTTTCCTAATTGTTAAACGTTTAATTACTCGAATGTATCAACAAAATCATTTTATTATTTTTGCTAATGATTCAAA---------TAAAAATCGATTTTTT------GGTCGCAACAAGAATTTCTATTCTCAAACGATATCAGAAGGATTTGCCTTGATTGTGGAAATTCCATTTGATATCCGATTAATATCTTCTCAAGA------------AGAGAAAAGAATATTAAAATCAGATAATT------TACGCTCAATTCATTCACTATTTCCTTTCTTAGAAAACCATTTTTCACATGTTAATTCTGTGTTAGATATACTAATACCCCACGCCGTTCATCTGGAAATTCTGGTTCAAACTCTTCGTTATTGGGTAAAAGATGCCGCTTCCTTGCATTTTTTACGATTATTTTTCCATGAGTATTGGGGTTGGAATATTCT------TATTGCTAAAAAGAAACCCCGTTTTGA------CCTTTCACCAAA------------AAAAAGAAATCAAAGATTATTTTTCTTATTATATAATTCGCATGCATGTGAATACGAATCCATTTTGGCTTTTCTCCGTAACCAATCTTCGCATTTGGGATCAACATCTTTTGGAGTCTTTCTTGAACGAATATATTTCTACGTAAAAAAA------GAACGTCTTATAGAACTTGTTGCTAAGGATTTTAGGGTTAATCTATGGTTGTTCGCCGAGCCTTTCATCCATTATGTTAGGTATCAAGGACAATCAATTATGG------TTTCAAAGGGTATGCTCCTTTTGATGAATAAATGGAAATCTTATTTTGTCAATTTTTGGCAATGTCATTTTGATCTGTGGTTTCACTCTGAGAGGGTTT------ATATCAATCAAGTTCTCAATCATTCCCTTGACTTTATGGGCTATCTTTCAAGTGTGCGACTAAAACCGGC---------------------------------------------------------------------------------------------------------------------------------------------------------------------------------------------------------------------------------------------------------------------------------------------------------------------------------------
			-------------------------------------------------------------------------------------------------------------------------------------------------------------------------------------------
		</sequence>
		<sequence>
			<taxon idref="Logania"/>
			AAGTGTTGGATTCAAAGCTGGTGTTAAAGAGTACAAATTGACTTATTATACTCCTGAATACGAAACCAAAGATACTGATATCTTGGCAGCATTCCGAGTAACTCCTCAACCCGGAGTTCCACCTGAAGAAGCAGGGCCCGCAGTAGCTGCCGAATCTTCTACTGGTACATGGACAACTGTGTGGACCGATGGACTTACCAGCCTTGATCGTTACAAAGGGCGATGCTACCATATCGAGCCTGTTCCTGGAGAAGAAGATCAATATATTGCTTATGTAGCTTACCCCTTAGACCTTTTTGAAGAAGGTTCTGTTACTAACATGTTTACTTCCATTGTAGGTAATGTATTTGGGTTCAAAGCCCTACGCGCTCTACGTCTGGAAGATTTGCGAATCCCCCCTGCTTATGTTAAAACCTTCCAAGGCCCGCCTCATGGCATCCAAGTTGAGAGAGATAAATTGAACAAGTATGGTCGCCCCCTGTTGGGATGTACTATTAAACCTAAATTGGGGTTATCCGCTAAAAACTATGGTAGGGCAGTTTATGAATGTCTTCGTGGTGGACTTGATTTTACCAAAGATGATGAAAACGTGAACTCCCAACCATTTATGCGTTGGAGAGATCGTTTCTTATTTTGTGCCGAAGCAATTTATAAAGCACAGGCTGAAACCGGTGAAATCAAAGGACATTACTTGAATGCTACTGCAGGTACATGCGAAG-AAATGATAAAAAGAGCTGTATTTGCTAGAGAATTGGGAGTTCCTATCGTAATGCATGACTACTTAACAGGGGGATTCACTGCAAATACTAGCTTAGCTCACTATTGCCGAGATAATGGCCTACTTCTTCACATCCACCGTGCAATGCATGCAGTTATTGATAGACAGAAGAATCATGGTATCCACTTCCGCGTACTAGCTAAAGCTTTACGTATGTCTGGTGGAGATCATATTCACGGTGGTACTGTAGTAGGTAAACTTGAAGGCGAAAGAGACATCACTTTAGGCTTTGTTGATTTACTGCGCGATGATTATATTGAAAAAGATCGAAGTCGCGGTATTTATTTCACTCAAGATTGGGTCTCTCTACCAGGTGTTATACCCGTGGCTTCAGGGGGTATTCACGTTTGGCATATGCCTGCTCTGACCGAGATTTTTGGGGATGATTCTGTACTACAGTTCGGTGGAGGAACTTTAGGACACCCTTGGGGTAATGCGCCAGGTGCCGTAGCGAATCGAGTAGCTCTAGAAGCATGTGTACAAGCTCGTAATGAAGGGCGTGATCTTGCTGCTGAGGGTAATGAAATTATCCGTGAGGCTAGCAAATGGAGTCCTGAACTGGCTGCTGCTTGTGAGGTATGGAAGGAGATCAGATTTAATTTTAAAGCAGTGGATACTTTGGAT---ATGCAACAGACATATCNACACGGGTGGATCATACCTTTCATCCCTCTTCCAGTTCCTATATTAATAGGGGTTGGACTTCTTCTTTT-TCCGACGGCAACAAAAAAATTTCGTCGTATGTGGTCTTTTCAGAGTGTTTTATTCTTAAGTATAGTCATGATTTTTTCAATCAATCTGTCTATTCAGCAAATAAATAGCAATTCTACTTATCAATATGTATGGTCTTGGATCATTAATAACGATTTTTCTTTAGAATTCGGCTATTTGATCGATCCACTTACTTCTATTATGTCAATATTAATCACTACTGTTGGAATTATGGTACTTATTTATAGTGATAATTATATGGCTCATGATCAAGCATATTTTAGATTTTTTGCTTATATGAGTTTTTTCAGTACTTCCATGTTGGGATTAGTTACTAGTTCGAATTTGATACAAATTTATATTTTTTGGGAATTAGTTGGGATGTGTTCCTATCTATTAATAGGATTCTGGTTCACACGACCTCTTGCCGCAAATGCTTGCCAAAAAGCTTTTGTAACTAATCGTGTAGGGGATTTTGGTTTATTACTAGGAATTTTAGGTTTTTATTG
			GATAACCGGTAGTTTCGAATTTCAGGATTTATTCGAGATATTCAATAACTTGATTTATAATCATGAGGTAAATATTTTCTTTGTCACCTTGTGTGCTGTTTTATTATTTGCCGGTGCCATTGCTAAATCTGCACAATTTCCCCTTCATGTATGGTTGCCTGATGCTATGGAGGGTCCTACTCCTATTTCCGCTCTTATACATGCCGCTGCTATGGTAGCAGCGNNAATTTTTCTTGTAGCTCGGCTTCTTCCTCTTTTCATAGTCATACCTTTCGTAATGAATTTCATTTCGTTAATAGCAATAATAACAGTCTTATTAGGAGCTACGTTAGCTCTTGCTCAAAAAGATATTAAGAGAGGTTTAGCCTATTCTACAATGTCTCAATTGGGTTATATGATGTTAGCTCTAGGTATGGGGTCTTATCAAAGTGCTTTATTTCATTTGATTACTCATGCTTATTCCAAAGCATTATTATTTTTAGGATCCGGATCTCTTATTCATTCAATGGAAAAGATTGTTGGCTATTCTCCCTCTAAAAGTCAGAATATGGTCCTTATGGGAGGTTTAAGAAAACACGTACCAATTACCAAAAATGCTTTTTTATTAGGTACACTTTCCCTTTGTGGTATTCCACCCTTAGCTTGTTTTTGGTCCAAAGATCAAATTCTTAATGATAGTTGGTTATATTCAACTATTTTAGCAATAATAGCTTGGGCTACTGCGGGATTAACCGCATTTTATATGTTTCGTATCTATTTACTTACTTTTGAGGGACATTTAAATATTCATTTTCAAAATTAT------AGTGGCAAACAAAGGATTCCCTTCTATTCAATATCTGTAT---GGGGCAAAGGCGCTTCGAAAAGAATTAACAA------------------ACTACT---------------AATGAGTAATAAT---GAAAGTTCTTCTTTTTTGAAAAAAAAGACATATCTAATTGAT------GATAATGTTAC------------------AAATATGACACAACCTTTTATTACTATTGG------TCATTT------TGAGAATAAA---AA------ATTATATTCT------TATCCTTATGAATCCGACAATACTATGCTATTCCCTCTACTTGTATTGGGACTATTTATTTTGTTCGTTGGATCTATAAGAATTCC------TT---------TGAAT------CAAGAGGGAATAGATTTAGATATATTATCTAAATGGTTAAGTCCGTCTATAAACCCTTTACATCCAAAGTCGAATAATTCG------ATGGAGTGGTATGAATTTTTCAAAGATGCAATTTATTCAGTCAGTATAGCTTATTTCGGAATATTTATAGCGTCTTTTTTCTATAAATCCCCTTATACCTCTTTACTTAGTTTGGATTTAATTAATTCAGTTGTT------AAAAGAGGTCCTAAGAGAATTCTTT-TTGAAAAAGTTATAAATGGCATATATAATTGGTCATATAATCGTGCTTAC-ATAGATTCTTTTTATACAATATCCTTAACTAGATCAATAAAAGGATTAGCTGAATTAA-CTCATTTTTTTGATCGACGAATAATTGATGGAATTATTAATGGCGTTGGTCTTATTAGTTTCTTTGTAGGAGAAGTTATCAAATATATAGGAGGGGGTCGGATTTCTTCTTATCTCTTCTTCTATTTATCATATATATCGATTTTTTTCTTA-------------------------------------------------------------------------------------------------------------------------------------------------------------------------------------------------------------------------------------------------------------------------------
			-------------------------------------------------------------------------------------------------------------------------------------------------------------------------------------------------------------------------------------------------------------------------------------------------------------------------------------------------------------------------------------------------------------------------------------------------------------------------------------------------------------------------------------------------------------------------------------------------------------------------------------------------------------------------ATATTTATGCACTTGCTCATGACCATAGTTTAAACCGATTTATTTTGTTGGAAAATCTAGGTTATGACAATAAATTCAGTTTTCTAATTGTGAAACGGTTAATTACGCGAATGTATCAACAGAATTATTTTCTTATTTTTGCTAATGATTCTAA---------CAAAAATCGATTTTTCTCTTTGGGGCACAACAAGAATTTGTATTCTCAAATGATATCAGAGGGATTTTCCTTTATTGTAGAAATTCCGTTTTCTATACGATTACTATCTTCTGAAGA------------AGGGAAAGGGATATTCAAATCTCATAATTTACATCTACGCTCGATTCATTCAATATTTCCTTTTTTAGAGGACCATTTTTCACATTTAAATTATGTGTTAGATATACTAATACCCCACCCAGTTCATCTGGAAATCCTGGTTCAAACTCTTCGCTATTGGGTAAAAGATGCCTCTTCTTTACATTTATTACGATTCTTTCTCTACGAGTATTGTAATTCAAATAATCT------TATTGCTACAAAGAATGCCAGTTTTTC------TTTTTTAA---C------------AAAAAGAAATCCAAGATTATTTTTCTTCTTATATAATTCTTATGTATGTGAATACGAATCCATTTTCGTCTTTATCCATAACCAATTTTCTCATTTACGAGCAACATCTTTTGAGTTCCTTCTTGAACGAATCTATTTCTATGGAAAAATA------GAACATCTTGTAGAAGGCTTTGTTAAGGATTATCAAGCCAATTTATGGTTGTTCAAAGATCCTTTCATACATTATGTTAGGTATCAAGGAAAATTTTTTTTGG------TTTCAAAAGGGACGGCCCTTTTTATGAATAAGTGGAAATCTTACCTTGTCAATTTTTGTCAATATCATTTTGACCTGTGGTTTCACTCGGGAAGGGTCT------GTGTAAATGAATTATACAATCATTCCCTGGATTTTATGGGCTATCTTTCAAGTGTGCGACTAAACCCTTCAATGGTACGGAGTCAAATGCTAGAAAATGCATTTCTAATCAATAATGCTATTAAGAAATTCGATACCCTTATTCAAATTATTCCTCTGATTGGATCATTGGTTAAAGCGAAATTTTGTAACCCATTAGGGCATCCCATTAGTCAGCCGGGTTGGGCTGATTTATCAGATTCGGATATTATTGACCGATTCGGGCGTATATGCAGAAATCTTTCTCATTATCATAGCGGATCTTCCAAAAAAAAGAGTTTGTATCGAATAAAGTATATACTTCGACTTTCTTGTGCTAAAACTTTAGCTCGGAAACACAAAAGTACTGTACGTGCTTT
			TTTGAAAA------GATTAGGGGCAAAGTTTTTGGAAGAATTCCTTATGTCGGAAGAAGTAGCCCTTT------CTTTAACCTTCCCAAGAGTTTCTTCTCC---CCTTTGGGGGGTGTATAGA------AGTCGGATTTGGTATTTGGATATTATTTGTATCACTGATCTGGCCAATTAGTAATGA
		</sequence>
		<sequence>
			<taxon idref="Luculia"/>
			AAGTGTTGGATTCAAAGCTGGTGTTAAAGAGTACAAATTGACTTATTATACTCCTGAATACGAAACCAAAGATACTGATATGTTGGCAGCATTCCGAGTAACTCCTCAACCCGGAGTTCCACCTGAAGAAGCAGGGGCCGCGGTAGCTGCCGAATCTTCTACTGGTACATGGACAACTGTGTGGACCGATGGACTTACCAGCCTTGATCGTTACAAAGGGCGATGCTACCACATCGAGCCAGTTCCTGGAGAAGAAGATCAATATATTGCTTATGTAGCTTACCCCTTAGACCTTTTTGAAGAAGGTTCTGTTACTAACATGTTTACTTCCATTGTAGGTAATGTATTTGGGTTCAAAGCCCTACGCGCTCTACGTCTGGAAGATTTGCGAATCCCTCCTGCTTATATTAAAACCTTCCAAGGCCCGCCTCATGGCATCCAAGTTGAGAGAGATAAATTGAACAAGTATGGTCGTCCCCTGCTGGGATGTACTATTAAACCTAAATTAGGTTTATCTGCTAAAAACTACGGTAGAGCAGTTTATGAATGTCTTCGTGGTGGACTTGATTTTACCAAAGATGATGAAAACGTGAACTCCCAACCATTTATGCGTTGGAGAGATCGTTTCTTATTTTGTGCCGAAGCAATTTATAAAGCACAGGCTGAAACAGGTGAAATCAAAGGACATTACTTGAATGCTACTGCAGGTACATGCGAAG-AAATGATCAAAAGAGCTGTATTTGCTAGAGAATTGGGAGTTCCTATCGTAATGCATGATTACTTAACAGGGGGATTCACTGCAAATACTAGCTTGGCACATTATTGCCGAGATAATGGCCTACTTCTTCACATTCACCGTGCAATGCATGCGGTTATTGATAGACAAAAGAATCATGGTATCCACTTCCGCGTACTAGCTAAAGCGTTACGTATGTCTGGTGGAGATCATATTCACTCTGGTACCGTAGTAGGGAAACTTGAAGGGGAAAGAGACATCACTTTGGGCTTTGTTGATTTACTGCGTGATGATTTTATTGAAAAAGATCGAAGTCGCGGTATTTATTTCACTCAAGATTGGGTCTCTCTACCAGGTGTTCTGCCCGTAGCTTCAGGAGGTATTCACGTTTGGCATATGCCTGCTCTGACCGAGATCTTTGGGGATGATTCTGTACTACAGTTCGGTGGAGGAACTTTAGGACACCCTTGGGGTAATGCGCCAGGTGCCGTAGCGAATCGAGTAGCTCTAGAAGCATGTGTACAAGCTCGTAATGAAGGGCGCGATCTTGCTGCTGAGGGTAATGAAATTGTCCGTGAGGCTAGTAAATGGAGTCCTGAACTAGCTGCTGCTTGTGAGGTATGGAAGGAGATCATATTTAATTTTAAAGCAGTGGATACTTTGGAT--------------------ATACGGGTGGATCATACCTTTCATTCCACTTCCAATTCCTATATTAATAGGGGTAGGACTTCTTCTTTT-TCCAACGGCAACAAAAAATCTTCGTCGTATGTGGTCTTTTCAGAGTGTTTTATTGTTAAGTATAGTCATGATTTTTTCAATCAATCTGTCTATTCAGCAAATAAATAGCAATTCTATTTATCAATATGTATGGTCTTGGATCATTAATAATGATTTCTCTTTAGAATTCGGCTATTTGATCGATCCACTTACTTCTATTATGTCAATATTAATTACTACAGTTGGAATTATGGTTCTTATTTATAGTGATAATTATATGGCTCATGATCAAGCCTATTTGAGATTCTTTGCTTATATGAGTTTTTTCAGTACTTCCATGTTGGGATTAGTTACTAGTTCTAATTTGATACAAATTTATATTTTTTGGGAATTGGTTGGGATGTGTTCCTACCTATTAATAGGTTTTTGGTTTACACGACCTCTTGCGGCAAATGCTTGCCAAAAAGCTTTTGTAACTAATCGTATAGGGGATTTTGGTTTATTATTAGGAATTTTAGGTTTTTATTG
			GATAACAGGCAGTTTCGAATTTCGGGATTTATTCGAAATATTCAATAACTTGATTTATAATAATGAAGTCAATTTTGTATTTGTTACTTTGTGTGCCGTTCTATTATTTGCCGGTGCCGTTGCTAAATCTGCACAATTTCCCCTTCATGTATGGTTACCAGATGCCATGGAGGGGCCCACTCCTATTTCCGCTCTTATACATGCTGCTACTATGGTAGCAGCGGGAATTTTTCTTGTAGCTCGGCTTCTTCCTCTTTTCATAGTTATACCTTACATAATGAATTTTATTTCGTTGATAGGAATAATAACAGTATTATTAGGAGCTACTTTAGCTCTTGCTCAAAAAGACATTAAGAGAGGTTTAGCCTATTCCACAATGTCTCAATTGGGTTATATGATGCTAGCTCTAGGTATGGGGTCTTATCGAAGTGCTTTATTTCATTTGATTACTCATGCCTATTCCAAAGCATTATTATTTTTAGGATCCGGATCCGTTATTCATTCAATGGAAACAATTGTTGGATATTCTCCCTATAAAAGTCAGAAYATGGTTCTTATGGGAGGTTTAACAAAACATGTACCAATTACCAAAAGCACTTTTTTATTAGGTACACTTTCTCTTTGTGGTATTCCGCCTTTGGCTTGTTTTTGGTCCAAAGATGAAATTCTTAATGATAGTTGGTTGTATTCAACGATTTTTGCAATAATAGCTTGGGCTACCGCGGGATTAACTGCATTTTATATGTTTCGCATCTATTTACTTACTTTTGAANGGCATTTCCATTTTTATTTTCAAAATTAC------ATTGGTAAACAAAAAACCCCCTTCTATTCAATATCTCTAT---GGGGTAAAGGGGCTTCGAAAAGAATTAACAAAAATT------TGCCTTTATTAAC---------------AATGAATAATAAT---GAAAGTTCTTCTTTTTTTTCAAAAAGGACATATCCAATTGAT------GATAATGTTAG------------------AAATGTGATACGACCCTTTATTACTATTCC------TCATTT------TGAGGATAAA---AA------GTTTTATTCC------TATCCTTATGAATCGGATAATACTATGTTATTCCCTTTACTTGTTTTGGGTCTATTTACTTTGTTCGTTGGATTTATAGGAATTCC------TT---------TCAAT------CAAGAAGGGGTGGATTTAGATATATTATCTAAATGGTTAACCCCGTCTATAAATCTTTTGCATCAAAAGTTGAATAATTCG------ATGAATTGGTACGAATTTTTGAAAGATGCAGTTTTTTCAGTCAGTATAGCTTATTTAGGAATATTTATAGCGTCCTTTTTATATAAACCCGCCTATTCCTCTTTATTCAATTTTGATTTAATTAATTCAGTTCTA------AAAAGAGGTCCTAAGAGAATTCTTT-GGGACAAAATTATAAATGGCATATATAATTGGTCATATAATCGTGCTTAC-ATAGATTCTTTTTATACAACATCCTTAACTGGAGGAATAAGAAGATTAGCTGAATTAA-CTCATTTTTTTGATCGACGGGTAATTGATGGAATTACGAATGGGGTTGGTATTATTAGTTTCTTTATAGGAGAAGCTATCAAATATATAGGTGGTGGGCGCATCTCTTCTTATCTTTTCTTCTATTTATTTTATTTAGCTATTTTTTTATTAGTGCGGCTAGGATCTTTTACACATTTAGATGAAGCAAGGGATTCGTCCATACCATCGGTAAAGT-----TTTGAAAACCACGACTGATCCTGAAAGGGAATGAAT--GGAAAAAATAGCATGTCGGATTGAGGGAGAGTTCTGAGAATGTTTCATTCTTACCGGATCAGTACAAAACAAAAAC--GGGTTCGAATTCTTGGA-ACGGAAGAAAAT------AA----AGTTGGGTTGAATGAATAAATGGATAGGGCCCTACGGCTTCAA-
			------TTAATTATAGGGAAAGATAAAGCAACGAGCTTCTGTTCTGAATTTG----AATTATTTCCTGATCTAATTAAACGTTAAAAATATATTAGTGCCCAATGCGGGAAGGGTTTCTCCCCCCATGAGTGAATTCTCGATTTTTTCAATGAATCCTAACTATTGTAATTCTCCATTAT-------GAAAGGGAGATGTATGTGTAGAAGAAGCAGTATATTGAT----AAATAAAG-TTTTTCCGAAATCAAAAGAGCGATTAGGTTG-AAAAAAT-----AAAAGATTTCTAA-CCATCTTGTTA----------------TAGAC----------TAAAAATG-----GAAAAAAGAGAGG--------ATAGAGAATCTGTTGAT------AAGTTTACCCTCG-CCTCCGAGGTA-TCTATTCTTACTAGAATACTTTG-TTTTGACTGTATCGCACTATGTATCATTTGATAACCCCCAAATCTTCTAC-----CTT------TGGTTCAAATCTA---------------------ATATCCAA------ATGGAGGAAATCCAAAGAT------ATTTACAGCTTGATAAATCT------CAACAACACGGCTTTCTATATCCACTTATCTTTCAGGAGTATATTTATGCACTTGCTTATGATCATAGTTTAAACCGATCTATTTTGTTGGAAAATCCAGGTTATGACAATAAATCCAGTTTCCTAATTGTGAAACGTTTAATTACTCGAATGTATCAACAAAATCTTTTTATTATTTTTGCTAATGATTCTAA---------TCAAAATCCATTTTTT------GGTCGCAACAAGAATTTATATTCTCAAACGATATCAGAAGGATTTGCATTTATTGTGGAAATTCCATTTTATATACGATTAATATCTTCTCAAGA------------AGGGAAAGGGATATTTAAATCTCATAATT------TACGATCAATTCATTCACTATTTCCTTTCTTAGAGAATAATTTTTCACATTTAAATTCTGTGTTAGATATACTAATACCCCACCCCGTCCATCTGGAAATCTTGGTTCAAACCCTCCGTTATTGGGTAAAAGATGCCTCCTCCTTGCATTTATTACGATTCTTTTTTCACGAGTATTGTAATTGGAATACTCT------TATTGCTACAAAGAAACCCAGTTTTTA------TTTTTCAC---C------------AAAAAGAAATCAAAGATTATTCTTCTTCTTATATAATTCTCATGTATGTGAATACGAATCCATTTTCGTCTTTCTCCGTAACCAATCTTCTCATTTGCGATCAACATCGTTTGGAGTTTTTCTTGAACGAATATATTTCTATGGAAAAATA------GAACGTCTTGTAGAAGTCTTTGCTAAGGATTTTCAGGTTAGTCTATGGTTGTTCAAAGATCCTTTCATGCATTATGTTAGGTATCAAGGAAAATCAATTCTGG------TTTCAAAGGGGACGCCTCCTTTTATGAATAAATGGAAATCTTACCTTGTCAATTTTTGGCAATGTCATTTTGATCTGTGGTTTCACCCGGGAAGGGTCT------ATATAAACCAATTACCCAATCATTCCCTTGACTTTATGGGCTATCTTTCAAGTGTGCGACTAAACCCCTCAATGGTACGGAGTCAAATGTTAGAAAATGCATTTCTAATCAATAATGTTATTAGGAAAGTTGATACCCTTGTTCCAATTATTCCTCTTATTGGATCATTGGCTAAAGCGAAATTTTGTAACCTATTAGGACATCCCGTTAGTAAGCCGATTTGGACTGATTTATCAGATTCTGATATTATTGACCGATTTGGACATATATGCAGAAACCTTTCCCATTATCATAGCGGATCTTCCAAAAAAAAGAATTTGTATCGAATAAAGTATATACTTCGACTTTCTTGTGCTAAAACTTTGGCTCGGAAACACAAAAGTACTGTACGTGCTTT
			TTTGAAAA------GATTAGGGTCGGAATTTTTGGAAGAATTCCTTACGTCGGAAGAAGAAGCCCTTT------CTTTGACCTTCCCAAGAGCTTCTTCTAC---TTTTCGGGGGGTATATAGA------AGTCGGATTTGGTATTTGGATATTATTTATATCAACGATCTGACCAATTATCAATGA
		</sequence>
		<sequence>
			<taxon idref="Mitchella_repens"/>
			AAGTGTTGGATTCAAAGCTGGTGTTAAAGAGTACAAATTGACTTATTATACTCCTGAATACGAAACCAAAGAGACTGATATCTTGGCAGCATTCCGAGTAACTCCCCAACCTGGAGTTCCACCGGAAGAAGCAGGGGCCGCGGTAGCTGCCGAGTCTTCTACTGGTACATGGACAACTGTATGGACGGATGGACTTACCAGTCTTGATCGTTACAAAGGGCGATGCTACCACATCGAGCCAGTTCCTGGAGAAGAAGATCAATTTATTGCTTATGTAGCTTACCCATTAGACCTTTTTGAAGAAGGTTCTGTTACTAACATGTTTACTTCCATTGTAGGTAATGTATTTGGGTTCAAAGCCCTGCGCGCTCTGCGTCTGGAAGATTTGCGAATTCCCATTTCTTATGTTAAAACCTTCCAAGGCCCGCCTCATGGCATTCAAGTCGAGAGAGATAAATTGAACAAGTATGGTCGTCCCCTGTTGGGATGTACTATTAAACCTAAATTAGGTTTATCTGCTAAAAACTATGGTAGAGCAGTTTATGAATGTCTTCGTGGTGGACTTGATTTTACCAAAGATGATGAAAACGTGAACTCCCAACCATTTATGCGTTGGAGAGATCGTTTCTTATTTTGTGCCGAAGCCCTTTATAAAGCGCAGGCTGAAACAGGTGAAATCAAAGGGCATTACTTGAATGCTACTGCAGGTACATGCGAAG-ATATGATCAAAAGAGCTGTATTTGCTAGAGAATTGGGAGTTCCTATCGTAATGCATGATTACTTAACAGGGGGATTCACTGCAAATACTACCTTGGCTCATTATTGCCGAGATAATGGCCTACTTCTTCACATTCACCGTGCAATGCATGCAGTTATTGATAGGCAGAAGAATCATGGTATGCACTTCCGCGTACTAGCTAAAGCGTTACGTAHGTCTGGCGGAGATCATATTCACGCCGGTACTGTAGTCGGGAAACTTGAAGGCGAAAGAGANATCACTTTGGGCTTTGTTGATTTACTGCGCGATGATTATATTGAAAAAGATCGAAGCCGCGGTATTTATTTCACTCAAGATTGGGTCTCTCTACCGGGTGTTATACCCGTGGCTTCAGGAGGTATTCACGTTTGGCATATGCCTGCTCTGACGGAGATCTTTGGAGATGATTCGGTACTACAGTTCGGTGGAGGAACTTTGGGACACCCTTGGGGTAATGCGCCAGGTGCTGTAGCGAATCGAGTAGCTCTAGAAGCATGCGTAAAAGCTCGGAATGAGGGGCGTAATCTTGCTACTGAGGGTAATGAAATTATTCCCGAGGCTAGTAAATGGAGTCCTGAACTAGCGGCTGCTTGCGAGGTATGGAAGGCGATCAAATTTGAGTTTGCAGCAGTGGATACTTTGGAT-------------------------GGTGGATCATACCTTTCATTCCACTTTTTATTCCTATATTAATAGGGGTGGGACTTCTTCTTTT-TCCAAAGGCAACAGAAAATCTTCGTCGTATGTGGTCTTTTCATAGTGTTTTATTGTTAAGTATAGTCATGCTTTTATCAATCAATCTATCTATTCAGCAAATAAATAGCAATTCTATCTATCAATATGTATGGTCTTGGATCATTATTAATGATTTTTCTTTAGAATTCGGATATTTGATCGATCCACTTACTTCTATTATGTCAATATTAATCACTACTGTTGGAATTATGGTTCTTATTTATAGTGATAATTATATGGCTCATGATCAAGCGTATTTGAGGTTTTTTGCTTATATGAGTTTTTTCAGTACTTCCATGCTGGGATTGGTTACTAGTTCTAATTTGATACAAATTTATATTTTTTGGGAATTGGTTGGGGTGTGCTCCTATCTATTAATAGGATTTTGGTTTACACGACCTCTTGCAGCAAATGCTTGCCAAAAAGCTTTTGTAACTAATCGTATAGGGGATTTTGGTTTATTATTAGGAATTTTGGGTTTTTTTTG
			GATAACGGGCAGTTTTGAATTTCGGGATTTATTCGAAATATTCAATAACTTGATTTTGAATAATGAAGTTAATTGCTTATTTGTTACTTTGTGTGCTGTTCTATTATTTGCCGGGGCCATTGCTAAATCTGCACAATTTCCCCTTCATGTATGGTTACCTGATGCCATGGAGGGGCCCACCCCTATTTCCGCTCTTATACATGCTGCTACCATGGTAGCAGCGGGCATTTTTCTTGTAGCCCGGCTTCTTCCTCTTTTCATAGTTATACCTTACATAATGAATTTAATTTCGTTGGTAGGAATAATAACAGTATTATTAGGAGCTACTTTAGCTCTTGCTCAAAAAGACATTAAGAGAGGTTTAGCCTATTCTACAATGTCTCAATTGGGTTATATGATGTTAGCTCTGGGTATGGGGTCTTATCGAAGTGCTTTATTTCATTTGATTACTCATGCCTATTCCAAGGCCTTATTATTTTTAGGATCCGGATCCATTATTCACTCAATGGAAACAGTTGTTGGGTATTCTCCCCATAAAAGTCAAAATATGGCTCTTATGGGAGGTTTAACAAAACACGTACCAATTACCAAAAGCACTTTTTTAGTAGGTACACTTTCTATTTGTGGTATTCCGCCGTTGGCTTGTTTTTGGTCCAAAGATGAAATTCTTACTGATAGTTGGTTCTATTCAACGACTTTCGCAATAATAGCTTGGTTTACCGCGGGATTAACCGCATTTTATATGTTTCGTATCTATTTACTTACTTTTGAAGGGCATTTAGGTGTTCAGTTTCAAAATTAC------ATTGGTAAACAAAAAATCCCCTTCTATTCACTATCTCTAT---GGGGTAAGGGAGTTTCCAAAAGAATTAACAAAAATG------TGAATTTATTAACNNNNNNNNNNNNNNNNNNNNNNNNNNNN---NNNNNNNNNNNNNNTTTGAAAAAAAAGATATATCCAATTGAT------GAGAGTGCTAG------------------AAATGTGACACAACACTTTATTACTATTGT------TCCTTT-------------------------------------------------------------------------------------------------------------------------------------------------------------------------------------------------------------------------------------------------------------------------------------------------------------------------------------------------------------------------------------------------------------------------------------------------------------------------------------------------------------------------------------------------------------------------------------------------------------------------------------------------------------------------------------------------GTGCGACTAGCCTCTTTTACACATTTAGATGAAGCAAGGGATTCGTCCATACCATCGGTAAAGT-----TTGGAAGACCCCGACTGATCTTAAAAGGGAATGAAT--GGAAAAAATAGCATGTCGGGTTGAGCGAGAG---------TGTTTCATTCTTTCCGGATCAGTACAAAACAAAAACCTGG-TTGGAATTCTTGGA-ACGGAAGAAAAT------AA----AGTTGGGTTCAATGAATAAATGGAAAGGGTCCTGCGGCTTCAA-
			------TTAATTATAGGAAGAGGCAAAGCAACGAGCTTCTGTTTTGAATTTG----AATTATTTCCTGATCTAATTAGATGTTAAAAATATATTAGTGCCTAATGCAGGAGGGGTTTTTTCC--CATGAGTGGATTCGCTGTTTTTTAAATTAATCCTAACTATTCTAATTCTCCATTAT-------GAAACGGAGATATGTGTGTCAAAGAAGCAGTATATTGAT----AAAGAAAG-TTTTTCCGAACTCAAAAGAGCGATTCGGTTG-AAAAAAT-----AAAAGATTGCTAA-TCATCTTGCTATCCTA-------AGCATAGCC----------TAAAAATG------GAAAAGGCGAGG--------ATAGAGAATCTGTTGAT------AAGTTTCTACCCA-CCCCCGAGGTA-TCTATTCTTACGAGAATACTTTGTTTTTGACTGTATCGCACTATGTATCATTCGAAAATTCCCCAATCTTCTAC-----CTT------CGTTTCAAATAGA---------------------CTAT-TAA------ATGGAGGAAATCCAAAGAT------ATTTACAGCTTGATAGATCT------CAACAGCCCGGCTTTCTATATCCACTTATCTTTCAGGAGTATATTTACGGATTTGCTCATGATTATAGTTTAAATCGATCTCTCTTGTTGGAAAATCCGGGTTATGACAATAAATACAGTTTACTACTTGTGAAACGTTTAATTACTCGAATGTATGGACAAAATCATTTTCTTATTTTTGCTAATGATTCTAA---------TAAAAATCGATTTTTT------GGTCGCAACAAGAATTTCTACCCTCAAACGATATCAGAAGGATTTGCATTTATTGTCGAAATTCCATTTGATATACGATTAATATCTTCTCAAGA------------CGGGAAAAGAATATTAAAATCTCATAATT------TACGATCAATTCATTCACTATTTCCTTTCTTAGAGAACAATTTTTCAAATTTTAATTCTGTGTTAGATATACTAATACCCCGCGCCGTCCATCTGGAAATTCTGGTTCAAACCCTTCGTTATTGGGTAAAAGATGCCTCCGCCTTGCATTTATTACGATTATTTTTCCACGAATATTGGAGTTGGAATACTCT------TAGTGCTAGAAAGAAACTCCA------------TTTTTCAC---C------------AAAAAGAAATCAAAGATTTTTTTTCTTATTATATAATTCTCATGCATATGAATACGAATCCATTTTTGCCTTTCTCCGTAACCAATCTTCTCGTTTGCGATCAACATCTTTTGTATTCTTTCTTGAACGACTCTATTTTTATGGAAAAAAA------GAACGTCTTGTAGAAGTCGTTGCTAAGGATTTTCGGGTTAGTCTATGGCTGTTCACAGACCCTTTCATGCATTATGTTAGGTATCAAGGAAAATCCATTCTGG------TTTCAAAGGGTACACCTCTTTTGATGAATAAATGGAAATCTTATCTTGTCAATTTTTGGCAATATCACTTTGATCTGTGGTTTCACTCGGGAAGGGTTT------ATATAAATAAATTTTCCAATCATTCACTTGACTTTGTGGGCTATCGTTCAAGTGTGCGACTAAATCCGGCAATGGTACGGGGTCAAATGCTAGAAAATTCATTTCTAATCAATAATGCTATTAAGAAATTGGATATGCTTGTTCCAAGTATTCCTCTTATTAGATCATTGGCTAAAGCGAAATTTTGTAACCTATTAGGACATCCCGTTAGTAAGCCGGTTTGGACTGATTTGTCAGATTCTGATATGATTGACCGATTTGGGTATATATGCAGAAACCTTTCTCATTATCATAGCGGTTCTTCAAAAAAAAAAAGTTTGTATCGAATAAAGTATATACTTCGACTTTCTTGTGCTAAAACTTTGGCTGGGAAACACAAGAGTACTGTACATATTTT
			TTTGAAAA------GATCAGGCTCGGAATTTTTGGAAGAATTCTTCGCGTCGGGAGAAGAAGACCTTT------CTTTGATCTTCTCAAGAGCTTCTTCGAC---TTTTCGAGGGGTATATAGA------AGTCGAATTTGGTATTTGGATATTACTTATATCAACGATTTGAGCAATCAGCAATGA
		</sequence>
		<sequence>
			<taxon idref="Mitriostigma_axillare"/>
			AAGTGTTGGATTCAAAGCTGGTGTTAAAGAGTACAAATTGACTTATTATACTCCTCAATACGAAACCAAAGATACTGATATCTTGGCAGCATTCCGAGTAACTCCTCAACCGGGAGTTCCACCTGAAGAAGCGGGGGCCGCAGTAGCTGCCGAATCTTCTACTGGTACATGGACAACTGTGTGGACCGATGGGCTTACCAGCCTTGATCGTTACAAAGGGCGATGCTATCACATCGAGCCAGTTCTTGGAGAAGAAGATCAATTTATTGCTTATGTAGCTTACCCTTTAGACCTTTTTGAAGAAGGTTCTGTTACTAACATGTTTACTTCCATTGTAGGTAATGTATTTGGGTTTAAAGCCCTGCGCGCTCTACGTCTGGAAGATTTGCGAATCCCCACTTCTTATATTAAAACCTTCCAAGGGCCACCTCATGGCATCCAAGTTGAGAGAGATAAATTGAACAAGTATGGTCGTCCCCTGTTGGGATGTACTATTAAACCTAAATTAGGTTTATCTGCTAAAAACTACGGTAGAGCTGTTTATGAATGTCTTCGCGGGGGACTTGATTTTACCAAAGATGATGAAAACGTGAACTCCCAACCATTTATGCGTTGGAGAGATCGTTTCTTATTTTTTGCTGAAGCACTTTATAAAGCACAATGTGAAACAGGTGAAATCAAAGGGCATTACTTGAATTCTACTGCTGGTACATGCGAAG-AAATGATCAAAAGAGCTGTATTTGCTAGAGAATTGGGAGTTCCTATCGTAATGCATGATTACTTAACAGGGGGATTCACTGCAAATACTAGCTTGGCTCATTATTGCCGAGATAATGGCCTACTTCTTCACATCCACCGCGCAATGCATGCGGTTATTGATAGACAGAAGAATCATGGTATGCACTTCCGCGTACTAGCTAAAGCGTTACGTATGTCTGGTGGAGATCATATTCACGCCGGTACCGTAGTAGGTAAACTTGAAGGGGAAAGAGATATCACTTTGGGCTTTGTTGATTTACTGCGTGATGATTTTATTGAAAAAGATCGAAGCCGCGGTATTTATTTCACTCAAGATTGGGTCTCTCTACCAGGTGTTATACCCGTGGCTTCAGGAGGTATTCACGTTTGGCATATGCCTGCTCTGACCGAGATCTTTGGGGATGATGCTGTACTACAGTTCGGTGGAGGAACTTTAGGACACCCTTGGGGTAATGCGCCAGGTGCTGTAGCGAATCGAGTAGCTCTAGAAGCATGTGTAAAAGCTCGTAATGAAGGGCGTGATCTTGCTACTGAGGGTAATGAAATTATCCGCGANGCTAGTAAATGGAGTCCTGNACTAGCTGCTGCTTGTGAGGTATGGAAGGAAATCCGATTTAATTTTGCAGCGGTGGATACTTNGGAT----------------------------------------------------------------------------------------------------------------CGTCGTATGTGGTCTTTTCAGAGTGTTTTATTGTTAACTATAGTCATGATTTTTTCAATCAATCTGTCTATTCAGCAAATAAATACCAATTCGATCTATCAATATGTATGGTCTTGGATCATTAATAATGATTTTTCTTTAGAATTCGGCTATTTGATCGATCCGCTTACTTCTATTATGTCAATATTAATAACTACCGTTGGAATTATGGTTCTTATCTATAGTGATAATTATATGGCTCATGATCAAGCATATTTGAGATTTTTTGCTTATATGGGTTTTTTCAGTACTTCCATGTTAGGATTAGTTACTAGTTCGAATTTGATACAAATTTATATTTTTTGGGAATTAGTTGGAATGTGTTCTTATTTATTAATAGGGTTTTGGTTTACACGACCTCTTGCTGCAAATGCTTGCCAAAAAGCTTTTGTGACTAATCGTATAGGGGATTTTGGCTTATTATTAGGAATTTTAGGTTTTTACTG
			GATAACGGGTAGTTTTGAATTTCGTGATTTATTCGAAATATTTAATAACTTGATTTATGATAATGAAGTCAATTCTTTATTTGTTACTTTGTGTGCTGGTCTAGTATTTGCCGGTGCCGTTGCTAAATCGGCACAATTTCCTCTTCATGTATGGTTACCTGATGCCATGGAAGGGCCCACTCCTATTTCTGCTCTTATACACGCTGCTACTATGGTAGCAGCGGGAATTTTTCTTGTAGCTCGGCTTATTCCTCTTTTCATAGTTATACCTTACATAATGAATTTTATTTCGTTGATAGGAATAATAACAGTATTATTAGGAGCTACTTTAGCTCTTGCTCAAAAAGACATTAAAAGAGGTTTAGCTTTTTCCACAATGTCTCAATTGGGTTATATGATGCTAGCTCTAGGTATGGGATCTTATAGAAGTGCTTTATTTCATTTGATTACTCATGCCTATTCCAAAGCATTATTATTTTTAGGATCTGGATCCGTTATTCATTCAATGGAAACAATTGTTGGATATTCTCCTTATAAAAGTCAGAATATGGTTCTTATGGGAGGTTTAACAAAACATATACCAATTACCAAAAACACTTTTTTATTAGGTACACTTTCTCTTTGTGGTATTCCACCCTTGGCTTGTTTTTGGTCCAAAGATGAAATTCTTAATGATAGTTGGTTGTATTCAACGATTTTCGCAATAATAGCTTGGGCTACTGCGGGATTAACCGCATTTTATATGTTTCGGATCTATTTACTTACTTTTGAAGGGCATTTAAGTGCTAATTTTCAAAATTAC------ATTGGTAAAGAAAAATTATTTTTCTATTCAATATCTCTAT---GGGGTCGGGTAGCTTCGAAAAAAATTAACAACAATT------TTCCTTTATCAAC---------------AATGAATAATATT---GAAAGTTCTTCTTTTTTGAAAAAAAAGACATATCCAATTGAT------GATAATGTTCG------------------AAATGGGACACGTCCCTTTATTACTATTAC------TCATTT------TGAGAATAAA---AA------GTTTTATTCC------TATCCTTATGAACCAGACAATACTATGTTATTCCCTTTACTTATATTGGGTCTATTTACTTTGTTCGTTGGATCTATAGGAATTCC------TT---------TCAAT------CAGGAAGGAGTAGATTTAGATATATTATCCAAATGGTTAACTCCATCTATAAATCTTTTGCACCAAAGGTTGAATAACTCG------ATGGATTGGTACGAATTTTTGAAAGATACAGTATCTTCTGTCAGTATAGCTTATTTAGGAATATTTATAGCGTCCTTTTTATATAAACCCCCCTATTCCTCTTTACAAAATTTTGATTTAATTAATTCAATTCTT------AAAAGAGGTCCTAAGAGAATTCTTT-GGGACAAAATTATAAATGGTGTATATAATTGGTCGTATAATCGTGCTTAC-ATAGATTCTTTTTATACAAGATCCTTCACTGGAGGAATAAGAGGATTGGCTAAATTAA-CTCATTTTTTTGATCGACGGATAATTGATGGAATTACGAATGGTGTTGGTG------------------------------------------------------------------------------------------------------------------------------------------------------------------------------------------------------------------------------------------------------------------------------------------------------------------------------------------------------------------------------------
			-------------------------------------------------------------------------------------------------------------------------------------------------------------------------------------------------------------------------------------------------------------------------------------------------------------------------------------------------------------------------------------------------------------------------------------------------------------------------------------------------------------------------------------------------------------------------------------------------------------------------------------------------------------------------------------------------------------------------------------------------------------------------------------------------------------------------------------------------------------------------------------------------------------------------------------------------------------------------------------------------------------------------------------------------------------------------------------------------------------------------------------------GGATAAAAGACGCCTCTTCCTTGCATTTATTACGATTCTTTTTCCACGAATATTGGAATTGGAATACTCT------TATTGATAGAAAGAAACCCAGTTTTTA------TTTTTCAC---C------------AAAAAGAAATCAAAAATTATTCTTCTTGTTATATAATACTCATGTATGTGAATACGAATCCATTTTCTTCTTTCTCCTTAAGCAATCTTCTCATTTGCGATCAACATCTTTTGGAGTCTTTCTTGAACGGATATATTTCTATGAAAAAAAA------GAACGTCTTGTAGAAGTCTTTGCTAAGGATTTTCAAGGTAGTCTATGGTTGTTCAAAAATCCTTTAATACATTATGTTAGGTATCAAGGAAAATCCATTCTGG------TTTCAAATGGGACGCCTCGTTTGATGAATAAATGGAAATCTTACCTTGTCAATTTTTGGCAATGTCATTTTGGTATTTGGTTTCACCCGGGAAGGGTCT------ATATAAACCAATTACCCAACTATTCCCTTAACTTTATGGGCTATCTTTCAAGTGTGCGACTAAACCATTCAATGGTACGGAGTCAAATGTTAGAAAATTCATTTCTAATCAATAATGCTATTAAGAAATTTGATACCCTTGTTCCACTTATTCCCCTTATTGGATCATTGGCTAAAGAGAAATTTTGTAACTTATTAGGACATCCCATTAGTAAGACGATTTGGACTGATTTGGCAGATTCTGATATTATTGACCGATTTTGGCATATATGCAGAAACCTTTCTCATTATTATAGCGGATCTT----------------------------------------------------------------------------------------------
			-------------------------------------------------------------------------------------------------------------------------------------------------------------------------------------------
		</sequence>
		<sequence>
			<taxon idref="Morinda_citrifolia"/>
			AAGTGTTGGATTCAAAGCTGGTGTTAAAGAGTACAAATTGACTTATTATACTCCTGAATACGAAACCAAAGATACTGATATCTTGGCAGCATTCCGAGTAACTCCCCAACCTGGAGTTCCACCGGAAGAAGCAGGGGCCGCGGTAGCTGCCGAGTCTTCTACTGGTACATGGACAACTGTATGGACGGATGGACTTACCAGTCTTGATCGTTACAAAGGGCGATGCTACCACATCGAGCCAGTTCCTGGAGAAGAAGATCAATATATTGCTTATGTAGCTTACCCGTTAGACCTTTTTGAGGAAGGTTCTGTTACTAACATGTTTACTTCCATTGTAGGTAATGTATTTGGGTTCAAAGCCCTGCGCGCTCTGCGTCTGGAAGATTTGCGAGTTCCCATTTCTTATATTAAAACCTTCCAAGGCCCGCCTCATGGCATTCAAGTCGAGAGAGATAAATTGAACAAGTATGGTCGTCCCCTGTTGGGATGTACTATTAAACCGAAATTAGGTTTATCTGCTAAAAACTATGGTAGAGCAGTTTATGAATGTCTTCGTGGTGGACTTGATTTTACCAAAGATGATGAAAACGTGAACTCCCAACCATTTATGCGTTGGAGAGATCGTTTCTTATTTTGTGCTGAAGCCCTTTTTAAAGCGCAGTCCGAAACAGGTGAAATCAAAGGGCATTACTTGAATGCTACTGCAGGTACATGCGAAG-AAATGATCAAAAGAGCTGTATTTGCTAGAGAATTGGGAGCTCCTATCGTAATGCATGATTACTTAACAGGGGGATTCACTGCAAATACTAGCTTGGCTCATTATTGCCGAGATAATGGCCTACTTCTTCACATTCACCGTGCAATGCATGCAGTTATTGATAGGCAGAAGAATCATGGTATGCACTTCCGCGTACTAGCTAAAGCGTTACGTATGTCTGGCGGAGATCATATTCACGCCGGTACTGTCGTCGGGAAACTTGAAGGCGAAAGAGATATCACTTTGGGCTTTGTTGATTTACTGCGCGATGATTATATTGAAAAAGATCGATCCCGCGGTATTTATTTCACTCAAGATTGGGTCTCTTTACCGGGTGTTATACCCGTGGCTTCAGGAGGTATTCACGTTTGGCATATGCCTGCTCTGACGGAGATCTTTGGAGATGATGCGGTACTACAGTTCGGTGGAGGAACTTTGGGACACCCTTGGGGTAATGCGCCAGGTGCTGTAGCGAATCGAGTAGCTCTAGAAGCATGCGTAAAAGCTCGGAACGAGGGGCGTGATCTTGCGGCTGAGGGTAATGAAATTATCCGCGAGGCTAGTAAATGGAGTCCTGAACTAGCGGCTGCTTGCGAGGTATGGAAGGAGATCAAATTTATTTTTCAAGCAGTGGATACCTTGGAT---ATGCAACATACATATCAATATGAGTGGATCATACCGTTCATCCCACTTTCAATTCCTATATTAATAGGGGTGGGACTTCTTCTTTT-TCCAACGGCAACAAAAAATNTTCGTCGTATGTGGTCTTTTCATAGTGTTTTATTGTTAAGTATAGTCATGCTTTTTTCAATCAATCTATCTATTCAGCAAATAAATAGCAATTCTATCTATCAATATATATGGTCTTGGATCATTATTAATGATTTTTCTTTAGAATTCGGATATTTGATCGATCCACTTACTTCTATTATGTCAATATTAATCACTACTGTTGGAATTATGGTTCTTATTTATAGTGATAATTATATGGCTCATGATCAAGGATATTTGAGGTTTTTTGCTTATATGAGTTTTTTCAGTACTTCCATGCTGGGATTAGTTACTAGTTCTAATTTGATACAAATTTATATTTTTTGGGAATTGGTTGGGGTATGCTCCTATCTATTAATAGGATTTTGGTTTACACGACCTCTTGCAGCAAATGCGTGCCAAAAAGCTTTTGTAACTAATCGTATAGGGGATTTTGGTTTATTATTAGGAATTTTGGGTTTTTTTTG
			GATAACGGGCAGTTTCGAATTTCGGGATTTATTCGAAATAGTCAATAACTTGATTTTGAATAATGAAGTTAATTGCTTATTTGTTACTTTGTGTGCTGTTCTATTATTTGCCGGTGCCGTTGCTAAATCTGCACAATTTCCCCTTCATGTATGGTTACCTGATGCCATGGAGGGGCCCACCCCTATTTCTGCTCTTATACATGCTGCTACCATGGTAGCANNNGGAATTTTTCTTGTAGCCCGGCTTCTTCCTCTTTTCATAGTTATACCTTACATAATGAATTGCATTTCGTTGGTAGGAATAATAACAGTATTGTTAGGAGCTACTTTAGCTCTTGCTCAAAAAGACATTAAGAGAGGTTTAGCCTATTCTACAATGTCTCAATTGGGTTATATGATGTTAGCTCTGGGTATGGGGTCTTATCGAAGTGCTTTATTTCATTTGATTACTCATGCCTATTCCAAAGCTTTGTTATNTTTVGGATCCGGATCCATTATTCATTCAATGGAAACCGTTGTTGGGTATTCTCCCCATAAAAGTCAAAATATGGCTCTTATGGGAGGTTTAAGAAAACATGTACCAATTACCAAAATCACTTTTTTAGTGGGTACACTTTCTATTTGTGGTATTCCGCCGTTNNNTTGTTTTTGGTCCAAAGATGAAATTCTTACTGATAGTTGGTTATATTCAACGATTTTCGCAATAATAGCTTGGTTTACCGCGGGATTAACCGCATTTTATATGTTTCGTATCTATTTACTTACTTTTGAAGGGCATTTAGGTGTTCAGTTCCAAAATTAC------ATCGGTAAACAAAAAATACCCTTCTATTCACTATCTCTAT---GGGGTAAGGGAGTTTCCAAAAGAATTAACAAAAATG------TGAATTTATTAAC---------------AATGAATAATAAG---GAACGTTCCTCTTTTTTGAAAAAAAAGATATATCCAATTGAT------GATAGTGCTAG------------------AAATGTGAAACAACACTTTATTACTATTGT------TCATTTACAGTTTGAGAATGAA---AA------GCTTTATTCC------TATCCTCATGAATCGGATAATACTATGTTATTCCCTCTACTTGTGTTGGGTCTATTTACTTTGTTCGTTGGGTCTATAGGAATTCCAATTCCTT---------TAAGT------AAAGAAGGAGTGGATTTAGATATATTATCTAAATGGTTAACTCCGTCTATAAATCTTTTGCCTCAAAAATTGAATAATTCA------ATGGATTGGTACGAATTTTTCAAAGATTCCGTTTTTTCAGTCAGTATAGCTTCTTTAGGGATATTTATCGCGGCCTTTTTATATAAATCCTCCTATTCTTCTTTATTAAATTTTGATTTAATTAATTCAGTTCTTAAAATTAAAAGAGTTCCTAAGAGAATTCTTT-GGGACAAAATTATAAATGCCATATATAATTGGTCATATAAGCGTGCTTAT-ATAGATTCTCTTTATACAATGTCTTTAACTCGAGGAATAAGAAAATCGGCTGAATTTA-TTCATTTTTTTGATCGACGGGTAATTGATGGAATTACGAATGGGTTTGGTGTTATTACTTTCTTTGTAGGAGAAGCTATCAAATATTTAGGTGGTGGGCGCGTCTCTTCTTATCTTTTCTTTTATCTATCGTATGTCTCCATTTTTTT----GTGCGACTAGCCTCTTTTACACATTTAGATGAAGCAAGGGATTCGTCCATACCATCGGTAAAGT-----TTGGAAGACCCCGACTGATCTTAAAAGGGAATGACT--GGAAAAAATAGCATGTCGGGTTGAGGGAGAG---------TGTTTCATTCTTTCTGGATCAGTACAAAACAAAAACCTGG-TCGGGATTCTTGGA-ACGTAAGAAAAG------AA----AGTT-GGTTCAATGAATAAATGGAAAGGGCCCTGCGGCTTCAA-
			------TTAATTATAGGAAGAGGCAAAGCAACGAGCTTCTGTTTTGAATTTG----AATTATTTCCTGATCTAATTAGATGTTAAAAATATATTAGTACCTAATGCAGGAGGGGTTTTT--CC-CATGAGCGGAGTCGCTGTTTTTTGAATTAATCCTAACTATTCTAATTCTCCATTAT-------GAAACGGAGATATGTGTGTCAAAGAAGCAGTATATTGAT----AACGAAAG-TTTTTCCGAACTCAAAAGAGCGATTCGGTTG-AAAAAAT-----AAAAGATTGCTAA-TCATCTTGCTATCCCA-------GGCATAGCC----------TAAAAATG------GAAAAGGCGAGGATAGAGAAATAGAGAATCTGTTGAT------AAGTTTCTACCCG-TCCCCGAGGTA-TCTATTCTTATGAGAATACTTTGTTTTTGACTGTATCGCACTATGTATCATTCGAAAATTCCCCAATCTTCTAC-----CTT------CGTTTCAAATATACTATTAAATCAAATAT----ACTAT-TAA------ATGGAGGAAATCAAAAGAT------ATTTACAGCTTGATAGATCT------CAACAGCCCGGCTTTCTATATCCACTTATCTTTCAGGAGTATATTTACGGACTTGCTCATGATTATAGTTTAAATCGATCTCGCTTGTTGGAGAATCCGGGTTATGACAATAAATACAGTTTACTACTTGTGAAACGTTTAATTACTCGAATGTATGGACAAAATCATTTTATTATTTTTGCTAATGATTCTAA---------TAAAAATCGATTTTTT------GGTCGCAACAAGAATTTCTACCCTCAAACGATATCAGAAGGATTTGCATTTATTGTGGAAATTCCATTTGATATACGATTAATACCTTCTCAAGA------------CGGGAAAAAAATATTAAAATCTCATAATT------TACGATCAATTCATTCACTATTTCCTTTCTTAGAGAACAATTTTTCACATTTTAATTCTGTGTTAGATATACTAATACCCCGCGCCGTCCATCTGGAAATTCTGGTTCAAACCCTTCATTATTGGGTAAAAGATGCCTCCGCCTTGCATTTATTACGATTATTTTTCCACGAATATTGG---------ACTCT------TAGTGCTACAAAGAAATCCC------A------TTTTTCAC---C------------AAAAAGAAATAAAAGATTTTTTTTCTTATTATATAATTCTCATGTATATGAATACGAATCCATTTTGGCCTTTCTCCGTAACCAATCTTCGCATTTGCAATCAACATCTTTTGTATTATTTCTCGAACGACTTTATTTTTATGGAAAAAAA------GAACGTCTTGTAGAAGTTGTTGCTAAGGATTTTCGGGTTAGTCTATGGCTGTTCACAGACCCTTTCATGCAGTATGTTAGGTATCAAGGAAAATCAATTCTGC------TTTCAAAGGGTACACCTCTTTTGATGAATAAATGGAAATCTTATCTTGTCAATTTTTGGCAATATCACTTTGATCTGTGGTTTCGCTCGGGAAGGGTTT------ATATAAATCAATTTTCTAATCATTCACTTGACTTTGTGGGCTATCGTTCAAGTGTGCGACTAAATCCGGCAATGGTACGGGGTCAAATGCTAGAAAATTCATTTCTAATTAATAATGCTATTAAGAAATTGGATATGCTTGTTCCAATTATTCCTCTTATTAGATCATTGGCTAAAGCGAAATTTTGTAACCTATTAGGACATCCCCTTAGTAAGCCGGTTTGGACTGATTTATCAGATTCTGATATGATTGAACGCTTTGGGTATATATGCAGAAACCTTTCTCATTATCATAGCGGGTCTTCAAAAAAAAAGATTTTGTATCGAATAAAGTATATACTTCGACTTTCTTGTGCTAAAACTTTGGCGGGGAAACACAAGAGTACTGTACATATTTT
			TTTGAAAA------GATTAGGTTCGGAATTTTTGGAAGAATTCTTCGCGTCGGGAGAAGACGACCTTT------CTTTGATCTTCTCAAGAGCTTCTTCGAC---TTTTCGGGGGGTATATAGA------AGTCGAATTTGGTATTTGGATATTACTTATATCAACGATTTGAGCAACCTTCAATGA
		</sequence>
		<sequence>
			<taxon idref="Mussaenda_arcuata"/>
			AAGTGTTGGATTCAAAGCTGGTGTTAAAGAGTACAAATTGACTTATTATACTCCTGAATACGAAACCAAAGATACTGATATCTTGGCAGCATTTCGAGTAACTCCTCAACCGGGAGTTCCACCGGAAGAAGCGGGGGCCGCGGTAGCTGCCGAATCTTCTACTGGTACATGGACAACTGTGTGGACCGATGGGCTTACCAGCCTTGATCGTTACAAAGGGCGATGCTACCACATCGAGCCAGTTCCTGGAGAAGAAGATCAATTTATTGCTTATGTAGCTTACCCCTTAGACCTTTTTGAAGAAGGTTCTGTTACTAACATGTTTACTTCCATTGTAGGTAATGTATTTGGGTTCAAAGCCCTGCGCGCTCTACGTCTGGAAGATTTGCGAATCCCTACTGCTTATGTTAAAACCTTCCAAGGTCCGCCTCATGGCATCCAAGTTGAGAGAGATAAATTGAACAAGTATGGTCGCCCTCTGTTGGGATGTACTATTAAACCTAAATTAGGTTTATCTGCTAAAAACTACGGTAGAGCTGTTTATGAATGTCTTCGCGGTGGACTTGATTTTACCAAAGATGATGAAAACGTGAACTCCCAACCATTTATGCGTTGGAGAGATCGTTTCTTATTTTGTGCTGAAGCAATTTATAAATCACAGGCTGAAACAGGTGAAATCAAAGGGCATTACTTGAATGCTACTGCAGGTACATGCGAAG-AAATGATGAAAAGAGCTATATTTGCTAGAGAATTGGGAGTTCCTATCGTAATGCATGATTACTTAACAGGGGGATTCACTGCAAATACTAGCTTGGCTCATTATTGCCGAGATAATGGCCTACTTCTTCACATCCACCGCGCAATGCATGCGGTTATTGATAGACAGAAGAATCATGGTATGCACTTCCGCGTACTAGCTAAAGCGTTACGTATGTCTGGTGGAGATCATATTCACGCTGGTACCGTAGTAGGTAAACTTGAGGGGGAAAGAGATATAACTTTGGGCTTTGTTGATTTACTGCGTGATGATTTTGTTGAAAAAGATCGAAGCCGCGGTATTTATTTCACTCAAGATTGGGTCTCTCTACCAGGCGTTATACCCGTGGCTTCAGGGGGTATTCACGTTTGGCATATGCCTGCTCTGACCGAGATCTTTNNGGATGATGCTGTACTACAGTTCGGTGGAGGAACTTTAGGACACCCTTGGGGCAATGCGCCAGGTGCTGTAGCGAATCGAGTAGCTCTAGAAGCATGTGTAAAAGCTCGTAATGAAGGGCGCGATCTTGCTGCTGAGGGTAATGAAATTATCCGTGAGGCTAGTAAATGGAGTCCTGAACTAGCTGCTGCTTGTGAGGTATGGAAGGAAATCACATTTAATTTTGCAGCAGTGGATACTTTGGAT----------------------------------------------------------------TAATAGGGCTGGGACTTCTTCTTTT-TCCAATGGCAACAAAAAATATTCGCCGTATGTGGTCTTTTCAGAGTATTTTATTGTTAAGTATAGTCATGATTTTTTCAATCAATCTGTCTATTGATCAAATAAATAGCAATTCGATCTATCAATATGTATGGTCTTGGATCATTACTAATGATTTTTCTTTAGAATTCGGCTATTTGATTGATCCACTTACTTCTATTATGTCAATATTAATAACTACCGTTGGAATTATGGTTCTTATCTATAGTGATAATTATATGGCTCATGATCAAGCATATTTGAGATTTTTTGCTTATCTGAGTCTTTTCAGTACTTCCATGTTAGGATTAGTTACTAGTTCTAATTTGATACAAATTTATATTTTTTGGGAATTGGTTGGGGTGTGTTCTTATCTATTAATAGGGTTTTGGTTTACACGACCTCTTGCGGCAAATGCTTGCCAAAAAGCTTTTGTGACTAATCGTATAGGGGATTTTGGTTTATTATTAGGAATTTTAGGTTTTTATTG
			GATAACGGGCAGTTTTGAATTTCGTGATTTATTCGAAATATTCAATAACTTGATTTATAATAATGAAGTCAATTTGTTATTTGTTACTTTATGTGCTGGTCTAGTATTTGCCGGTGCCGTTGCTAAATCTGCACAATTTCCTCTTCATGTATGGTTACCTGATGCCATGGAAGGGCCCACCCCTATTTCCGCTCTTATACACGCTGCTACTATGGTAGCGGCGGGAATTTTTCTTGTAGCTAGGCTTCTTCCTCTTTTCATAGTTATACCTTACATAATGAATTTTATTTCGTTGATAGGAATAATAACAGTATTATTAGGAGCTACTTTAGCTCTTGCTCAAAAAGACATTAAGAGAGGTTTAGCCTATTCCACAATGTCTCAATTGGGTTATATGATGCTAGCTCTAGGTATGGGGTCTTATCGAAGTGCTTTATTTCATTTGATTACTCATGCCTATTCCAAAGCATTATTATTTTTAGGGTCTGGATCCGTTATTCATTCAATGGAAACAATTGTTGGATATTCTCCTTATAAAAGTCAGAATATGGTTCTTATGGGAGGTTTAACAAAGCATGTCCCAATTACCAAAAATACTTTCTTGTTAGGTACACTTTCTCTTTGTGGTATTCCACCCTTGGCTTGCTTTTGGTCCAAAAATGAAATTCTTAATGATAGTTGGTTGTATTCAACGATTTTTGCAATAATAGCTTGGGCTACTGCGGGATTAACCGCATTTTATATGTTTCGGATCTATTTACTTACTTTTGAAGGGCATTTAAGTGTTCATTTTCAAAATTAC------ATTGGTAAACAAAAAGCCCCTTTCTATTCAATATCGCTAT---GGGGTAAGGGAACTTCTAAAAGAATTAACAAAAATT------TGTGTTTATTAAC---------------NATGAATAATAAT---GAAAGTTCTTCTTTTTTGAAAAAGAAGACATATCCAATTGAT------GATAATGTTCG------------------AAATGTGACACGACCCTTTATTACTATTGC------TCATTT------TGAGAATAAA---AA------GTTTTATTAC------TATCCTTATGAATCAGACAATAGTATGTTATTTCCTTTACTTGTGTTGAGTCTATTTACTTTGTTCGTTGGATCTATAGGAATTCC------TT---------TCAAT------CAAGAAGGGGCAGATTTAGATATATTATCCAAATGGTTAACTCCATCGATAAATCTTTTGCACCAAAAGTTGAATACTTCA------ATGGATTGGTACGAATTTTTGAAAGATGCAGTTTTTTCCGTCAGTATAGCTTATTTAGGAATATTTATAGCATCCTTTTTATATAAACCCCCTTATTCTTCTTTACGAAATTTTGATTTAATTAATTCAATTCTT------AAAATAGGTCCTAAGAGAATTCTTT-GGGACAAAATTATAAATGGCGTATATAATTGGTCATATAATCGTGCTTAC-ATAGATTCTTTTTATACAACATCCTTAACTGGAAGAATAAGAAGATTGGCTGAATTAA-CTCATTTTTTTGATCNNCNGATAATTGAAGGAATT----------------------------------------------------------------------------------------------------------------------------------------------------------------------------------------------------------------------------------------------------------------------------------------------------------------------------------------------------------------------------------------------------
			-------------------------------------------------------------------------------------------------------------------------------------------------------------------------------------------------------------------------------------------------------------------------------------------------------------------------------------------------------------------------------------------------------------------------------------------------------------------------------------------------------------------------------------------------------------------------------------------------------------------------------------------------------------------------------------------------------------------------------------------------------------------------------------------------------------------------------------------------------------------------------------------------------------------------------------------------------------------------------------------------------------------------------------------------------------------------------------------------------------------------------------------GGGTAAAAGACGCCTCCTCCTTGTATTTATTACGATTCTTTTTCCACGAATATTGGAATTGGAATACTCT------TATTGATACAAAGAAACTCAGTTTTGA------TTTTTTAC---C------------AAAAAGAAATCCAAAATTATTCTTCTTCTTATATAATTCTCATGTATGTGAATACGAATCTATTTTTGTCTTTCTCCGTAACCAATCTTCTCATTTGCGATCAACATCTTTTGGAGTCTTTCTTGAACGAATATATTTTTATGGAAAAATA------GAACGTCTTGTAGAAGTCTTTGCTAAGGATTTTCAGGCCAGTCTATGGTTGTTCAAAGATCCTTTCATGCATTATGTTAGGTATCAAGGAAAATCCATTCTGG------TTTCAAATGGGACGCTTCTTTTGATGAATAAATGGAAATCTTATCTTGTCAATTTTTGGCAATGTCATTTTGATCTGTGGTTTCACGCGGGAAGGGTCT------ATATAAACGAATTACCCAATTATTCTCTTAACTTTATGGGCTATCTTTCAAGTGTGCGACTAAACCATTCAATGGTACGGGGTCAAATGCTAGAAAATTCATTTCTAATCAATAATGCTATTAAGAAATTTGATACCCTTGCTCCAATTATTCTTCTTATTGAATCATTGGCTAAAGCGAAATTTTGTAACTTATTAGGACATCCTGTTAGTAAGCCGATTTGGACTGAATTGTCAGATTCGAATATTATTGACCGATTTGGGCATATATGCAGAAACCTTTCTCATTATTATAGCGGATCTT----------------------------------------------------------------------------------------------
			-------------------------------------------------------------------------------------------------------------------------------------------------------------------------------------------
		</sequence>
		<sequence>
			<taxon idref="Ophiorrhiza_mungos"/>
			AAGTGTTGGATTCAAAGGTGGTGTTAAAGAGTACAAATTGACTTATTATCCTCCTGAATACCGAACCAAAGATACTGATATCTTGGCAGCATTCCGAGTAACTCCTCAACCTGGAGTTCCACCTGAAGAAGCAGGGGCCGCGGTAGCTGCCGAATCTTCTACTGGTACATGGACAACTGTGTGGACCGATGGGCTTACCAGTCTTGATCGTTACAAAGGGCGATGCTACCACATTGAGCCAGTTCCTGGAGAAGAAGATCAATTTATTGCTTATGTAGCTTACCCCTTAGACCTTTTTGAAGAAGGTTCTGTTACTAACATGTTTACTTCCATTGTAGGTAATGTATTTGGGTTCAAAGCCCTGCGCGCTCTACGTCTGGAAGATTTGCGAATCCCCATTGCTTATATTAAAACCTTCCAAGGCCCGCCTCATGGCATTCAAGTTGAGAGAGATAAATTGAACAAGTATGGTCGTCCCCTGTTGGGATGTACTATTAAACCTAAATTAGGTTTATCTGCTAAAAACTACGGTAGAGCAGTTTATGAATGTCTTCGTGGTGGACTTGATTTTACCAAAGATGATGAAAACTTGAACTCCCAACCATTTATGCGTTGGAGAGATCGTTTCTTATTTTGTGCCGAAGCAATTTATAAATCACAGGCTGAAACGGGTGAAATCAAAGGGCATTACTTGAATGCTACTGCAGGTACATGCGAAG-AAATGATCAAAAGAGCTGTATTTGCTAGAGAATTGGGAGTTCCTATCGTAATGCATGATTACTTAACAGGTGGATTCACTGCAAATACTAGCTTGGCTCATTATTGCCGAGATAATGGCCTACTTCTTCACATTCACCGTGCAATGCATGCAGTTATTGATAGGCAGAAGAATCATGGTATGCACTTCCGCNTACTAGCTAAAGCGTTACGTATGTCTGGTGGAGATCATGTTCATTCTGGTACTGTAGTAGGGAAACTTGAAGGGGAAAGAGATATCACTTTGGGCTTTGTGGATTTACTGCGTGATGATTTTATTGAAAAAGATCGAAGTCGCGGTGTTTATTTCACCCAAGATTGGGTCTCTCTACCAGGTGTTCTGCCCGTGGCTTCAGGAGGTATTCATGTTTGGCATATGCCTGCTCTGACCGAGATCTTTGGAGATGATTCGGTACTACAGTTCGGTGGAGGAACTTTGGGACACCCTTGGGGTAATGCACCAGGTCGTGTGGCGAATCGAGTAGCTCTAGAAGCATGCGTACAAGCNNNNAACGAAGGGCGTGATCTTGCTGCTGAGGGTAATGAAATTATCCGCGAGGCATGTAAATGGAGTCCTGAACTGGCTGCTGCTTGTGAGGTATGGAAGGAGATCACATTTAATTTTAAAGCAGTGGATACTTTGGAT-----------------------------------------CATTCCACTTCTAATTCCTATATTAATAGGGGTGGGACTTCTTCTTTT-TCCAACGGCAACAAAAAAGCTTCGTCGTATGTGGTCTTTTCAGAGTGTTTTATTGTTAAGTATAGTCATGATTTTTTCAATCAATCTATCTATTCAGCAAATAAATAGAAATTCTATCTATCAATATGTATGGTCTTGGATCATTACTAATGATTTTTCTTTAGAATTTGGCTATTTAATCGATCCACTTACTTCTATTATGTCAATATTGATCACTAGCGTTGGAATTATGGTTCTTATTTATAGTGATAATTATATGGCTCATGATCAAGCGTATTTGAGATTTTTTGCTTATATGAGTTTTTTCAGTACGTCCATGTTGGGATTAGTTACTAGTTCTAATTTGATACAAATTTATATTTTTTGGGAATTGGTTGGGGTGTGTTCCTACCTATTAATAGGATTTTGGTTTACACGACCTCTTGCGGCAAATGCTTGTCAAAAAGCTTTTGTAACTAATCGTATAGGGGATTTTGGTTTATTGTTAGGAATTTTAGGCTTTTTTTG
			GATAACGGGGAGTTTCGAATTTCGGGATTTATTCGAAATATTCAATAACTTAATTTTTAATAATGAAGTTCATTTTGTATTTGTTCCTTTGTGTGCTGTTCTATTATTTGCCGGCGCCGTTGCTAAATCTGCACAATTTCCCCTTCATGTATGGTTACCTGATGCCATGGAGGGGCCTACTCCTATTTCCGCTCTTATACATGCTGCTACTATGGTAGCAGCGGGAATTTTTCTTGTAGCCCGGCTTTTTCCTCTTTTCATAGTTATACCTTACATAATGAATTTTATTTCGTTGATAGGAATAATAACAGTATTATTGGGAGCTACTTTAGCTCTTGCTCAAAAAGACATTAAGAGAGGTTTAGCCTATTCCACAATGTCTCAATTGGGTTATATGATGCTAGCTCTAGGTATGGGGTCTTATCGAAGTGCTTTATTTCATTTGATTACTCATGCCTATTCCAAAGCATTATTATTTTTAGGATCCGGATCCATTATTCACTCAATGGAAACGGTTGTTGGATATTCTCCCTATAAAAGTCAGAATNTGGCTYTTARGGGAGGTTTAACAAAACATTTCCCAATCACCAAAAGCACTTTTTTCGTAGNNACACATTCTCTTTGTGGTATTCCGCCGTTGGCTTGTTTTTGGTCCAAAGATGAAATTCTTAATGATAGTTGGTTGTATTCAACGATTTTSGCAATAATAGCTTGTGCTACCGCGGGATTAACCGCATTTTATATGTTTCGTATATATTTACTTACTTTTGAAGGTCATTTAGGTGTTCATTTGCAAAATTAC------ATTGGTAAACAAAAAATTCCCTTCTATTCACTATCTCTAT---GGGGTAAGAGGGTTTCCAAAAGAATTAACAAAGATT------TACGTTTATTACT---------------AATGAATAATAATAAAAAAAGTAAATCTTTTTTGAAAAAAAAGATATATCCAATTGAT------GATGGTGCTAG------------------AAATGTCACGCGGCCCTTTATTACTATTCT------TCATTT------TGAGAATAAA---AA------GGTTTATTCT------TATCCTTATGAATCGGATAATACTATGTTATTCCCTCTACTTGTATTGGGTCTATTTACTTTGTTCATTGGGTTTATAGGAATTCC------TTTAAATCAAGTCAAT------CAAGAAGGGGTGGATTTAGATATATTATCTAAATGGTTAACTCCATCTATAAATCTTTTGCATCAAAAGTTTAATGATTCA------ATGGATTGGTACGAATTTTTGAAAGGTGCAGTTTTTTCAGTCAGTATAGCTTCTTTAGGAATATTTATAGCGTACTTTTTATATAAACCCGCCTATTCCTCTTTATTTAATTTGGATTTAATTAATTCAGTTCTTAACATTAAAAGAGGTCCTCAAAGAATTCTTT-GGGACAAAATTCTAAATTACCTATATAATTGGTCATATAATCGTGCTTAC-ATAGATTCTTTTTATACAATGTCTTTAACTGGAGGAATAAGAAAATCAGCTGAATTAA-TTCATTTTTTTGATAGACGGGTAATTGATGGAATTACGAATGGGGTTGGTGTTATTAGTTTCTTTGTAGGAGAAGTTATCAAATATATAGGTGGTGGTCGCATCTCTTCTTATCTTTTCTTTTATTTATCTTATGTATCTGTTTTTTT----GTGCGACTAGGATCTTTTACATATTTAGATGAAGCAAGGGATTCGTCCATACCATCGGTAAAGT-----TTGGAAAACCACGACTGATCTTGAAAGGGAATGAAT--GGAAAAAATAGCATGTCGGATTGAGAGAGAG---------TGTTTCATTCTTACCGAATCAGTACAAAACAAAAACCTGG-TTCGAATTCTTGGA-ACGGAAA-----------AACTCAAGTTGGGTTGAATGAATAAATGGATAGGGCCCTTCGGCTTCAAT
			TAATTATTAATTATAGGAAAAAAAAAAGTAACGAGCTTCTGTTTTGAATTTG----AATTATTTCCTGATCTAATTAGACGTTAAAAATATATTAGTGCCCACTCCAGGAAGGGTTGCTCCCC-CATGAGTGAATTCGCTATTTTTTGAATTAATCCTAACTATTCCAATTCTCCATTAT-------GAAAGGGGGATATGTGTGTCGAAGAAACAGTATATTGAT----AAAGAAAG-TTTTTCCGAAATCAAAAGAGCGATTCGTTTGAAAAAAAT-----AAAAGATTTCTAA-TCATCTTGCTATCTTAT----------AAGAC----------TAAAAATG------GAAAAAGAGAGG--------ATAGAGAATCTGTTGAT------ACGTTTCCCTCCG-TCCCCGAGGTA-TCTATTCTTACTAGAATACTTTGTTTTTGACTGTCTCGCACTATGTATCATTTGATAATTCCCAAATCTTCTAC-----CTT------TGGTTCAAATCGAATATTAAATT-----------AAAT-TAA------ATGGAGAAAATCCAAAGAT------ATTTACAGCTTGATAGATCT------CAACAACACGGCTTTTTATATCCACTTATCTTTCAGGAGTATGTTTATGGACTTGCTCATGATCATAGGTTAAACCGATCTAGTTTGTTGGAAAATCCAGGTTATGACAAAAAATCCAGTTTCCTAATTGTGAAACGTTTAATTACTCGAATGTATCAACAAAATCATTTTATTATTTTTGCTAATGATTCTAA---------TCAAAATCGAGTTTTT------GGTTGCAACAAGAATTTCTATCCTCAAACCATATCAGAAGGGTTTGCATTTATTGTGGAAATTCCATTTGATATTAGATTAATATCTTTTCAAGA------------GGGGAAAAGGATATTCAAATCTCATAATT------TACGATCAATTCATTCACTATTTCCTTTCTTAGAGAACAATTTTTCACATTTGAATTCTGTATTAGATATACTAATACCCCACGCCGTACATCTGGAAATTCTGGTTCAAACCCTTCGTTATTGGGTAAAAGATGCCTCTTCCTTGCATTTATTACGATTCTTTTTCCACAAGTATTGGAGTTGGAATACTCT------TATTGCTACAAGGAAACCCTGTTTGGA------TTTTTCAC---C------------AAAAAGAAATCAAAGATTGTTTTTCTTATTATATAATTCACATGTATATGAATACGAATCCATTTTTGCCTTTCTCCGTAAGCAATCTTCTCATTTGGGATCAACATCTTTTGGAGTCTTTCTTGAACGAATATATTTCTACGGAAAAAAA------GAAAGGCTTGTAGAAGTCGTTGCGGAGGATTTTCAGGTTAGTTTATGGTTATTTACAGACCCTTTCATGCATTATGTTAGGTATCAAGGAAAATCAATTCTGG------TTTCAAAGGATACGCCTCTTTTGATGAATAAATGGAAATCTTATCTTGTCCATTTTTGGCAATGTCATTTTGATCTGTGGTTTCACTCGGGAAGGTTCT------ATATAAATGAATTATCCAATCATTCCTTTGACTTTATGGGCTATCTTTCAAGTGNNNNNNNNNNNNNNNNNNNNNNNNNNNNNNNNNNNNNNNNNNNTTCATTTCTAATCAATAATGCTATTAAGAAATTGGATACCCTTGTTCCAATTATTCCTCTTATTGGATCATTGGCTAAAGCGCAATTTTGTAACCTATTAGGACATCCCGTTAGTAAGCCGGTTTGGGCTGATTTATCAGATTCTGATATTATTGACCGATTTGGGTATATATGCAGAAACCTTTCTCATTATCATAGCGGTTCTTCCAAAAAAAAGAGTTTGTATCGAATAAAGTATATACTTCGACTTTCTTGTGTTAAAACTTTGGCTCGGAAACACAAAAGTACTGTACGTGTTTT
			TTTGAAAA------GATTAGGCTCGTATTTTTTAGACGAATTACTCCTGTCGGAAGAAGAAGTCCTTT------CTTTGAACTTTCCAAGAGCTTCTTCGAC---TTTTCGGGGGGTATATAGA------AATCGAATTTGGTATTTGGAAATTACTTATATCAACGATCTGATCAATCATCAATGA
		</sequence>
		<sequence>
			<taxon idref="Paederia"/>
			AAGTGTTGGATTCAAAGCTGGTGTTAAAGAGTACAAATTAACTTATTATACTCCTGAATACGAAACCAAAGACACTGATATCTTAGCAGCATTCCGAGTAACTCCTCAACCCGGAGTTCCACCGGAAGAAGCAGGGGCCGCGGTAGCTGCCGAGTCTTCTACTGGTACATGGACAACTGTATGGACGGATGGACTTACCAGTCTTGATCGTTACAAAGGGCGATGCTACAATATTGAGCCAGTTCCTGGAGAAGAAGATCAATATATTGCTTATGTAGCTTACCCATTAGACCTTTTTGAAGAAGGTTCTGTTACTAACATGTTTACTTCCATCGTAGGTAATGTATTTGGGTTCAAAGCCCTGCGCGCCCTACGTCTGGAAGATTTGCGAATTCCCATTGCTTATGTTAAAACCTTCCAAGGACCGCCTCATGGCATTCAGGTCGAGAGAGATAAATTGAACAAGTATGGTCGTCCCCTGTTGGGATGTACTATTAAACCTAAATTAGGTTTATCTGCTAAAAACTACGGTAGAGCAGTTTATGAATGTCTTCGTGGTGGACTTGATTTTACCAAAGATGATGAAAACGTGAACTCCCAACCATTTATGCGTTGGAGAGATCGTTTCTTATTTTGTGCCGAAGCACTTTTTAAAGCGCAGGCTGAAACAGGTGAAATCAAAGGGCATTACTTGAATGCTACTGCGGGTACATGCGAAG-AAATGATGAAAAGAGCTATATTTGCTCGAGAATTGGGAACTCCTATCGTAATGCATGATTACTTAACAGGGGGATTCACTGCAAATACTACCTTGGCTCATTATTGCCGAGATAATGGCTTACTTCTTCACATTCACCGTGCAATGCATGCAGTTATTGATAGGCAGAAGAATCATGGTATGCACTTCCGCGTACTAGCTAAAGCGTTACGTATGTCTGGCGGAGATCATATTCACGCCGGTACTGTAGTAGGGAAACTTGAAGGCGAAAGAGATATCACTTTGGGCTTTGTGGATTTACTGCGTGATGATTTTATTGAAAAAGATCGCTCCCGCGGTATTTATTTCACTCAAGATTGGGTCTCTCTACCGGGTGTTATTCCCGTGGCTTCAGGAGGTATTCACGTTTGGCATATGCCTGCTCTGACGGAGATTTTTGGAGATGAT----------------------------------------------------------------------------------------------------------------------------------------------------------------------------------------------------------------------------------------------------------------------GGTGGATCATACCTTTGATTCCACTTTTAATTCCTATATTAATAGGGGTGGGACTTCTTCTTTT-TCCAACGGCAACAAAAAATCTTCGTCGTATGTGGTCTTTTCAGAGTGTTTTATTGTTAAGTATAGTCATGCTTTTTTCGATCAATCTATCTATTCAGCAAATAAATGAAAATTCTATCTACCAATATGTCTGGTCTTGGGTGATTATTAATGATTTTTCTTTAGAATTCGGCTATTTGATCGATCCACTTACTTCTATTATGTCAATATTAATCACTACTGTTGGAATTATGGTTCTTATTTATAGTGATAATTATATGGCTCATGATCAAGCCTATTTGAGATTTTTTGCTTATATGAGTTTTTTCAGTACTTCCATGTTGGGATTAGTTACTAGTTCTAATTTGATCCAAATTTATATTTTTTGGGAATTGGTTGGGGTGTGTTCCTATCTATTAATAGGATTTTGGTTTACACGACCTCTTGCAGCAAATGCTTGCCAAAAAGCTTTTGTAACTAATCGTGTAGGAGATTTTGGTTTATTATTAGGAATTTTGGGGTTTTTTTG
			GATAACGGGTAGTTTCGAATTTCGGGATTTATTCGAAATATTCAATAACTTGATTGTGGATAATGAAGTTAATTTTTTATTTGTTACTTTGTGTGCTGTTCCATTATTTGCCGGTGCTGTGGCTAAATCTGCGCAATTTCCCCTTCATGTATGGTTACCCGATGCTATGGAGGGACCCACTCCTATTTCTGCTCTTATACATGCTGCTACTATGGTAGCAGCAGGAATTTTTCTTGTAGCCCGGCTTCTTCCTCTTTTCATAGTTATACCTTACATAATGAATTTCATTTCATTAGTAGGAATAATAACGGTATTATTAGGAGCTACTTTAGCTCTTGCTCAAAAAGACATTAAAAGAGGTTTAGCCTATTCCACAATGTCTCAATTGGGTTATATGATGTTAGCTCTGGGTATGGGGTCTTATCGAAGTGCTTTATTTCATTTGATTACTCATGCCTATTCCAAAGCCTTATTATTTTTAGGATCCGGATCTATTATTCACTCAATGGAAACAGTTGTTGGGTATTCTCCTCAGAAAAGTCAAAATATGGCTCTTATGGGAGGTTTGACAAAACATGTACCAATTACCAAAAGCACTTTTTTAATAGGTACACTTTCTCTTTGTGGTATTCCGCCGCTGGCTTGTTTTTGGTCCAAAGATGAAATTCTTACTGATAGTTTATCATATTCAACCAGTTTCGCAATAATAGCTTGGGTTACCGCGGGATTAACTGCATTTTATATGTTTCGTATCTATTTACTTATTTTTGAAGGGCATTTAGGTGTTCAGGTTCAAAATTAC------ATTGGTAAACAAAAAATCCCTTTCTATTCACTATCTCTAT---GGGGTAAGGGATTTTCTAAAAGAATTAACAAAAATCAAAATTTTAGTTTATTAAC---------------ATTGACTAATAAG---GAACGTTCTTCTTTTTTTTCAAAAAAGATATATCCAATTGAC------CATCGTGTTAA------------------AAATGTGACACGCCAATTTATTACTATTGT------TCCTTT------TGAAAATGAA---AA------ATTTTTTGCC------TATCCTTATGAATCGGATAATGCTATGTTATTCCCTCTACTTGTGTTGTGTCTATTTACTTTGTTTGTTGGGGCTATAGGAATTCC------TT---------TAGGT------CAAGAAGAAATGGATTTAGATATATTATCTAAATTGTTAACTCCGTCTATAAATCTTTTGCCTCAAAAATGGAATAATTCG------ATGGATTGGTACGAATTTTTTAAAGATGCGGTTTTTTCAGTCAGTATAGCTTCTTTAGGAATATTTATAGCGTCCTTTTTATATAAATCGTCCTATTGCTCTTTACTAAATTTTGATTTAATTAATTCATTTCTTAAAATGAAAAGCGGTCCTAAGAGATTGCTTT-GGGACAAAATTATAAATGGCATATATAATTGGTCATATAATCGTGCTTAT-ATAGATTCCTTTTATACAATGTCTTTAATTGCAGGAATAAGAAAATCCGCTGAATTGA-TTCATTTTTTTGATCGACAAGTAATTGATGGAATCACGAATGGGTTTGGTGTTATTACTTTCTTTG--------------------------------------------------------------------------------------GTGCGACTAGGATCTTTTACACATTTAGATGAAGCAAGGTATTCGTCCATACCATCGGTAAGGT-----TTGGAAGACCACGACTGATCTTAAAAAGGAATGAAT--GGAAAAAATAGCATGTCGGGTTGAGGGAGAG---------TGTTTCATTCTTTCCGTATCAGTACAAAACAAAAACCAGG-TTTGAATTCTTGGA-ACGGAAGAAAAT------AA----AGTTGGGTTTTATGAATAAATGGATAGGGCCCCGCGGCTTCAA-
			------TTAATTGTAGGAAGAGGCAAAGCAACGAGCTTATCTTTTTAATTTG----AATTATTTCCTGATCTAATTAGACGTTAAAAATATATTAGTGCCTAATGCAGGAGGGGTTTTTCC---CATGAGTGGATTCACGTTTTTTTGAATTAATCCTAACTATTCTAATTCTCCATTAT-------GAAACGGAGATATGTGTGTCAAAGAAGCAGTATATTGAT----AAAAAGAAGTTTTTCCGAACTCAAAAGAGCGATTTGGTTG-CAAAAAT-----AAAAGATTTCTAA-TCATCTTGCTATCCCA-------AACATAGAC----------TCAAAATG------GAAAAGGCAAGG--------ATAGAGAATCTGTTGAT------AAGTTTCTACCCG-CCTCCGAGGTA-TCTATTCTTACTAGAATACTTTGTTTTTGACTGTATCGCACTATGTATCATTTGAAAATTCCAAAATCTTCTGC-----CTT------TGTTTCAAATAGA---------------------ATCT-TAA------ATGGAGGAAATCCAAAGAT------ATTTACAGCTTGATAGATCT------CAACAGCCAGTCTTTCTATATCCACTTATCTTTCAGGAGTATATTTACGGACTTGCTCATGATTATAGTTTAAACCGATCTCGTTTGTTGGAAAATCCAGGTTATGATAATAAATACAGTTTCCTACTTGTGAAACGTTTAATTACTCGAATGTATCGACAAAATCATTTTATTATTTTTGCTAATGATTCTAA---------TAAAAATCTATTTTTT------GGTCGCAACAAGAATTTCTACCCTCAAACGATATCAGAAGGATTTGCATTTATTGTGGAAATTCCATTTGATATACGATTAATATCTTCTCAAGA------------AGGGAAAAGAATATTAAAATCTCACAATT------TACGATCAATTCATTCCCTATTTCCTTTCTTAGAGAACCATTTTTTCCATTTTAATTCTGTATTAGATATATTAATACCGCGGGCGGTTCATCTGGAAATTATGGTTCAAA------------------------------------------------------------------------------------------------------------------------------------C------------------------------------------------------------------------------------------------------------------------------------------------------------------------------------------------------------------------------------------------------------------------------------------------------------------------------------------------------------------------------------------------------------------------------------------------------------------------------------------------------------------------------------------------------------------------------------------------------------------------------------------------------------------------------------------------------------------------------------------------------------------------------------------------------------
			-------------------------------------------------------------------------------------------------------------------------------------------------------------------------------------------
		</sequence>
		<sequence>
			<taxon idref="Palicourea"/>
			-------GGATTCAAAGCTGGTGTTAAAGAGTACAAATTGAATTATTATACTCCTGAATACGAAACCAAAGATACTGATATCTTGGCAGCATTCCGAGTAACTCCCCAACCTGGAGTTCCGCCGGAAGAAGCTGGGGCCGCGGTAGCTGCCGAGTCTTCTACTGGTACATGGACAACTGTATGGACGGATGGACTTACCAGTCTTGATCGTTACAAAGGGCGATGCTACCACATCGAGCCAGTTCCCGGAGAAGAAAGTCAATTTATTGCTTATGTAGCTTACCCCTTAGACCTTTTTGAAGAAGGTTCTGTTACTAACATGTTTACTTCTATTGTAGGTAATGTATTTGGGTTCAAAGCCCTGCGCGCTCTGCGTCTGGAAGATTTACGAATTCCCATTTCTTATGTTAAAACCTTCCAAGGCCCGCCTCATGGCATTCAGGTCGAGAGAGATAAATTGAACAAGTATGGTCGCCCCCTGTTGGGATGTACTATTAAACCTAAATTAGGCTTATCTGCTAAAAACTACGGTAGAGCAGTTTATGAATGTCTTCGTGGTGGACTTGATTTTACCAAAGATGATGAAAACGTGAACTCCCAACCATTTATGCGTTGGAGAGATCGTTTCTTATTTTGTGCCGAAGCCCTTTATAAAGCGCAGGCTGAAACAGGTGAAATCAAAGGACATTACTTGAATGCTACTGCAGGTACATGCGAAG-AAATGATGAAAAGAGCTATATTTGCTAGAGAATTGGGAGTTCCTATCGTAATGCATGATTACTTAACAGGGGGATTCACTGCAAATACCAGCTTGGCTCATTATTGCCGAGATAATGGCCTACTTCTTCACATTCACCGTGCAATGCATGCAGTTATTGATAGGCAGAAGAATCATGGTATGCACTTCCGCGTACTAGCTAAAGCGTTACGTATGTCTGGCGGAGACCATGTTCACGCCGGTACTGTAGTCGGGAAACTTGAAGGAGAAAGAGAGATCACTTTGGGCTTTGTTGATTTACTGCGCGATGATTATATTGAAAAAGATCGAAGCCGCGGTATTTATTTCACCCAAGATTGGGTTTCTCTACCGGGTGTTATACCCGTAGCTTCAGGAGGTATTCACGTTTGGCATATGCCAGCTCTGACGGAGATCTTTGGCGATGATGCGGTATTACAGTTCGGTGGAGGAACTTTGGGACACCCTTGGGGTAATGCGCCAGGTGCTGTAGCGAATCGAGTAGCTGTAGAAGCATGCGTAAAAGCCCGGAACGAGGGGCGTGATCTTGCCACTGAGGGTAATCAAATTATCCGCGAGGCTAGTAAATGGAGTCCTGAACTAGCGGCTGCTTGCGAGGTATGGAARGAGATCACATTTACTTTTGCCCCAGTGGATACTTTGGAT------------------------GGTGGTATCAATGCTTGCTCTCGGATTTC--TTCCTATATTAATAGGGGCGGGACTTCTTCTTTT-TCCAACGACAACAAAAAATCTTCGTCGTATGTGGTCTTTTCATAGTGTTTTATTGTTAAGTATAGTCATGCTTTTTTCAATCAATCTATCTATTCAGCAAATAAATAGCAATTCCATCTATCAATATGTATGGTCTTGGATCATTATTAATGATTTTTCTTTAGAATTCGGATATTTAATCGATCCACTTACTTCTATTATGTCAATATTAATCACTACTGTTGGAATTATGGTTCTTATTTATAGTGATAATTATATGGCTCATGATCAAGCGTATTTAAGGTTTTTTGCTTATATGAGTTTTTTCAGTGCTTCCATGCTGGGATTGGTTACTAGTTCTAATTTGATACAAATTTATATTTTTTGGGAATTGGTTGGGGTGTGCTCCTATCTATTAATAGGATTTTGGTTTACACGACCTCTTGCAGCTAATGCTTGCCAAAAAGCTTTTGTAACTAATCGTATAGGGGATTTTGGTTTGTTATTAGGAATTTTGGGTTTTTTTTG
			GATAACGGGCAGTTTCGAATTTCGAGATTTATTCGAAATATTCAATAACTTGATTTTGAATAATGAAGTGAATTTCTTATTTGTTACTTTGTGTGCTGTTCTATTATTTGCGGGTGCCATTGCTAAATCTGCACAATTTCCCCTTCATGTATGGTTACCTGATGCCATGGAGGGACCCACCCCTATTTCTGCTCTTATACATGCTGCTACCATGGTAGCAGCGGGAATCTTTCTTGTAGCCCGGCTTCTTCCTCTTTTCATAGTTATACCTTACATAATGAATTTAATTTCTTTGATAGGAATAATAACAGTATTATTAGGAGCTACTTTAGCTCTTGCTCAACAAGACATTAAGCGAGGTTTAGCCTATTCTACAATGTCTCAATTGGGTTATATGATTCTAGCTTTGGGTATGGGGTCTTATCGAAGTGCTTTATTTCATTTGATTACTCATGCTTATTCCAAGGCCTTATTATTTTTAGGATCCGGATCCATTATTCACTCAATGGAAACAGTTGTTGGGTATTCTCCCCATAAAAGTCAAAATATGGCTCTTATGGGAGGTTTAACAAAACATGTACCAATTACTAAAAGCACTTTTTTAGTAGGTACACTTTCTATTTGTGGTATTCCGCCGTTGGCTTGTTTTTGGTCCAAAGATGAAATTCTTACTGCTAGTTGGTTATATTCAACGATTTTCGCAATAATAGCTTGGGTTACTGCGGGATTAACCGCATTTTATATGTTTCGTATCTATTTACTTACTTTTGAAGGGCATTTAGGTGTTCAGTTTCAAAATTAT------ATTGGTAAACAAAAAATCCCCTTCTACTCACTATCTCTAT---GGGGTAAGGCAGTTTATAAAAGAATTAACAAAAATG------TGAATTTATTAAC---------------AATGAATAATAAG---GAATGTTCTTCTTTTTTGAAAAAAAAGATAGGTCCAATTCAT------GATAGTGCTAG------------------AAATGTGACACGACATTTTATTACTATTGC------TCATTTTCAGTTTGAGAATGAA---AA------GTTTTATTCC------TATCCTTATGAATCAGATAATACTATGTTATTACCTCTACTTGTGTTGAGTCTATTTACTTTGTTCGTTGGGTCTATAGGAATTCC------TT---------TAAGT------AAAGAAGGAGTGGATTTAGATATATTATCTAAATGGTTAGGTCCGTCGATAAATCTTTTG---------TCGAATAATTCA------ACGGATTGGTACGAATTTTTTAAAGATTCATTTGTTTCAGTCAGTATAGCTTCTT---------------------------------------------------------------------------------------------------------------------------------------------------------------------------------------------------------------------------------------------------------------------------------------------------------------------------------------------------------------------------------------------------------------------------------------------------------------------------------------------------------------------------------------------------------------------------------------------------------------------------------------------------------------------
			--------------------------------------------------------------------------------------------------------------------------------------------------------------------------------------------------------------------------------------------------------------------------------------------------------------------------------------------------------------------------------------------------------------------------------------------------------------------------------------------------------------------------------------------------------------------------------------------------------------------------------------------------------------------------------------------------------------------------------------------------------------------------------------------------------------------------------------------------------------------------------------------------------------------------------------------------------------------------------------------------------------------------------------------------------------------------------------------------------------------------------------------------------------------------------------------------------------------------------------------------------------------------------------------------------------------------------------------------------------------------------------------------------------------------------------------------------------------------------------------------------------------------------------------------------------------------------------------------------------------------------------------------------------------------------------------------------------------------------------------------------------------------------------------------------------------------------------------------------------------------------------------------------------------------------------------------------------------------------------------------------------------------------------------------------------------------------
			-------------------------------------------------------------------------------------------------------------------------------------------------------------------------------------------
		</sequence>
		<sequence>
			<taxon idref="Paragenipa_lancifolia"/>
			AAGTGTTGGATTCAAAGCTGGTGTTAAAGAGTACAAATTGACTTATTATACTCCTGAATACGAAACCAAAGATACTGATATCTTGGCAGCATTCCGAGTAACTCCTCAACCGGGAGTTCCGCCTGAAGAAGCGGGGGCCGCGGTAGCTGCCGAATCTTCTACTGGTACATGGACAACTGTGTGGACCGATGGGCTTACCAGCCTTGATCGTTACAAAGGGCGATGCTATCACATCGAGCCAGTTCCTGGAGAAGAAGATCAATTTATTGCTTATGTAGCTTACCCCTTAGACCTTTTTGAAGAAGGTTCTGTTACTAACATGTTTACTTCCATTGTAGGTAATGTATTTGGGTTCAAAGCCCTGCGCGCTCTACGTCTGGAAGATTTGCGAATCCCCGTTGCTTATGTTAAAACTTTCCAAGGGCCGCCTCATGGCATCCAAGTTGAGAGAGATAAATTGAACAAATATGGTCGTCCCCTGTTGGGATGTACTATTAAACCTAAATTAGGTTTATCTGCTAAAAACTACGGTAGAGCTGTTTATGAATGTCTTCGCGGGGGACTTGATTTTACCAAAGATGATGAAAACGTGAACTCCCAACCATTTATGCGTTGGAGAGATCGTTTCTGCTTTTGTGCTGAAGCGCTTTATAAAGCACAATCTGAAACAGGTGAAATCAAAGGGCATTACTTGAATGCTACTGCAGGTACATGCGAAG-AAATGATCAAAAGAGCTGTATTTGCTAGAGAATTGGGAGTTCCTATCGTAATGCATGATTACTTAACAGGGGGATTCACTGCAAATACTAGCTTGGCTCATTATTGCCGAGATAATGGCCTACTTCTTCACATCCACCGCGCAATGCATGCGGTTATTGATAGACAGAAGAATCATGGTATGCACTTCCGCGTACTAGCTAAAGCGTTACGTATGTCTGGTGGAGATCATATTCACGCCGGTACCGTAGTAGGTAAACTTGAAGGAGAAAGAGATATCACTTTGGGCTTTGTTGATTTACTGCGTGATGATTTTATTGAAAAAGATCGAAGCCGCGGTATTTATTTCACTCAAGATTGGGTCTCTCTACCAGGTGTTATACCCGTGGCTTCAGGAGGTATTCACGTTTGGCATATGCCTGCTCTGACCGAGATCTTTGGGGATGATGCTGTACTACAGTTCGGTGGAGGAACTTTAGGACACCCTTGGGGTAATGCGCCAGGTGCTGTAGCGAATCGAGTAGCTCTAGAAGCATGTGTAAAAGCTCGTAATGAAGGGCGTGATCTTGCTGCTGAGGGTAATGAAATTATCCGCGAGSCTAGTAAATGGAGTCCTGAACTAGCTGCTGCTTGTGAGGTATGGAAGGAAATCCGATTTAATTTTGAAGCGGTGGATAAATTGGAT-------------------------------------------------TTCTAATTCCTATATTAATAGGGGTCGGACTTCTTCTTTT-TCCGACGGCAACAAAAAATCTTCGTCGTATGTGGTCTTTTCAGAGTGTTTTATTGTTAACTATAGTCATGATTTTTTCAATCAATCTGTCTATTCAGCAAATAAATAGCAATTCGATCTATCAATATGTATGGTCTTGGATCATTAATAATGATTTTTCTTTAGAATTCGGCTATTTGATCGATCCGCTTACTTCTATTATGTCAATATTAATAACTACCGTTGGAATTATGGTTCTTATCTATAGTGATAATTATATGGCTCATGATCAAGCATATTTGAGATTTTTTGCTTATATGGGTTTTTTCAGTACTTCCATGTTAGGATTAGTTACTAGTTCGAATTTGATACAAATTTATATTTTTTGGGAATTGGTTGGAATGTGTTCTTATTTATTAATAGGGTTTTGGTTTACACGACCTCTTGCTGCAAATGCTTGCCAAAAAGCTTTTGTGACTAATCGTATAGGGGATTTTGGCTTATTATTAGGAATTTTAGGTTTTTACTG
			GATAACGGGTAGTTTTGAATTTCGTGATTTATTCGAAATATTCAATAACTTGATTTATGATAATGAAGTCAATTCTTTATTTGTTACTTTGTGTGCTGGTCTAGTATTTGCTGGCGCCATTGCTAAATCGGCACAATTTCCCCTTCATGTATGGTTACCTGATGCCATGGAAGGGCCCACTCCTATTTCTGCTCTTATACACGCTGCTACTATGGTAGCAGCGGGAATTTTTCTTGTAGCTCGGCTTATTCCTCTTTTCATAGTTATACCTTACATAATGAATTTTATTTCGTTGATAGGAATAATAACAGTATTATTAGGAGCTACTTTAGCTCTTGCTCAAAAAGACATTAAAAGAGGTTTAGCTTTTTCCACAATGTCTCAATTGGGTTATATGATGCTAGCTCTAGGTATGGGATCTTATCGAAGTGCTTTATTTCATTTGATTACTCATGCCTATTCCAAAGCATTATTATTTTTAGGATCTGGATCCGTTATTCATTCAATGGAAACAATTGTTGGATATTCTCCTTATAAAAGTCAGAATATGGTTCTTATGGGAGGTTTAACAAAACATATACCAATTACCAAAAACACTTTTTTATTAGGTACACTTTCTCTTTGTGGTATTCCACCCTTGGCTTGTTTTTGGTCCAAAGATGAAATTCTTAATGATAGTTGGTTGTATTCAACGATTTTCGCAATAATAGCTTGGGCTACCGCAGGATTAACCGCATTTTATATGTTTCGGATCTATTTACTTACTTTTGAAGGGCATTTAAGTGTTCATTTTCAAAATTAC------ATTGGTAAAGAAAAAGTATTTTTCTATTCAATATCTCTAT---GGGGTAGGGGAGCTTCGAAAAAAATTAACAACAATT------TTCCTTTATCAAC---------------AATGAATAATATT---GAAAGTTCTTCTTTTTTGAAAAAAAAGACATATCCAATTGAT------GATAATGTTCG------------------AAATGTGACACGTCCCTTTATTACTATTAC------TCATTT------TGAGAATAAA---AA------GTTTTATTCC------TATCCTTATGAACCAGACAATACTATGTTATTCCCTTTACTTATATTGGGTCTATTTACTTTGTTCGTTGGATCTATAGGAATTCC------TT---------TCAAT------CAAGAAGGAGTAGATTTAGATATATTATCCAAATGGTTAACTCCATCTATAAATCTTTTGCACCAAAAGTTGAATAATTCG------ATGGATTGGTACGAATTTTTGAAAGATACAATATCTTCTGTCAGTATAGCTTATTTAGGAATATTTATAGCGTCCTTTTTATATAAACCCCCCTATTCCTCTTTACAAAATTTTGATTTAATTAATTCAATTCTT------AAAAGAGGTCCTAAGAGAATTCTTT-GGGACAAAATTCTAAATGGCGTATATAATTGGTCGTATAATCGTGCTTAC-ATAGATTCTTTTTATACAAGATCCTTCATTGGAGGAATAAGAGGATTGGCTAAATTAA-CTCATTTTTTTGATCGACGGATAATTGATGGAATTACGAATGGTGTTGGTGTTATTAATTTCTTTATAGGAGAAGCTGTCAAAT--------------------------------------------------------------------GTGCGGCTAGCATCTTTTACACATTTAGATGAAGGAGGGGATTCATCTATACCATCGGTAAAGT-----TTGGAAGACCACGACTGATCCTGAAAGGGAATGAAT--GGAAAAAACAGCATGTCGGATTGAGGGAGAGTTCTGAGAATGTTTCATTTTTACCGGATTAGTAGAAAAGAAAAACCCGG-TTCGAATTCTTGGA-ATGGAAGAAAAT------AA----AGTTGGGTTGAATGAATAAATGGATATGGCCTCGCGGCTTCAA-
			------TTAATTATAGGGAAAGATAAAGCAACGAGCTTCTGTTCTGAATTTG---GAATAATTTCCTGATCTAATTAGACGTTAAAAATATATTAGTGCCCGGTGCAGGAAAGCTTTCTCTCC-CATGAGTGAATTCTCAATTTTTTCAACGAATCCTAACTATTCTAATTCTCCATTAT-------GAAACGGGGATGTGTGTGTAAAAGAAGCAGTATATTGAT----AAAAAAAG-TTTTTCCGAAATCAAAAGAGCGATTGGGTTG-AAAAAAT-----AAAAGATTTCTAA-CCATCTTGTTATCCTAT------AACATAGAC----------TAAAAATG-----GAAAAAAGAGAGG--------ATAGAGAATCT--------------GTTTATACTCG-CCCCCGAGGTA-TCTTTTATTACTAAAATACTTTG-TTTTGACTGTATCGCACTATGTATCATTTGATAACCCCTAAATCTTCTAC-----CTT------TGGTTCAAATTTAAATC-----------------AAAT-CAA------ATGGAGGAAATCCAAAGAT------ATTTACAGCTTGATAGATCT------CAACAACACGGCTTTCTATATCCACTTATCTTTCAGGAGTATATTTATGCACTTGCTCATGATCATAGTTTAAACCGATCGATTTTGTTAGAAAATCTAGTTTATGATAATAAATCCAGTTTCCTAATTGTGAAACGTTTAATTACTCGAATTTGTCAACAAAATCATTTTAGTATTTTTGCTAATAATTCTAA---------TCAAAATCTATTTTTT------GGTCACAACAAGAATTTATATTCTCAAACAATATCAGAAGGACTTGCATTTATTGTGGAAATTCCATTTTATATACGATTAATATCTTCTCAAAG------------GGGGAAGGGGATATTAAAATATCGTAATT------TACGATCAATTCATTCACCATTTCCTTTCTTAGAAAACAATTTTTCACATTTAAATTCTGTGTTAGATATACTAATACCCCATCCCGTCCATCTGGAAATCTTGGTTCAAAACCTTCGTTATTGGGTAAAAGACGCCTCTTCCTTGCATTTATTACGATTCTTTTTCCACGAATATTGGAATTGGAATACTCT------TATTGATAGAAAGAAACCCAGTTTTGA------TTTTTCAC---C------------AAAAAGAAATCAAAAATTATTCTTCTTGTTATATAATTCTCATGTATGTGAATACGAATCCATTTTCTTCTTTCTCCGTAAGCAATCTTCTCATTTGCGATCAACATCTTTTGGAGTCTTTCTTGAACGGATATATTTCTATGAAAAAAAA------GAACGTCTTGTAGAAGTCTTTGCTAAGGATTTTCAAGCCAGTCTATGGTTGTTCAAAGATCCTTTCATACATTATGTTAGGTATCAAGGAAAATCCATTCTGG------TTTCAAATGGGACGCCTCTTTTGATGAATAAATGGAAATCTTACCTTGTCAATTTTTGGCAATGTCATTTTGGTATTTGGTTTCACCCGGGAAGGGTCT------ATATAAACCAATTACCCAACTATTCCCTTAACTTTATGGGCTATCTTTCAAGTGTGCGACTAAACCATTCAATGGTACGGAGTCAAATGCTAGAAAATTCATTTCTAATCAATAATGCTATTAAGAAATTAGATACCCTTGTTCCACTTATTCCCCTTATTGGATCATTGGCTAAAGCGAAATTTTGTAACTTATTAGGACATCCCATTAGTAAGCCGATTTGGACTGATTTGGCGGATTCTGATATTATTGACCGATTTTGGCATATATGCAGAAACCTTTCTCATTATTATAGCGGATCTTCCAAAAAAAAGAGTTTGTATCGAATAAAGTATATACTTCGACTTTCTTGTGCTAAAACTTTGGCTCGGAAACACAAAAGTACTGTGCGTGCTTT
			TTTGAAAG------GATTAGGCTCGGAATTTTTGGAAAAATTCCTCACGTCGGAACAAGAAGCTCTTT------CTTTGACCTTCTCAAGAACTTCTTCTAC---TTTTCGGGGGGTATATAGA------AATCGAATTTGGTATTTGGATATTATTTATATCAATGATCTGACCAATTATCAATGA
		</sequence>
		<sequence>
			<taxon idref="Pavetta_abyssinica"/>
			AAGTGTTGGATTCAAAGCTGGTGTTAAAGAGTACAAATTGACTTATTATACTCCTGAATACGAAACCAAAGATACTGATATCTTGGCAGCATTCCGAGTAACTCCTCAACCGGGAGTTCCACCTGAAGAAGCGGGGGCCGCGGTAGCTGCCGAATCTTCTACTGGTACATGGACAACTGTGTGGACCGATGGGCTTACCAGCCTTGATCGTTACAAAGGGCGATGCTATGGCATCGAGCCAGTTCCTGGAGAAGAAGATCAATATATTGCTTATGTAGCTTACCCCTTAGACCTTTTTGAAGAAGGTTCTGTTACTAACATGTTTACTTCCATTGTAGGTAATGTATTTGGGTTCAAAGCCCTGCGCGCTCTACGTCTGGAAGATTTGCGAATCCCCACTGCTTATATTAAAACCTTCCAAGGGCCGCCTCACGGCATCCAAGTTGAGAGAGATAAATTGAACAAGTATGGTCGTCCCCTGTTGGGATGTACTATTAAACCTAAATTAGGTTTATCTGCTAAAAACTACGGTAGAGCTGTTTATGAATGTCTTCGCGGGGGACTTGATTTTACCAAAGATGATGAAAACGTGAACTCCCAACCATTTATGCGTTGGAGAGATCGTTTCTTATTTTGTGCTGAAGCGCTTTATAAAGCACAAACTGAAACAGGTGAAATCAAAGGGCATTACTTGAATGCTACTGCAGGTACATGCGAAG-AAATGATCAAAAGAGCTGTATTTGCTAGAGAATTGGGAGTTCCTATCGTAATGCATGATTACTTAACAGGGGGATTCACTGCAAATACTAGCTTGGCTCATTATTGCCGAGATAATGGCCTACTTCTTCACATCCACCGCGCAATGCATGCGGTTATTGATAGACAGAAGAATCATGGTATGCACTTCCGCGTACTAGCTAAAGCGTTACGTATGTCTGGTGGAGATCATATTCACGCCGGTACCGTAGTAGGTAAACTTGAAGGGGAAAGAGATATCACTTTGGGCTTTGTTGATTTACTGCGTGATGATTTTATTGAAAAAGATCGAAGCCGCGGTATTTATTTCACTCAAGATTGGGTCTCTCTACCAGGTGTTATACCCGTGGCTTCAGGAGGTATTCACGTTTGGCATATGCCTGCTCTGACCGAGATCTTTGGGGATGATGCTGTACTACAGTTCGGTGGAGGAACTTTAGGACACCCTTGGGGTAATGCGCCAGGTGCTGTAGCGAATCGAGTAGCTCTAGAAGCATGTGTAAAAGCTCGTAATGAAGGGCGTGATCTTGCTGTTGAGGGTAATGAAATTATCCGCGAGGCTAGTAAATGGAGTCCTGAACTAGCTGCTGCTTGTGAGGTATGGAAGGCAATCCGATTTAATTTTGACGCCGTGGATAAATTGGAT-------------------------------------CTTTCATTCCACTTCCAATTCCTATATTAATAGGGGTCGGACTTCTTCTTTT-TCCGACGGCAACAAAAAATCTTCGTCGTATGTGGTCTTTTCAGAGTGTTTTATTGTTAACTATAGTCATGATTTTTTCAATCAATCTGTCTATTCAGCAAATAAATAGCAATTCGATCTATCAATATGTATGGTCTTGGATCATTAATAATGATTTTTCTTTAGAATTCGGCTATTTGATCGATCCGCTTACTTCTATTATGTCAATATTAGTAACTACCGTTGGAATTATGGTTCTTATCTATAGTGATAATTATATGGCTCATGATCAAGCATATTTGAGATTTTTTGCTTATATGGGTTTTTTCAGTACTTCCATGTTAGGATTAGTTACTAGTTCGAATTTGGTACAAATTTATATTTTTTGGGAATTGGTTGGAATGTGTTCTTATTTATTAATAGGGTTTTGGTTTACACGACCCCTTGCTGCAAATGCTTGCCAAAAAGCTTTTGTGACTAATCGTATAGGGGATTTTGGCTTATTATTAGGAATTTTAGGTTTTTACTG
			GATAACGGGTAGTTTTGAATTTCGTGATTTATTCGAAATATTCAATAACTTGATTTATGATAATGAAGTCAATTCTTTATTTGTTACTTTGTGTGCTGTTCTAGTATTTGCCGGTGCCGTTGCTAAATCGGCACAATTTCCCCTTCATGTATGGTTACCTGATGCCATGGAAGGGCCCACTCCTATTTCTGCTCTTATACACGCTGCTACTATGGTAGCAGCGGGAATTTTTCTTGTAGCTCGGCTTATTCCTCTTTTCATAGTTATACCTTACATAATGAATTTTATTTCGTTGATAGGAATAATAACAGTATTATTAGGAGCTACTTTAGCTCTTGCTCAAAAAGACATTAAAAGAGGTTTAGCTTTTTCCACAATGTCTCAATTGGGTTATATGATGCTAGCTCTCGGTATGGGATCTTATCGAAGTGCTTTATTTCATTTAATTACTCATGCCTATTCCAAAGCATTATTATTTTTAGGATCTGGATCCGTTATTCATTCAATGGAAACAATTGTTGGATATTCTCCTTATAAAAGTCAGAATATGGTTTTTATGGGAGGTTTAACAAAACATATACCAATTACAAAAAACACTTTTTTATTAGGTACACTTTCTCTTTGTGGTATTCCACCCTTGGCTTGTTTTTGGTCCAAAGATGAAATTCTTAATGATAGTTGGTTGTATTCAACGATTTTCGCAATAATAGCTTGGGCTACCGCGGGATTAACCGCATTTTATATGTTTCGGATCTATTTACTTACTTTTGAAGGGCATTTAAGTGCTCATTTTCAAAATTAC------ATTGGTAAAGAAAAAGTATTTTTCTATTCAATATCTCTAT---GGGGTAGGGGAGCTTCGAAAAAAATTAACAACAATT------TTCCTTTATCAAC---------------AATGAATAATATT---GAAAGTTCTTCTTTTTTGAAAAAAAAGACATATCCAATTGAT------GAAAATGTTCG------------------AAATGTGACACGTCCCTTTATTACTATAAC------TCATTT------TGAGAACAAA---AA------GTTGTATTTC------TATCCTTATGAACCAGACAATACTATGTTATTCCCTTTAGTTATATTGGGTCTATTTACTTTGTTCGTTGGATCTATAGGAATTCC------TT---------TCAAT------CAAGAAGGAGTAGATTTAGATATATTATCCAAATGGTTAACTCCATCTATAAATCTTTTGCACCAAAAGTTGAATAATTCG------ATGGATTGGTACGAATTTTTGAAAGATACAGTATCTTCTGTCAGTATAGCTTATTTAGGAATATTTATAGCGTCCTTTTTATATAAACCCCCCTATTCCTCTTTACAAAATTTTGATTTAATTAATTCAATTCTT------AAAAGAGGTCCTAAGAGAATTCTTT-GGGACAAAATTCTAAATGGCGTATATAATTGGTCGTATAATCGTGCTTAC-ATAGATTCTTTTTATACAAGATCCTTCACTGGAGGAATAAGAGGATTGGCTAAATTAA-CTCATTTTTTTGATCGACGGATAATTGATGGAATTACGAATGGTGTTGGTGTTATTAATTTCTTTATAGGAGAAGCTATCAAATATAT----------------------------------------------------------------GTGCGGCTAGCATCTTTTACACATTTAGATGAAGCAGGGGATTCATCTATACCATCGGTAAAGT-----TTGGAAGACCACGACTGATCCTGAAAGGGAATGAAT--GGAAAAAACAGCATGTCGGATTGAGGGAGAGTTCTGAGAATGTTTCATTTTTACCGGATCAGTAGAAAAGAAAAACCCGG-TTCGAAGTCTTGGA-ATGGAAGAAAAT------AA----AGTTGGGTTGAATGAATAAATGGATAGGGCCTCGCGGCTTCAA-
			------TTAATTATAGGGAAAGATAAAGCAACGGGCTTCTGTTCTGAATTTG---GAATAATTTCCTGATCTAATTAGACGTTAAAAATATATTAGTGCCCGATGCAGGAAAGCTTTCTCTCC-CATGAGTGAATTCTCAATTTTTTCAACGAATCCTAACTATTCTAATTCTCCATTAT-------GAAACGGGGATGTGTGTGTAGAAGAAGCAGCATATTGAT----AAAGAAAG-TTTTTCCGAAATCAAAAGAGCGATTGGGTTG-AAAAAAT-----AAAAGATTTCTAA-CCATCTTGTTATCCTAT------AACATAGACTAAAAATGACTAAAAATG-----GAAAAAAGAGAGG--------ATAGAGAATCTGTTTAT------AAGTTTATACTTG-CCCCCGAGGTA-TCTTTTATTACTAAAATACTTTG-TTTTGACTGTATCGCACTATGTATCATTTGATAACCCCCAAATCTTCTAC-----ATT------TGATTCAAATTT----------------------AAAT-CAA------ATGGAGGAAATCCAAAGAT------ATTTACAGCTTGATAGATCT------CAACAACACGGATTTCTATATCCACTTATCTTTCAGGAGTATATTTATGCACTTGCTCATGATCATAGTTTAAACCGATCCATTTTGTTAGAAAATTTAGTTTATCATAATAAATCCAGTTTCCTAATTGTGAAACGTTTAATTACTCGAATTTATCAACAAAATCATTTTATTATTTTTGCTAAAAATTCTAA---------TCAAAATCTATTTTTT------GGTCACAACAAGAATTTATATTCTCAAACAATATCAGAAGGACTTGCATTTATTGTGGAAATTCCATTTTATATACGATTAATATCTTCTCAAAG------------GGAGAAAGGGATATTTAAATATCATAATT------TACGATCAATTCATTCACCATTTCCTTTCTTAGAGAACAATTTTTCACATTTAAATTCTGTGTTAGATATACTAATACCCCATCCCGTCCATCTGGAAATCTTGGTTCAAAACCTTCGTTATTGGGTAAAAGACGCCTCTTCCTTGCATTTATTACGATCCTTTTTCCACGAATATTGGAATTGGAATACTCT------TATTGATAGAAAGAAACCCAGTTTTGA------TTTTTCAC---C------------AAAAAGAAATCAAAAATTATTCTTCTTGTTATATAATTCTCATGTATGTGAAAACGAATCCATTTTCTTCTTTCTCCGTAAGCAATCTTCTCATTTGCGATCAACATCTTTTGGAGTCTTTCTTGAACGGATATATTTCTATGAAAAAAAA------GAACGTCTTGTAGGAGTCTTTACTAAGGATTTTCAAGCCAGTCTATGGTTGTTCAAAGATCCTTTCATACATTATGTTAGGTATCAAGGAAAATCCATTCTGG------TTTCAAATGGCACGCCTCTTTTGATGAATAAATGGAAATCTTACCTTGTCAATTTTTGGCAATGTCATTTTGGTATTTGGTTTCACTCCGGAAGGGTCT------ATATAAACCAATTACCCAACTATTCCCTTAACTTTATGGGCTATCTTTCAAGTGTGCGACTAAACCATTCAATAGTACGGAGTCAAATGCTAGAAAATTCATTTCTAATCAATAATGCTATTAAGAAATTTGATACCCTTGTTCCACTTATTCCCCTTATTGGATCATTGGCTAAAGCGAAATTTTGTAACTTATTAGGACATCCCATTAGTAAGCCGATTTGGACTGATTTGGCAGATTCTGATATTATTGACCGATTTTGGCATATATGCAGAAAGCTTTCTCATTATTATAGCGGATCTTCAAAAAAAAAGAGTTTGTATCGAATAAAGTATATACTTCGACTTTCTTGTGCTAAAACTTTGGCTCGGAAACACAAAAGTACTGTGCGTGCTTT
			TTTGAAAG------GATTAGGCTCGGAATTTTTGGAAAAATTCCTCACGTCGGAAGAAGAAGCTCTTT------CTTTGACCTTCTCAAGAACTTCTTCTAC---CTTTCGGGGGGTATATAGA------AATCGAATTTGGTATTTGGATATTATTTATATCAATGATCTGACCAATTATCAATGA
		</sequence>
		<sequence>
			<taxon idref="Pentas_lanceolata"/>
			AAGTGTTGGATTCAAAGCTGGCGTTAAAGAGTACAAATTAACTTATTATACTCCTGAATACGAAACCAAAGATACTGATATCTTGGCAGCATTCCGAGTAACTCCTCAACCCGGGGTTCCACCGGAAGAAGCAGGGGCCGCGGTACGTGCCGAGTCTTCTACTGGTACATGGACAACTGTATGGACAGATGGACTTACCAGTCTTGATCGTTACAAAGGNNNNNGCTACCACATCGAGCCAGTTCCTGGAGAAGAGGATCAATATATTGCTTATGTAGCTTACCCCTTAGACCTTTTTGAAGAAGGTTCTGTTACTAACATGTTTACTTCCATCGTAGGTAATGTATTTGGGTTCAAAGCCCTGCGCGCCCTACGTCTGGAAGATCTGCGAATTCCCATTGCTTATGTTAAAACCTTCGAAGGACCCCCTCANGGCATTCAAAGCGAAAGAGATAAATTGAACAAGTATGGTCGTCCTCTGTTGGGGTGTACTATTAAACCTAAATTAGGTTTATCTGCTAAAAACTACGGTAGAGCATGTTATGAATGTCTTCGTGGTGGACTTGATTTTACCAAAGATGATGAAAACGTGAACTCCCAACCATTTATGCGTTGGAGAGATCGTTTCTTATTTTGTGCCGAAGCAATTTATAAATCGCAGGCTGAAACAGGTGAAATCAAAGGGCATTACTTGAATGCTACTGCGGGTAATTGTGAAG-AAATGATCAAAAGAGCTGTATTTGCTCGAGAATTGGGAGCTCCTATCGTAATGCATGATTACTTAACAGGGGGATTCACTGCAAATACTAGTTTGTCTCATTATTGCCGAGATAATGGCTTACTTCTTCACATCCACCGTGCAATGCATGCAGTTATTGATAGGCAGAAGAATCATGGTATGCACTTCCGCGTACTAGCTAAAGCATTACGTATGTCTGGCGGAGATCATATTCACTCCGGTACTGTAGTAGGGAAACTTGAAGGCGAAAGAGATATTACTTTGGGCTTTGTTGATTTACTGCGCGATGATTATWTTGAAAAAGACCGCTCCCGCGGNATTTATTTCACTCAAGATTGGGTCTCTATGCCGGGTGTTCTGCCTGTGCGTTCGGGGGGTATTCACGTTTGGCATATGCCTGCTCTGACGGAGATTTTTGGAGATGATTCGGTACTACAGTTTGGTGGAGGAACTTTGGGACACCCTTGGGGTAATGCGCCAGGTGCTGTAGCGAATCGAGTAGCTCTAGAAGCATGCGTAAAAGCTAGGAACGAGGGGCGCGATCTTGCTGTTGAGGGTAATGAAATTATCCGCGAGGCTAGTAAATGGAGTCCTGAATTAGCGGCTGCTTGCGAGGTATGGAAGGCGATCACATTTAATTTCGCCGCAGTGGATACTTTGGAT---ATGCAACAGACATATCAATACGGGTGGATCATACCTTTCATTCCGCTTTCAATTCCTATATTAATAGGAGTGGGACTTCTTCTTTT-TCCAATGGCAACAAAAAATCTTCGTCGTATGTGGTCTTTTCAGAGTGTTTTATTGTTAAGTATAGTCATGTTTTTTTCAATAAATCTATCTATTCAGCAAATAAATGGAAATTCTATCTATCAATATGTCTGGTCTTGGGTCATTATTAATGATTTTTCTTTAGAATTCGGCTATTTGATCGATCCACTGACTTCTATTATGTCAATATTAATCACTACTGTTGGAATTATGGTTCTTATTTATAGTGATAATTATATGGCTCATGATCAAGCGTATTTGAGATTTTTTGCTTATATGAGTTTGTTCAGTACTTCGATGTTGGGATTAGTTACTAGTTCTAATTTGATACAAATTTATATTTTTTGGGAATTGGTTGGGGTGTGTTCCTATCTATTAATAGGATTTTGGTTTACTCGACCTCTTGCAGCAAATGCTTGTCAAAAAGCTTTTGTAACTAATCGTATAGGGGATTTTGGTTTATTATTAGGAATTTTGGGTTTTTTTTG
			GATAACGGGTAGTTTTGAATTTCGGGATTTATTCGAAATATTCAATAACTTGATTGTGACTAATGAAGTTAGTTTTGCATTTGTTACTTTGTGCGCTGTTCTATTATTTGCCGGTGCCGTTGCTAAATCTGCACAATTTCCCCTTCATGTATGGTTACCCGATGCCATGGAGGGGCCCACTCCTATTTCCGCTCTTATACATGCTGCTACTATGGTAGCAGCGGGGATTTTTCTTGTAGCTCGGCTTCTTCCTTTTTTCATAGTTATACCTTACATAATGAATTTAATTTCGTTGGTAGGAACAGTAACATTATTATTAGGAGCTACCTTAGCTCTTGCTCAAAAAGATATTAAGAGAGGTTTAGCCTATTCCACAATGTCTCAATTGGGTTATATGATGTTAGCTCTGGGTCTGGGGTCTTATCGAAGTGCTTTATTTCATTTGATTACTCATGCCTATTCCAAAGCCTTATTATTTTTAGGATCCGGATCCATTATTCACTCAATGGAAACAGTTGTTGGGTATTCTCCCCATAAAAGTCAAAATATGGCTCTTATGGGGGGTTTAACAAAACATGTACCACTTACCAAAAGTACTTTTTTAGTAGGTACACTTTCTATTTGTGGTATTCCACCGTTGGCTTGTTTTTGGTCCAAAGATGAAATTCTTACTGATAGTTGGTTATATTCAACCAGTTTCGCAATAATAGCTTGGGTTACCGCGGGATTAACCGCATTTTATATGTTTCGTATCTATTTACTTACTTTTGAAGGGCATTTAGGTGTTCAGGTTCAAAATTAC------ATTGGTAAACAAAAAATCCCCTTCTATTCACTATCTCTAT---GGGGTAAGAGAGTTTCGAAAAAAATTAACAAAAATAAAA---TTTATTTATTAAC------------------------TAAG---GAACGTTTTTCTTTTTTTTCAAAGACGATATATCCAATTGAT------GATCGTGCTAG------------------AAATGTGACACGTCACTTTATTACTATCGG------TCATCC------TGAGAATGAA---AA------ATTTTATTCC------TATCCTTATGAATCCGATAATACTATGTTATTCCCTTTACTTGTGTTGTGTCTATTTACTTTGTTCGTTGGATTTATAGGAATTCC------TT---------TAAGT------CAAGAAGGGGGGGGTTTGAATATATTATCTAAATTGTTAACTCCCTCTATAAATCTTTTGCCTCAAAAATTGAATAATTCG------AGGGATTGGTACGAATTTTTCAAAGATGCGGTTTTTTCAGTCAGTATAGCTTCTTTAGGAATATTTATAGCGTCTTTTTTATATAAATCGCCTTATTCCTCTTTACTAAATTTTGATTTAATTAATTCAGTTCTTAAAATTAAAAGCGGTCCTAAGAGACTCCTTT-GGGACAAAATTATAAATGCTATATATAATTGGTCATATAATCGCGCTTAT-ATAGATTCCTTTTATACAATGTTTTTAACGGGAGGAATAAGAAAATCCGCTGAATTGA-TTCATTTTTTTGATCGGCGGGTAATTGATGGAATTACGAATGGGTTTGGTGTTATTACTTTTTTTGTAGGAGAAACTATCAAATATTTAGGTGGGGGACGCATCTCTTCTTATCTTTTTTTCTATCTATCTTATGTATCTATTTTTTT---------------------------------------------------------------------------------------------------GGGAATGAAT--GGAAAAAATAGCATGTCGGGTTGAGGGAGAG---------TGTTTCATTCTTTACGGATCAGTACAAAACAAAAACCTGG-TTTGAATTCTTGGA-ACGGAAAAAAT-------AA----AGCAGGGTTGAATGAATAAATGGATAGGGCTCCGCGGCTTCAA-
			------TTAATTCTAGGAAACGGCAAAGCAACGAGCTTATATTTTTAATTTG----AATTATTTCCTGATCTAATTAGATGTTAAAAATATATTAGTGCCCACTGCAGGAGGGGTTTTTCCCC-CATGAGTGAATTCACGGTTTTTTGAATTAATCCTAACTATTCTACTTCTCCATTAT-------AAAACGGAGATATGTGTGTCAAAGAAGCAGTATATTGAT----AAAAAGGG-TTTTTCCGAACTCAAAAGAGCGATTCGGTTGAAAAAAAT-----AAAAGATTTCTAA-TCATCTTGCTATCCCCA------AACATAGAC----------TAAAAATG------GAAAAAGGCAGG--------ATAGAGAATCTGTTGAT------CAGTTTCTATACG-CCTCCAAGGTA-TCTATTCGTACTAGACTACTTTGTTTTTGACTGTATCGCACTATGTATCATTTGAAAATTCCAAAATCTTCTAC-----CTT------TGTTTCAAATATAATATTAATATA----------ATAT-TAA------ATGGAGGAAATCCAAAGAT------ATTTACAGCTTGATAGATCT------CAACAGCCCGGCTTTCTATATCCACTTATCTTTCAGGAGTATATTTATGGGCTTGCTCATGATTATAGTTTAAACCGATCTCGTTTGTTGGAAAATCCAGGTTATGAGAATAACTACAGTTTCCTGCTTGTGAAACGTTTAATTCCTCGAATGTATCGACAAAATCATTTTATTATTTTTGCTAATGATTCTAA---------TAAAAATCGATTTTTT------GGTCGCAACAAAAATTTCTACCCTCAAACGATATCAGAAGGATTTGCATTTATTGTGGAAATTCCATTTGATATAGGATTAATACCTTCTCAAGA------------AGGGAAAAGGATATTAAAATCTCATAATT------TACGATCAATTCATTCACTATTTCCTTTCTTAGAGAACAATTTTTTACATTTTAATTCTGTATTAGATATACTACTACCCCGCGCCATCCATCTGGAAATTATGGTTCAAACCCTTCGTTATTGGGTAAAAGATGCCTCTGCCTTGCATTTATTACGATTATTTTTCCATGAGTATTGGAGTTGGAATACTCT------TAGTATTCAAAAGAAACCTCATTTTGA------TTTTTCAC---C------------AAAAAGAACTCAAAGATTTTTTTTCTTATTATATAATTCTTATGTGTATGAATACGAATCCATTTTGGACTTTCTGCATAACCAATCTTCTCATTTGCGATCAACATCTTTTGTATTCTTTCTTGAACGACTCTATTTTTATGGAAAAAAA------GAACATCTTGTAGAAGCCATTGCTAAGGATAATCGGGTTAGTCTATGGCTGTCCACAGACCCTTTGATGCATTATGTTAGGTATCAAGGAAAATCAATTCTGG------TTTCAAAGGGTATACCTCTTTTGATGAATAAGTGGAAATCTTATCTTGTCAATTTTTGGCAATATCATTTTGATCTGTGGTTTCACTCGGGAAGGGTTTATATAAATATAAATAAATTTTCCAACCATTCACTTGACTTTGTGGGTTATCTTTCATGTGTGCGACTAAATCCGGTAATGGTACGGGGTCAAATGCTAGAAAATGCATTTCTAATCAATAATGTTATTAAGAAATTGGATACGCTTGTTCCAATTATTCCTCTTATTCGATCATTGTCTAAAGCTAAATTTTGTAACCCATTAGGACATCCCATTAGTAAGGCGGTTTGGACTGATTTATCAGATTCTGATATGATTGATCGATTTGGATATATATGCCGAAAGCTTTCTCATTATTATAGCGGTTCTTCCAAAAAAAAGAGTTTGTATCGAATAAAGTATATACTTCGACTTTCTTGTG-------------------------------------------
			-------------------------------------------------------------------------------------------------------------------------------------------------------------------------------------------
		</sequence>
		<sequence>
			<taxon idref="Pinckneya"/>
			AAGTGTTGGATTCAAAGCTGGTGTTAAAGAGTACAAATTGACTTATTATACTCCTGAATACGAAACCAAAGATACTGATATCTTGGCAGCATTCCGAGTAACTCCTCAACCGGGAGTTCCACCTGAAGAAGCAGGGGCCGCGGTAGCTGCCGAATCTTCTACTGGTACATGGACAACTGTGTGGACCGATGSSSTTACCAGCCTTGATCGTTACAAAGGGCGATGCTACCACATCGAGCANGTTCCTGGAGAAGAAGATCAATTTATTGCTTATGTAGCTTACCCCTTAGACCTTTTTGAAGAAGGTTCTGTTACTAACATGTTTACTTCCATTGTAGGTAATGTATTTGGGTNCAAAGCCCTGCNCGCNCTACGTCTGGAAGATTTGCGAATCCCTCCTGCTTATATTAAAACCTTCCAAGGCCCGCCTCATGGCATCCAAGTTGAGAGAGATAAATTGAACAAGTATGGTCGTCCCCTGTTGGGATGTACTATTAAACCTAAATTAGGTTTATCTGCTAAAAACTACGGTAGAGCTGTTTATGAATGTCTTCGCGGTGGACTTGATTTTACCAAAGATGATGAAAACGTGAACTCCCAACCATTTATGCGTTGGAGAGATCGTTTCTTATTTTGTNCTGAAGCAATTTATAAATCACAGGCGGAAACAGGTGAAATCAAAGGGCATTACTTGAATNCTACTGCAGGTACATGCGAAG-AAATGATCAAAAGAGCTGTATTTGCTAGAGAATTGGGCGTTCCTATCGTAATGCACGATTACTTAACAGGGGGATTCACTGCAAATACTAGCTTGGCTCATTATTGCCGAGATAATGGCCTACTTCTTCMCNTCCACCGNGCAATGCATGCGGTTATTGATAGACAGAAGAATCATGGTATGCACTTCCGCGTACTAGCTAAAGCGTTACGTATGTCTGGTGGAGATCATATTCACGCTGGTACCGTAGTAGGGAAACTTGAAGGGGAAAGAGATATCACTTTGGGCTTTGTTGATTTACTGCGTGATGATTTCATTGAAAAAGATCGAAGTCGCGGTATTTATTTCACTCAAGATTGGGTCTCTCTACCAGGTGTTCTGCCCGTGGCTTCAGGAGGTATTCACGTTTNGCATATGCCTGCTCTGACCGAGATCTTTGGGGATGATTCTGTACTACAGTTCGGTGGAGGAACTTTAGGACACCCTTGGGGTAATGCGCCAGGTGCCGTAGCGAATCGAGTAGCTCTAGAAGCGTGTGTAAAAGCTCGTAATGAAGGGCGCGATCTTGCTGCTGAGGGTAATGAAATTATCCGTGAGGCTAGTAAATGGAGTCCNNNNNNAGCTGCTGCTTGTGAGGTATGGAAGGAGATCACATTTAATTTTAAAGCAGTGGATACTTTGGAT---ATGCAACAGACATATCAANACGGGTGGATGATCCCTTTCATTCCACTTCCAATTCCTATATTAATAGGGTTAGGACTTCTTCTTTT-TCCAACCGCAACAAAAAATCTTCGTCGTATGTGGTCTTTTCAGAGTGTTTTATTGTTAAGTATAGTCATGATTTTTTCAATCAATCTGTCTATTCAGCAAATAAATAGCAATTCGATCTATCAATATGTAGGGTCTTGGATCATTAATAATGATTTTTCTTTAGAATTCGGCTATTTGATCGATCCACTTACTTCCATTATGTCAATATTAATTACTACCGTTGGAATTATGGTTCTTATCTATAGTGATAATTATATGGCTCATGATCAAGCATATTTGAGATTTTTTGCTTATATGAGTTTTTTTACTACTTCCATGTTAGGATTAGTTACTAGTTCTAATTTGATACAAATTTATATTTTTTGGGAATTGGTTGGGATGTGTTCTTATCTATTAATAGGGTTTTGGTTTACACGACCTCTTGCGGCAAATGCTTGTCAAAAAGCTTTTGTGACTAATCGTATAGGGGATTTTGGGTTATTATTAGGAATTTTGGGTTTTTATTG
			GATAACGGGCAGTTTTGAATTTCGTGATTTATTCGAAATATTCAATAACTTGATTTATAATAATGAAGTCCATTTTTTATTTGTTACTTTGTGTGCTGGTCTAGTATTTTCCGGTGCCCTTGCTAAATCTGCACAATTTCCCCTTCATGTATGGTTACCTGATGCCATGGAAGGGCCCACTCCTATTTCTGCTCTTATACACGCTGCTACTATGGTAGNNNNNNNAATTTTTCTTGTAGCTCGGCTTCTTCCTCTTTTCATAGTTATACCTTACATAATGTATTTTATTTCGTTGATAGGAATAATAACAGTATTATTAGGAGCTACTTTAGCTCTTGCTCAAAAAGACATTAAGAGAGGTTTAGCCTATTCCACAATGTCCCAATTGGGTTATATGATGCTAGCTCTAGGTATGGGGTCTTATCGAAGTGCTTTATTTCATTTGATTACCCATGCCTATTCCAAAGCATTATTATTTTTAGGATCTGGATCCGTTATTCATTCAATGGAACCAATTGTTGGATATTCTCCCTATAAAAGTCAGAATATGGTTCTTATGGGAGGTTTAACAAAACATGTACCAATTACCAAAAACACTTTTTTTTTAGGTACACTTTCTCTTTGTGGTATTCCACCCTTGGCTTGTTTTTGGTCCAAAGATGAAATTCTTAATGATAGTTGGTTGTATTCAATGATTTTCGCAATAATAGCGTTGGCTACCGCGGGATTAACCGCATTTTATATGTTTCGAATCTATTTACTTACTTTTGAGGGGCATTTAAGTGTTCATTTTCAAAATTAC------GTTGGTAAACAAAAAGTCCCCTTCTATTCAATATCTCTAT---GGGGTAAGGGAACTTCGAAAAGAATTAACAAAAATT------TGCGTTTATTAAC---------------AATGAATAATAAT---GAAAGTTCTTCGTTTTTGAAAAAAAAGACATATCCAATTGAT------GATAATGTTCG------------------AAATGTGACACGACCCTTTATTACTATTGC------TCATTT------TGAGAATCCA---AA------GTTTTATTCC------TATCCTTATGAATCAGACAATACTATGCTATTCCCTTTACTTGTATTGGGTTTATTTACTTTGTTCGTTGGATCTATAGGAATTCC------TT---------TCAAT------CAAGAAGGGGTAGATTTAGATATATTATCCAAATGGTTAACTCCATCTATAAACCTTTTGCACCAAAAGTTGAATAATTCG------ATGGATTGGTACGAATTTTTGAAAGATGCAGTTTTTTCCGTCAGTATAGCTTATTTAGGAATATTTATAGCGTCCTTTTTATATAAACCCCCCTATTCCTCTTTACGAAATTTTAATTTAATTAATTCAATTCTT------AAAAGAGGTCCTAAGAGAACTCTTT-GGGACAAAATTCTAAATGGCGTATATAATTGGTCATATAANCGTGCTTAC-ATAGATTCTTTTTATACAACATCCTTAACTGGAGGAATAAGAGGATTGGCTGAATTAA-TCTATTTTTTTGATCGACGGGTAATTGATGGAATTACGAATGGGGTTGGTGTTATTAATTTCTTTATAGGAGAAGCTGTCAAATATATAGGTGGCGGGCGTATCTCTTCTTATGTTTTCTTCTATTTATCTTATGTATCTATTATTTT----GTGCGGCTAGGATCTTTTACACATTTAGATGAAGCAAGGGATTCATCCATACCATCGGTAAAGT-----TTGGAAGACCACGACTGATCCTGAAAGGGAATGAAT--GGAAAAAATAGCATGTCGGATTGAGAGAGAGTTCTGAGAATGTTTCATTTTTACCGGATCAGGACAAAACAAAAACCTAG-TTCGAATTCTTGGA-ACGGAAGAAAAT------AA----AGTTGGGTTGAATGAATAAATGGATAGGGTTCCGTGACTTCAA-
			------TTAATTATAGGGAAAGACAAAGCAGCGAGCTTCTGTTCTGAATTTG---GAATTTTTTCCTGATCTAATTAGACGTTAAAAATATATTAGTGCCCAATGCAGGAAGGCTTTCTCCCC-CACGAGTGGATTCTCCA-TTTTTCAACGAATCCTAACTATTCTAATTCTCCATTAT-------GAAACGGAGATGTGTGTGTAGAAAAAGCAGTATATTGAT----AAAGAAAG-TTTTTCCGAAATCAAAAGAGCGATTGGGTTG-AAAAAATAAAAAAAAAGATTTCTAA-CCATCTTGTTATCCTAT------AACATAAAC----------TAAAAATG-----TAAAAAAGAGAGG--------ATAGAGAATCTGTTTCTGTTTATAAGTTTACCCCCG-CCTCCGAGGTA-TCTATTCTTACTAGAATACTTTG-TTTTGACTGTATCGCACTATGTATCATTTGATAACCCCCAAATCTTCTAC-----CCT------TGGTTCAAATCTA---------------------ATAT-CAA------ATGGAGGAAATCCAAAGAT------ATTTACAGCTTGATAGATCT------CAACAACACGGCTTTCTATATCCACTTATCTTTCAGGAGTCTATTTATATACTTGCTCATGATCATCGTTTAAACCGATCGATTTTGTTGGAAAATCCAGGTTATGACAATAAATCCAGTTTCCTAATTGTGAAACGTTTAATTACTCGAATGTATCAACAAAATCATTTTATTATTTTTTCTAATGATTCTAA---------TCAAAATAGATTTTTT------GGTCGCAACAAGAATTTATATTCTCAAACGATATCAGAAGGATTTGCATTTGTTGTGGAAATTCCATTTTATATACGATTAATGTCTTCTCAAGG------------GGGGAAGGAGATATTAAAATATCATAATT------TACGATCAATTCATTCACTATTTCCTTTCTTAGAGAACAATTTTTCACATTTAAATTCTGTGTTAGATATACTAATACCCCACCCCGTCCATCTGGAAATCTTGGTTCAAAACCTTCGTTATTGGGTAAAAGACGCTCCTTCCTTGCATTTATTACGATTCTTTTTCCACGAATATTGGAATTGGAATACTCT------TATTGATACAAAGAAACCCAGTTTTGA------TTTTTCAC---C------------AAAAATAAATCAAAAATTATTCTTCTTCTTATATAATTCTCATGTATGTGAATACGAATCCATTTTCGTCTTTCTCCGTAACCAATCTTCTCATTTGCGATCAACATCTTTTGGAGTCTTTCTTGACCGAATATTTTTCTATGAAAAAATA------GAACGTCTTGTAGAAGTTTTTGCTAAGGATTTTCAGGCCGGTCTATGGTTGTTCAAAGATCCTTTCATGCATTATGTTAGGTATCAAGGAAAATCCATTCTGG------TTTCAAATGGGACGCCCCTTTTGATGAAAAAATGGAAATCTTACCTTGTCAATTTTTGGCAACGTCATTTTGACCTGTGGTTTCACCCGGGAAGGGTCT------ATATAAACCAATTACCCAATCATTCCCTTAACTTTATGGGCTATCTTTCAAGTGTGCGAATAAACCATTCAATGGTACGGAGTCAAATGCTAGAAAATTCATTTCTAATCAATAATGCTATTAAGAAATTTGATACCCTTGTTCCAATTATTCCTCTTATTGGATCATTGGCTAAAGCGAAATTTTGTAACTTATTAGGACATCCCGTTAGTAAGCCGATTTGGACCGATTTGTCAGATTCTGATATTATTGACCGATTTGGGCATATATGCAGAAACCTTTCTCATTATTATAGCGGATCTTCCAAAAAAAAGAGTTTGTATCGAATAAAGTATATACTTCGACTTTCTTGTGCTAAAACTTTGGCTCGGAAACACAAAAGTACTGTGCGTGCTTT
			TTTGAAAG------GATTAGGCTCGGAATTTTTGGAACAATTCCTCACGTCGGAAGAAGAAGTTCTTT------CTTTGACCTTCTCAAGAACTTCTTCTAC---TTTTCGGGGGGTATATAGA------ACTCAAATTTGGTATTTGGATATTATTTATATCAACGATCTGACCAATTATCAATGA
		</sequence>
		<sequence>
			<taxon idref="Plocama_pendula"/>
			AGGTGTTGGATTCAAAGCTGGTGTTAAAGAGTACAAATTAACTTATTATACTCCTGAATACGAAACCAAAGATACTGATATCTTGGCAGCATTCCGAGTAACTCCTCAACCCGGAGTTCCGCCGGAAGAAGCAGGGGCCGCGGTAGCTGCCGAGTCTTCTACTGGTACATGGACAACTGTATGGACGGATGGACTTACCAGTCTTGATCGTTACAAAGGGCGATGCTACCACATCGAGCCAGTTCCTGGAGAAGAAGATCAATATATTGCTTATGTAGCTTACCCCTTAGACCTTTTTGAAGAAGGTTCTGTTACTAACATGTTCACTTCCATCGTAGGGAATGWATTTGGGTTCAAAGCCCTGCGCGCCCTACGTCTGGAAGATTTGCGAATTCCCGTTGCTTATATTAAAACCTTCCAAGGACCGCCTCATGGCATTCAAGTCGAGAGAGATAAATTGAACAAGTATGGTCGTCCTCTGTTGGGATGTACTATTAAACCGAAATTAGGTTTATCTGCTAAAAACTACGGTAGAGCAGTTTATGAATGTCTTCGTGGTGGACTTGATTTTACCAAAGATGATGAAAACGTGAACTCTCAACCATTTATGCGTTGGAGAGATCGTTTCTTATTTTGTGCCGAAGCAATTTTTAAATCACAGGCTGAAACAGGTGAAATCAAAGGGCATTACTTGAATGCTACTGCAGGTACATGCGAAG-AAATGATCAAAAGGGCTGTATTTGCTCGAGAATTGGGAGTTCCTATTGTAATGCATGATTACTTAACAGGGGGATTCACTGCAAATACTAGCTTGGCTCATTATTGCCGAGATAATGGCTTACTTCTTCACATTCACCGTGCAATGCATGCAGTTATTGATAGGCAGAAGAATCATGGTATGCACTTCCGCGTGCTAGCGAAAGCGTTACGTATGTCTGGCGGAGATCATATTCACGCCGGTACTGTAGTAGGGAAACTTGAAGGCGAAAGAGATATCACTTTGGGCTTTGTTGATTTACTGCGTGATGATTATATTGAAAAAGATCGCTTCCGTGGTATTTATTTCACTCAAGATTGGGTCTCTATGCCGGGTGTTCTTCCTGTGGCTTCAGGCGGTATTCACGTTTGGCATATGCCTGCTCTGACAGAGATTTTTGGAGATGATTCGGTACTACAGTTCGGTGGAGGAACTTTGGGACACCCTTGGGGTAATGCACCAGGTGCTGTAGCGAATCGAGTAGCTCTAGAAGCATGCGTAAAAGCTCGGAACCAGGGGCGTGATCTTGCTGCTGAGGGGAATGAAATTATCCGCGAGGCTAGTAAATGGAGTCCTGAACTAGCGDCTGCTTGCGAGGTATGGAAGGCGATYAGRTTTAATTTTGMCGCAGTGGANNNNNNGGAT------------------------GGATGGATCATACCTTTGATTCCACTTTCAATTCCTTTATTAATAGGGGTGGGACTTCTTCTTTT-TCCAACGGCAACAAAAAACCTTCGTCGTATGTGGTCCTTTCAGAGTGTTTTATTGTTAAGTATAGTCATGCTTTTTGCACTCAATCTATCTATTCAGCAAATAAATCAAAATTCTATCTATCAATATGTCTGGTCTTGGGTCATTATTAATGATTTTTCTTTAGAATTTGGCTATTTCATCGATCCACTTACTTCTATTATGTCAATATTAATCACTACTGTTGGAATTATGGTTCTTATTTATAGTGATAATTATATGTCTCATGATGAAGGGTATTTGAGATTTTTTGCTTATATGAGTTTTTTCAGTACTTCCATGTTGGGATTAGTTACTAGTTCTAATTTGATACAAATTTATATTTTTTGGGAATTAGTTGGGGTGTCTTCCTATTTATTAATAGGATTTTGGTTTACACGACCTCTTGCAGCAAATGCTTGCCAAAAAGCTTTTGTAACTAATCGTATAGGGGATTTTGGTTTATTATTAGGAATTTTGGGTTTTTTTTG
			GATAACGGGTAGTTTCGAATTTCGGGATTTATTCCAAATATGCAATAACTTGATTGTAGATAATCAAGTCAATTTTGTATTTGTTACTTTGTGTGCTGGTCTATTATTTGCCGGTGCTATTGCTAAATCAGCACAATTTCCCCTTCATGTATGGTTACCCGATGCCATGGAGGGGCCCACTCCTATTTCTGCTCTTATACATGCCGCTACTATGGTAGCAGCAGGCATTTTTCTTGTAGCCCGTCTTCTTCCTCTTTTCATAGTTATACCTTCTATAATGAATTTGATTTCCTTAGTAGGAATAATAACAGTATTATTAGGAGCTACTTTAGCTCTTGCTCAGAAAGATATTAAGAGAGGTTTAGCCTATTCCACAATGTCTCAATTGGGTTATATGATGCTAGCTCTAGGTATGGGGTCTTATCGAAGTGCTTTATTTCATTTGATTACTCATGCTTATTCCAAAGCCTTATTATTTTTAGGATCCGGATCCATTATTCACTCAATGGAAACAGTTGTTGGGTATTCTCCCCATAAAAGTCAAAATATGGCTCTTATGGGAGGTTTAACAAAACATGTACCGATTACCAAAAGTACTTTTTTAATAGGTACACTTTCTATTTGTGGTATTCCACCTTTAGCTTGTTTTTGGTCAAAAGATGAAATTCTTGCTGATAGTTGGTTATATTCACCTAGTTTCGCAATAATAGCTTGGGTTACCGCGGGATTAACTGCATTTTATATGTTTCGTATCTATTTACTTACTTTTGAAGGGCATTTAGGTGTTCAGGTTCAAAATTAC------ATTGGGAAACAAAGAATCCCCTTCTATTCAATATCTCTCT---GGGGTAAGGGAGTTTCTCAAAGAATTACTAAAAAAAAAACTTGGAGTTTATTCAA---------------AATAACTAATAAG---GAACGTTCCTCTTTTTTTTCAAAAAAGATATATTCAATTGAT------GATTGTGCTAG------------------AAATGTGACACGCCCCTTTATTACTATTGG------TCGTTT------TGAGAATAAA---AA------ATTGGATTAC------TATCCTTATGAATCTG-TAATACTATGTTATTCCCTCTACTTGTGTTGTGCGTATTTACTTTCTTCGTTGGGGGTATAGGAATTCC------TT---------TAAGT------CAAGAAAGAATGGATTTAGATATATTATCTAAATGGTTAACTCCGTCTATAAATCTTTTGACTGAAAAATTGAATAATTCG------ATCGATTGGTACGAATTTGTCAAAGATGCGGTTTTTTCAGTCAGTATAGCTTTTTTAGGAATATTTGTAGCGGCCTTGCTATATAAATCCTCCTATTACTCTTTACTAAATTTTGATTTAATTAATTTTATTCTGAAAATAAAAAGGGGTTCTAAGAGACTCCTTT-GGGACAAAATTACAAATGCCATATATAATTGGTCATATAATCGTGCTTAT-ATAGATTCCTTTTATACAATGTCTTTAATTGGAGGACTAAGAAAATCTGCTCAATTGA-TTGATTTTTTTGATCGACGGGTAATTGATGGAATTACGAATGGATTTGGTATTATTACTTTTTTTG---------------------------------------------------------------------------------------------------------------------------------------------------------------------------------------------------------------------------------------------------------------------------------------------------------------------------------------------------------------------
			--------------------------------------------------------------------------------------------------------------------------------------------------------------------------------------------------------------------------------------------------------------------------------------------------------------------------------------------------------------------------------------------------------------------------------------------------------------------------------------------------------------------------------------------------------------------------------------------------------------------------------------------------------------------------------------------------------------------------------------------------------------------------------------------------------------------------------------------------------------------------------------------------------------------------------------------------------------------------------------------------------------------------------------------------------------------------------------------------------------------------------------------------------------------------------------------------------------------------------------------------------------------------------------------------------------------------------------------------------------------------------------------------------------------------------------------------------------------------------------------------------------------------------------------------------------------------------------------------------------------------------------------------------------------------------------------------------------------------------------------------------------------------------------------------------------------------------------------------------------------------------------------------------------------------------------------------------------------------------------------------------------------------------------------------------------------------------
			-------------------------------------------------------------------------------------------------------------------------------------------------------------------------------------------
		</sequence>
		<sequence>
			<taxon idref="Posoqueria_latifolia"/>
			AAGTGTTGGATTCAAAGCTGGTGTTAAAGAGTACAAATTGACTTATTATACTCCTGAATACGAAACCAAAGATACTGATATCTTGGCAGCATTCCGAGTAACTCCTCAACCGGGAGTCCCACCTGAAGAAGCAGGGGCCGCGGTAGCTGCCGAATCTTCTACTGGTACATGGACAACTGTGTGGACCGATGGGCTTACCAGCYTTGATCGTTACAAAGGGCGATGCTACCACATCGAGCCAGTTCCTGGAGAAGAAGATCAATATATTGCTTATGTAGCTTACCCCTTAGACCTTTTTGAAGAAGGTTCTGTTACTAACATGTTTACTTCCATTGTAGGTAATGTATTTGGGTTCAAAGCCCTACGCGCTCTACGTCTGGAAGATTTGCGAATCCCTCCTGCTTATATTAAAACCTTCCAAGGCCCGCCTCACGGCATCCAAGTTGAGAGAGATAAATTGAACAAGTATGGTCGTCCCCTGTTGGGATGTACTATTAAACCTAAATTAGGTTTATCTGCTAAAAAATACGGTAGAGCTGTTTATGAATGTCTTCGCGGTGGACTTGATTTTACCAAAGATGATGAAAACGTGAACTCCCAACCATTTATGCGTTGRAGAGATCGTTTCGTATTTTGTGCTGAAGCAATTTATAAAGCACAGGCTGAAACAGGTGAAATCAAAGGACATTACTTGAATGCTACTGCAGGTACATGGGAAG-AAATGCTTAAAAGAGCTGTATTTGCTAGAGAATTGGGAGTTCCTATCGTAATGCATGATTACTTAACAGGGGGATTCACTGCAAATACTAGCTTGGCTCATTATTGCCGAGATAATGGCCTACTTCTTCACATCCACCGCGCAATGCATGCGGTTATTGATAGACAGAAGAATCATGGTATGCACTTCCGCGTACTAGCTAAAGCCTTACGTCTGTCTGGTGGAGATCATGTTCACGCTGGTACCGTAGTAGGGAAACTTGAAGGGGAAAGAGATATCACTTTGGGTTTTGTTGATTTATTGCGTGATGATTTTATTGAAAAAGATCGAAGTCGTGGTATTTATTTCACTCAAGATTGGGTCTCTCTACCAGGTGTTATACCCGTGGCTTCAGGAGGTATTCACGTTTGGCATATGCCTGCTCTGACCGAGATCTTTGGGGATGATGCTGTACTACAGTTCGGTGGAGGAACTTTAGGACACCCTTGGGGTAATGCGCCAGGTGCTGTAGCGAATCGAGTAGCTCTAGAAGCATGTGTAAAAGCTCGTAATGAAGGGCGCGATCTTGCTGCTGAGGGTAATGAAATTATCCGTGAGGCTAGTAAATGGAGTCCTGAACTAGCTGCTGCTTGTGAGGTATGGAAGGAGATCAGATTTAATTTTCAAGCAGTGGATACTTTGGAT----------------------------------TCCCTTTCATTCCACTTCCAATTCCTATATTAATAGGGGTAGGACTTCTTCTTTT-TCCAAAGGCAACAAAAAATCTTCGTCGTATGTGGTCCTTTCAGAGTGTTTTACTGTTAAGTATAGTCATGATTTTTTCAATCAATCTGTCTATTCAGCAAATAAATAGCAATTCTATCTATCAATATGTATGGTCTTGGATCATTAATAATGATTTTTCTTTAGAATTCGGTTGTTTGATCGATCCACTGACTTCTATTATGTCAATATTAATTACTACCGTTGGAATTATGGTTCTTATCTATAGTGATAATTATATGGCTCATGATCAAGCATATTTGAGATTTTTTGCTTATATGAGTTTTTTCAGTACTTCCATGTTAGGATTAGTTACTAGTTCTAATTTGATACAAATTTATATTTTTTGGGAATTGGTTGGGATGTGTTCTTATCTATTAATAGGGTTTTGGTTTACACGACCCCTTGCGGCAAATGCTTGCCAAAAAGCTTTTGTGACTAATCGTATAGGGGATTTTGGTTTATTATTAGGAATTTTAGGTTTTTATTG
			GATAACGGGCAGTTTTGAATTTCGTGATTTATTCGAAATATTCAATAACTTGATTTATAATAATGAAGTTCATTTTTTATTTGTTATTTTGTGTGCTGGTCTAGTATTTGCCGGTGCTGTTGCTAAATCTGCACAATTTCCCCTTCATGTATGGTTACCTGATGCCATGGAAGGGCCCACTCCTATTTCCGCTCTTATACACGCTGCTACTATGGTAGCAGCGGGAATTTTTCTTGTAGCTCGGCTTTTTCCTCTTTTCATAGTTATACCTTACATAATGAATTTTATTTCGTTGATAGGAATAATAACAGTATTATTAGGAGCTACTTTAGCTCTTGCTCAAAAAGACATTAAGAAAGGTTTAGCCTATTCCACAATGTCTCAATTGGGTTATATGATGCTAGCTCTAGGTATGGGGTCCTATCGAAGTGCTTTATTTCATTTGATTACTCATGCTTATTCCAAAGCATTATTATTTTTAGGATCTGGATCCGTTATTCATTCAATGGAAAGAATTGTTGGATATTCTCCCTATAAAAGTCAGAATATGGTTCTTATGGGAGGTTTAACAAAACATGTACCAATTACCAAAAAAACTTTTTTATTAGGTACACTTTCTCTTTGTGGTATTCCACCCTTGGCTTGCTTTTGGTCCAAAGATGAAATTCTTAATGATAGTTGGTTGTATTCAACGATTTTCGCACTAATAGCTTGGGCTACCGCGGGATTAACCGCATTTTATATGNNNNNGATCTATTTACTTACTTTTGAAGGGCATTTAAGTGTTCATTTTCAAAATTAT------ATTGGTAAACAAAAAGTCCCTTTCTATTCAATATCTCTAT---GGGGTAAGGGAGCTTCGAAAAGAATTAAAAAAAATT------TGCGTTTATTAAC---------------AATGAATAATAAT---GAAAGTTCTTATTTTTTGAAAAACAAGACATATCCAATTGAT------GATAAGGTTCG------------------AAATGTGACACGACCCTTTATTACTATTGC------TCATTT------TGAGAATAAA---AA------GGTTTATTCT------TATCCTTATGAATCCGACAATACTATGTTATTCCCTTTACTTGTATTGGGTCTATTTACTTTGTTCGTTGGATCTATAGGAATTCC------TT---------TCAAT------CAAGAAGGGGTATATTTAGATATATTATCCAAATGGTTAACTCCATCTATAAACCTTTTGCACCAAAAGTTGAATAATTCG------ATCGATTGGTACGAATTTTTGAAAGATGCAGTTTTTCCCGTTAGTATAGCTTATTTAGGAATATTTATAGCGTCTTTTTTATATAAACCCCCCTATTCCACTTTACAAAATTTTGATTTAATTAATTCCATTTTT------AAAAGGGGTCCTAAGAGAATTCTTC-GGGACAAAATTATAAATGGCGTATATAATTGGTCATATAATCGTGCTTAT-ATAGATTTTTTTTATAAAACATCCTTAACTGGGGGAATAAGAAGATTGGCTGAATTAA-CTCATTTTTTTGATCGACGAGTAATTGATGGAATTACGAATGGGGTTGGTCTTATTAATTTCTTTATAGGAGAAGCTGTCAAATATATAGGTGGCGG-------------------------------------------------------GTGCGGCTCGGATCTTTTACACATTTAGATGAAGCAAGGGATTCATCCATACCATCGGTAAAGT-----TTGGAAGACCACGACTGATCCTGAAAGGGAATGAAT--GGAAAAAATAGCATGTCGGATTGAGGGAGAGTTCGGAGAATGTTTCATTTTTATTGGATCAGGACAAAACAAAAACCTGG-TTCGAATTCTTGGA-AGGGAAGAAAAT------AA----AGTTGGGTTCAATGAATAAATGGATAGGGCCCCGTGGCTTCAA-
			------TTAATTATAGGGAAAGACAAAGCAACGAGCTTCTGTTCTGAATTTG---GAATTATTTCCTGATCTAATTAGACGTTAAAAATATATTAGTGCCCAATCCAGGAAGGATTTCTTCCC-CACGAGTGGATTCTCGATTTTTTCAACGAATCCTAACTATTCTAATTCTCCATTAA-------GAAACGGAGATGTGTGTGTAGAAGAAAGAGTATATTGAT----AAAGAAAG-TTTTTCCGAAATCAAAAGAGCGATTGGGTTG-AAAAAAT-----AAAAGATTTCTAA-CCATCTTGTTATCCTAT------AACATAGAC----------TAAAAATG-----GAAAAAAGAGAGG--------ATAGAGAATCTGTTTATGGTTAGAAGTTTACTCCCG-CCTCCGAGGTA-TCTATTCTTACTAGAATACTTTG-TTTTGACTGTATCGCACTATGTATCATTTGATAACCCCCAAATCTTTTAC-----CTT------TGGTCCAAATCTA---------------------ATAT-CAA------ATGGAGGAAATTCAAAGAT------ATTTACAGCTTGATAGATTTCAACAAGAACAACACGGCTTTCTATATCCATTTATCTTTCAGGAGTATATTTATGCACTTGCTCATGATCATAGTTTAAACCGATCGATTTTGTTGGAAAATCCGGGTTATGACAATAAATCCAGTTTCCTAATTGTGAAACGTTTAATTACTCGAATGTATCAACAAAATCATTTTTTTATTTTTGCTAATGATTCTAA---------TCAAAATCCATTTTTT------GGTCGCAACAAGAATTTATATTCTCAAACGATATCAGAAGGATTTGCATTTATTGTGGAAATTCCATTTTATATACGATTAATATCTTCTCAAGG------------GGGGAAAGGGATATTAAAATATCCTAATT------TACGATCAATTCATTCAATATTTCCTTTCTTAGAGAACAATTTTTCACATTTTAATTCTGTGTTAGATATACTAATACCCCACCCTGTCCATCTGGAAATCTTGGTTCAAAACCTTCGTTATTGGGTAAAAGACGCCTCTTCCTTGCATTTATTACGATTCTTTTTCCACGAATATTGGAATTGGAATACTCT------TATTAATACAAAGAACCCCAGTTTTTA------TTTTTCAC---C------------GAAAAGAAATCCAAAATTATTCTTCTTCTTATATAATTCTCATGTATGTGAATACGAATCCATTTTCGTCTTTCTCCGCACCCAATCTTCTCATTTGCGATCAACATCTTTTGGAGTCTTTCTTGAACGAATATATTTCTATGGAAAAATA------GAACGTCTTGGAGAAGTCTTTGCTAAGGATTTTCAGGCCAGTCTATGGTTGTTCAAAGATCTTTTCATGCATTATGTTAGGTATCAAGGAAAATCCATTCTGGTTTCAATTTCAAATGGGACGCCTCCTTTGATGAATAAATGGAAATCTTATTTTGTCAATTTTTGGCAATGTCATTTTGATCTGTGGTTTCACCCGGGAAGGGTCT------ATATAAACCAATTACTCAATCATTCCCTTAACTTTATGGGCTATCTTTCAAGTGTGCGACTAAACCATTCAATGGTACGGAGTCAAATGCTAGAAAATTCATTTCTAATCAATAATGCTATTAAGAAATTGGATGCCCTTGTTCCAATTATTCCTCTTATTGGATCATTGGCTAATGCGAAATTTTGTAACTTATTAGGAGATCCCGTTAGTAAGCCGATTTGGACTGATTTGTCCGATTCTGATATAATTGATCGATTTGGGCATATATGGAGAAACCTTTCTCATTATCATAGCGGATCTTCCAAAAAAAAGAGTTTGTATCAAATAAAGTATATACTTCGACTTTCTTGTGCTAAAACTTTGGCTCGGAAACACAAAAGTACTGTGCGTGCTTT
			TTTGAAAG------GATTAGGCTCGGAATTTTTGGAAGAATTCCTCACGTCGGAAGAAGAAGCTCTTT------CTTTGACCTTCCCAAGAACTTCTTCTAA---TTTTCGGGGGGTATATAGA------AATCGAATTTGGTATTTGGATATTATTTATATCAACGATCTGACCAATTATCAATGA
		</sequence>
		<sequence>
			<taxon idref="Prismatomeris_albidiflora"/>
			-----------------------------------------CTTATTATACTCCTGAATACGAAACCAAAGAGACTGATATCTTGGCAGCATTCCGAGTCACTCCCCAACCCGGAGTTCCACCGGAAGAAGCAGGGGCCGCGGTAGCTGCCGAGTCTTCTACTGGTACATGGACAGCTGTATGGACGGATGGACTTACCAGTCTTGATCGTTACAAAGGGCGATGCTACCACATCGAGCCAGTTCCTGGAGAAGAAGATCAATATATTGCTTATGTAGCTTACCCCTTAGACCTTTTTGAAGAAGGTTCTGTTACTAACATGTTTACTTCCATTGTAGGTAATGTATTTGGGTTCAAAGCCCTGCGCGCTCTGCGTCTGGAAGATTTGCGAATTCCCATTTCTTATATTAAAACCTTCCAAGGCCCGCCTCATGGCATTCAAGTCGAGAGAGATAAATTGAACAAGTATGGTCGTCCCCTGTTGGGATGTACTATTAAACCTAAATTAGGTTTATCTGCTAAAAACTACGGTAGAGCAGTTTATGAATGTCTTCGTGGTGGACTTGATTTTACCAAAGATGATGAAAACGTGAACTCCCAACCATTTATGCGTTGGAGAGATCGTTTCTTATTTTGTGCCGAAGCCCTTTATAAAGCGCAGGCTGAAACAGGTGAAATCAAAGGGCATTACTTGAATGCTACTGCAGGTACATGCGAAG-AAATGATCAAAAGAGCTGTATTTGCTAGAGAATTGGGAGTTCCTATCGTAATGCATGATTACTTAACAGGGGGATTCACTGCAAATACTAGCTTGGCTCATTATTGCCGAGATAATGGACTACTTCTTCACATTCACCGTGCAATGCATGCAGTTATTGATAGGCAGAAGAATCATGGTATGCACTTCCGCGTACTAGCTAAAGCATTACGTATGTCTGGCGGAGATCATATTCATGCCGGTACTGTAGTCGGGAAACTTGAAGGCGAAAGAGAAATCACTTTGGGCTTTGTTGATTTACTGCGCGATGATTATATTGAAAAAGATCGAGCCCGCGGTAT--------------------------------------------------------------------------------------------------------------------------------------------------------------------------------------------------------------------------------------------------------------------------------------------------------------------------------------------------------------------------------------------------------------TTCCTATATTAATAGGGGTGGGACTTATTCTTTT-TCC-ACGGCAACCAAAAATCTTCGTCGTATGTGGTCTTTTCATAGTATTGTATTGTTAAGTATAGTCATGCTTTTTTCAATCAATCTATCTATTCAGCAAATAAATAGCAATTCTATCTATCAATACGTATGGTCTTGGATCATTATTAATGATTTTTCTTTAGAATTCGGATATTTAATCGATCCACTTACTTCTATTATGTCAATATTAATCACTACTGTTGGAATTATGGTTCTTATTTATAGTGATAATTATATGGCTCATGATCAAGCATATTTGAGGTTTTTTGCTTATATGAGTTTTTTCAGTACTTCCATGCTGGGATTGGTTACTAGTTCTAATTTGATACAAATTTATATTTTTTGGGAATTGGTTGGGGTGTGCTCTTATCTATTAATAGGATTTTGGTTTACACGACCTCTTGCAGCAAATGCTTGCCAAAAAGCTTTTGTAACTAATCGTATAGGGGATTTTGGTTTATTATTAGGAATTTTGGGTTTTTTTTG
			GATAACGGGCAGTTTCGAATTTCGGGATTTATTCGAAATATTCAATAACTTGATTTTGAATAATGAAGTTAATTTCTCATTTGTTACTTTGTGCGCTGTTCTATTATTTGCCGGTGCCATTGCTAAATCTGCACAATTTCCCCTTCATGTATGGTGGCCGGATGCCATGGAGGGGCCCACCCCTATTTCCGCTCTTATACATGCTGCTACCATGGTAGCAGCGGGAATTTTTCTTGTAGCCCGGCTTCTTCCTCTTTTCATAGTTATACCTTACATAATGTATTTAATTTCGTTGGTAGGAATAATAACAGTATTATTAGGAGCTACTTTAGCTCTTGCTCAAAAAGACATTAAGAGAGGTTTAGCCTATTCTACAATGTCTCAATTGGGTTATATGATGCTAGCTCTGGGTATGGGGTCTTATCGAAGTGCTTTATTTCATTTGATTACTCATGCCTATTCCAAGGCCTTATTATTTTTAGGATCCGGATCCATTATTCACTCAATGGAAACAGTTGTTGGGTATTCTCCTCATAAAAGTCAAAATATGGCTCTTATGGGAGGTTTAACAAAACATGTACCAATTACCAAAAGCACTTTTTTAGTGGGTACACTTTCTATTTGTGGTATTCCGCCGTTGGCTTGTTTTTGGTCCAAAGATGAAATTCTTACTGATAGTTGGTTATATTCAACGATTTTCGCAATAATAGCTTGGGTTACCGCGGGATTAACCGCATTTTATATGTTTCGTATCTATTTACTTACTTTTGAAGGGCATTTAGGTGTTCAGTTTCAAAATTAC------ATTGGTAAACAAAAAATCCCCTTCTATTCACTATCTCTAT---GGGGTAAGGGAGTTTCCAAAAGAATTAACAAAAATG------TGAATTTATTAAC---------------AATGAATAATAAG---GAACGTTCTTCTTTTTTGAGAAAAAAGATATATTCAATTGAT------GATAGTGCTCG------------------AAATGTGACACAACACTTTATTACTACTGT------TCAGTT-------GAGAA--------------------------------------------------------------------------------------------------------------------------------------------------------------------------------------------------------------------------------------------------------------------------------------------------------------------------------------------------------------------------------------------------------------------------------------------------------------------------------------------------------------------------------------------------------------------------------------------------------------------------------------------------------------------------------------------------------------------------------------------------------------------------------------------------------------------------------------------------------------------------------------------------------------------------------------------------------------------
			--------------------------------------------------------------------------------------------------------------------------------------------------------------------------------------------------------------------------------------------------------------------------------------------------------------------------------------------------------------------------------------------------------------------------------------------------------------------------------------------------------------------------------------------------------------------------------------------------------------------------------------------------------------------------------------------------------------------------------------------------------------------------------------------------------------------------------------------------------------------------------------------------------------------------------------------------------------------------------------------------------------------------------------------------------------------------------------------------------------------------------------------------------------------------------------------------------------------------------------------------------------------------------------------------------------------------------------------------------------------------------------------------------------------------------------------------------------------------------------------------------------------------------------------------------------------------------------------------------------------------------------------------------------------------------------------------------------------------------------------------------------------------------------------------------------------------------------------------------------------------------------------------------------------------------------------------------------------------------------------------------------------------------------------------------------------------------
			-------------------------------------------------------------------------------------------------------------------------------------------------------------------------------------------
		</sequence>
		<sequence>
			<taxon idref="Psychotria_holtzii"/>
			-----------------CTGGTGTTAAAGAGTACAAATTGACTTATTATACTCCTGAATACCAAACCAAAGATACTGATATCTTGGCAGCATTCCGAGTAACTCCCCAACCTGGAGTTCCGCCGGAAGAAGCTGGGGCCGCGGTAGCTGCCGAGTCTTCTACTGGTACATGGACAACTGTATGGACGGATGGGCTTACCAGTCTTGATCGTTACAAAGGGCGATGCTACCACATCGAGCCAGTTGTCGGAGAAGAAAATCAATATATTGCTTATGTAGCTTACCCCTTAGACCTTTTTGAAGAAGGTTCTGTTACTAACATGTTTACTTCTATTGTAGGTAATGTATTTGGGTTCAAAGCCCTGCGCGCTCTGCGTCTGGAAGATTTGCGAGTTCCCATTTCGTATATTAAAACCTTCCAAGGTCCGCCTCATGGCATTCAAGTCGAGAGAGATAAATTGAACAAGTATGGTCGTCCCCTGTTGGGATGTACTATTAAACCTAAATTAGGTTTATCCGCTAAAAACTACGGTAGAGCAGTTTATGAATGCCTTCGTGGTGGACTTGATTTTACTAAAGATGATGAAAACGTGAACTCCCAACCATTTATGCGTTGGAGAGATCGTTTCTTATTTTGTGCCGAAGCCCTTTTTAAAGCGCAGGCTGAAACAGGTGAAATCAAAGGGCATTATTTGAATGCTACTGCAGGTACATGCGAAG-AAATGATGAAAAGAGCTATATTTGCTAGAGAATTGGGAACTCCTATCGTAATGCATGATTACTTAACAGGGGGATTCACTGCAAATACTACTTTGGCTCATTATTGCCGAGATAATGGCCTCCTTCTTCACATTCACCGTGCAATGCATGCAGTTATTGATAGGCAGAAGAATCATGGTATGCACTTCCGCGTACTAGCTAAAGCGTTACGTATGTCTGGCGGAGATCATATTCATGCCGGTACTGTAGTCGGGAAACTTGAAGGAGAAAGAGATATTACTTTGGGCTTTGTTGATTTACTGCGCGATGATTATATTGAAAAAGATCGAAGCCGCGGTATTTATTTCACTCAAGATTGGGTCTCTCTACCGGGTGTTATACCCGTAGCCTCAGGAGGTATTCACGTTTGGCATATGCCAGCTCTGACGGAGATCTTTGGAGATGATGCGGTACTACAGTTCGGTGGAGGAACTTTGGGACACCCTTGGGGTAATGCGCCAGGTGCTGTAGCGAATCGAGTAGCTCTAGAGGCATGCGTAAAAGCTCGGAACGAGGGGCGTGATCTTGCTGCTGAGGGTAATGAAATTATCCGCGAGGCTAGTAAATGGAGTCCTGAACTAGCGGCTGCTTGCGAGGTATGGAAAGAGATC----------------------------------------------------------------------------------------TTCCTCTATTAATAGGGGCGGGACTTCTTCTTTT-TCCAACGACAACAAAAAATCTTCGTCGTATGTGGTCTTTTCATAGTGTTTTCTTGTTAAGTATAGTCATGCTTTTTTCAATCAATCTATCTATTCAGCAAATAAATAGCAATTCTATCTATCAATACGTATGGTCTTGGATCATTATTAATGATTTTTCTTTAGAATTCGGATATTTGATCGATTCACTTACTTCTATTATGTCAGTATTAATCACTACTGTTGGAATTATGGTTCTTATTTATAGTGATAATTATATGGCTCATGATCAAGCATATTTGAGGTTTTTTGCTTATATGAGTTTTTTCAGTGCTTCCATGCTGGGATTGGTTACTAGTTCTAATTTGATACAAATTTATATTTTTTGGGAATTAGTTGGGGTGTGTTCTTATCTATTAATAGGATTTTGGTTTACACGACCGCTTGCAGCCAATGCTTGCCAAAAAGCTTTTGTAACTAATCGTATAGGGGATTTTGGTTTATTATTAGGAATTTTGGGTTTTTTTTG
			GATAACGGGCAGTTTCGAATTTCGAGATTTATTCGAAATATTCAATAACTTGATTTTGAATAATGAAGTTAATTTTTTATTTGTTACTTTGTGTGCTGTTCTATTATTTGCCGGTGCGATTGCTAAATCTGCACAATTTCCCCTTCATGTATGGTTACCTGATGCCATGGAGGGGCCCACCCCTATTTCTGCTCTTATACATGCTGCTACCATGGTAGCAGCGGGCATTTTTCTTGTAGCTCGCCTTCTTCCTCTTTTCATAGTTCTACCTTACATAATGAATTTTATTTCGTTAGTAGGAATAATAACAGTATTAGTAGGAGCTACTTTAGCTCTTGCTCAAAAAGACATTAAGCGAGGTTTAGCCTATTCTACAATGTCTCAATTGGGTTATATGATGCTAGCTCTGGGTATGGGGTCTTATCGAAGTGCTTTATTTCATTTGATTACTCATGCCTATTCTAAGGCCTTATTATTTTTAGGATCCGGATCTATTATTCACTCAATGGAAACAGTTGTTGGGTATTCTCCCCATAAAAGTCAAAATATGGCTCTCATGGGAGGTTTAACAAAACATGTACCAATTACTAAAAGCACTTTTTTAATAGGTACACTTTCGATTTGTGGTATTCCGCCGTTGGCTTGTTTTTGGTCCAAAGATGAAATTCTTACTGATAGTTGGTTATATTCAACGATTTTCGCAATAATAGCTTGGGTTACCGCGGGATTAACCGCATTTTATATGTTTCGTATGTATTTACTTACTTTTGAAGGGCATTTAGGTGTTCAGTTTCAAAATTAC------ATTGGTAAACAAAAAATCCCTTTCTATTCACTATCTCTAT---GGGGTAAGGGAGTTTACAGAAGAATTAACAAAAATG------TCAATTTATTAAC---------------AATG---AATAAA---GAGCGTTTTTCTTTTTTGAAAAAAAAGATATATCCAATTCAT------GATAGTTCTAG------------------AAACGTGACACGACACTTTATTACTATTGC------TCATTTTCAGTTTGAGAATGAA---AA------GTTTTATTCC------TATCCTTATGAATCGGATAATACTATGTTATTTTCTTTAGTTGTGTTGAGTCTATTTACTTTGTTCGTTGGGTCTATAGGAATTCC------TT---------TAAGT------AAAGAAGGGGTGGATTTAGATATATTATCTAAATTGCTAGCTCCGTCTATAAATCTTTTGT-TCAAAAATGGAATAATTCA------ACGAATTGGTACGAATTTTTCAAAGATTCCGTTTTTTCAGTCAGCATAGCTTCTTTAGGAATATTTATCGCGGCCTTCTTATATAAATCCTCCTATTCCTCTTTACTAAATTTTGATTTAATTAATTCAGTTCTTAAAATTAAAAGAGGTCCTAAGAGAATTCTTT-GGGACAAAGTTATAAATGCCATATATAATTGGTCATATAATCGTGCTTAT-ATAGATTCTTTTTATACAATGTCTTTAACGCGAGGAATAAGAAAATCGGCTGAATTTA-TTCAGTTTTTTGATCGACGGATAATTGATGGAATTACGAATGGGTTTGG--------------------------------------------------------------------------------------------------------------------------------------------------------------------------------------------------------------------------------------------------------------------------------------------------------------------------------------------------------------------------------------
			--------------------------------------------------------------------------------------------------------------------------------------------------------------------------------------------------------------------------------------------------------------------------------------------------------------------------------------------------------------------------------------------------------------------------------------------------------------------------------------------------------------------------------------------------------------------------------------------------------------------------------------------------------------------------------------------------------------------------------------------------------------------------------------------------------------------------------------------------------------------------------------------------------------------------------------------------------------------------------------------------------------------------------------------------------------------------------------------------------------------------------------------------------------------------------------------------------------------------------------------------------------------------------------------------------------------------------------------------------------------------------------------------------------------------------------------------------------------------------------------------------------------------------------------------------------------------------------------------------------------------------------------------------------------------------------------------------------------------------------------------------------------------------------------------------------------------------------------------------------------------------------------------------------------------------------------------------------------------------------------------------------------------------------------------------------------------------
			-------------------------------------------------------------------------------------------------------------------------------------------------------------------------------------------
		</sequence>
		<sequence>
			<taxon idref="Psydrax_obovata"/>
			AAGTGTTGGATTCAAAGCTGGTGTTAAAGAGTACAAATTGACTTATTATACTCCTGAATACGAAACCAAAGATACTGATATCTTGGCAGCATTCCGAGTAACTCCTCAACCGGGAGTTCCACCTGAAGAAGCGGGGGCCGCGGTAGCTGCCGAATCTTCTACTGGTACATGGACAACTGTGTGGACCGATGGGCTTACCAGCCTTGATCGTTACAAAGGGCGATGCTATCACATCGAGCCAGTTCCTGGAGAAGAAGATCAATTTATTGCTTATGTAGCTTACCCCTTAGACCTTTTTGAAGAAGGTTCTGTTACTAACATGTTTACTTCCATTGTAGGTAATGTATTTGGGTTCAAAGCCCTGCGCGCTCTACGTCTGGAAGATTTGCGAATCCCTACTGCTTATATTAAAACCTTCCAAGGCCCGCCTCATGGCATCCAAGTTGAAAGAGATAAATTGAACAAGTATGGTCGTCCCCTGTTGGGATGTACTATTAAACCTAAATTAGGTTTATCTGCTAAAAACTACGGTAGAGCTGTTTATGAATGTCTTCGCGGGGGACTTGATTTTACCAAAGATGATGAAAACGTGAACTCCCAACCATTTATGCGTTGGAGAGATCGTTTCTTATTTTGTGCTGAAGCGCTTTATAAAGCACAAACTGAAACAGGTGAAATCAAAGGGCATTACTTGAATGCTACTGCAGGTACATGCGAAG-AAATGATGAAAAGAGCTGTATTTGCTAGAGAATTGGGAGTTCCTATCGTAATGCATGATTACTTAACAGGGGGATTCACTGCAAATACTAGCTTGGCTCATTATTGCCGAGATAATGGCCTACTTCTTCACATCCACCGCGCAATGCATGCGGTTATTGATAGACAGAAGAATCATGGTATGCACTTCCGCGTACTAGCTAAAGCGTTACGTATGTCTGGTGGAGATCATATTCACGCCGGTACCGTAGTAGGGAAACTTGAAGGGGAAAGAGATATCACCCTGGGCTTTGTTGATTTACTGCGTGATGATTTTATTGAAAAAGATCGAAGTCGCGGTATTTATTTCACTCAAGATTGGGTCTCTCTACCAGGTGTTATTCCTGTGGCTTCGGGAGGTATTCACGTTTGGCATATGCCTGCTCTGACCGAGATCTTTGGGGATGATGCTGTACTACAGTTCGGTGGAGGAACTTTAGGACACCCTTGGGGTAATGCACCAGGTGCTGTAGCGAATCGAGTAGCTCTAGAAGCATGTGTAAAAGCTCGTAATGAAGGGCGTGATCTTGCTGCTGAGGGTAATGAAATTATCCGTGAGGCTAGTAAATGGAGTCCTGAACTAGCTGCTGCTTGTGAGGTATGGAAGGCGATCCGATTTAATTTTGCAGCGGTGGATACTTTGGAT--------------------------------CATCCCTCTCATTCCACTTACAACTCCTATATTAATAGGGGTCGTACTTCTTCTTTT-TCCGACGGCAACAAAAAATCTTCGTCGTATGTGGTCTTTTCAGAGTGTTTTATTGTTAACTATAGTCATGATTTTTTCAATCAATCTGTCTATTGAGCAAATAAATAGCAATTCGATTTATCAATATGTATGGTCTTGGATCATTAATAATGATTTTTCTTTAGAATTCGGCTATTTGATCGATCCACTTACTTCTATTATGTCAATATTAATAACTACCGTTGGAATTATGGTTCTTATCTATAGTGATAATTATATGGCTCATGATCAAGCATATTTGAGATTTTTTGCTTATATGGGTTTTTTCAGTACTTCCATGTTAGGATTAGTTACTAGTTCTAATTTGATACAAATTTATATTTTTTGGGAATTGGTTGGAATGTGTTCTTATTTATTAATAGGGTTTTGGTTTACACGACCTCTTGCCGCAAATGCTTGCCAAAAAGCTTTTGTGACTAATCGTATAGGGGATTTTGGCTTATTATTAGGAATTTTAGGTTTTTATTG
			GATAACGGGCAGTTTTGAATTTCGTGATTTATTCGAAATATTCAATAACTTGATTTATGATAATGAAGTCAATTCTTTATTTGTTACTTTGTGTGCTGGTCTAGTATTTGCCGGTGCCGTTGCTAAATCGGCACAATTTCCACTTCATGTATGGTTACCTGATGCCATGGAAGGGCCCACTCCTATTTCTGCTCTTATACATGCTGCTACTATGGTAGCAGCGGGAATTTTTCTTGTAGCTCGGCTTCTTCCTCTTTTCATAGTTATACCTTACATAATGAATTTAATTTCGTTGATAGGAATAATAACAGTATTATTAGGAGCTACTTTAGCTCTTGCTCAAAAAGACATTAAAAGAGTTTTAGCCTTTTCCACAATGTCTCAATTGGGTTATATGATGTTAGCTCTGGGTATGGGATCTTATCGAAGTGCTTTATTCCATTTGATTACTCATGCCTATTCAAAAGCATTATTATTTTTAGGATCTGGATCCATTATTCATTCAATGGAAACAATCGTTGGATATTCTCCCTATAAAAGTCAAAATATGGTTCTTATGGGAGGTTTAACAAAACATATACCAATTACCAAAAACACTTTTTTATTAGGTACACTTTCTCTTTGTGGTATTCCACCCTTGTCTTGTTTTTGGTCCAAAGATGAAATTCTTAATGACAGTTGGTTGTATTCAACGATTTTCGCAATAATAGCTTGGGCTACCGCGGGATTAACCGCATTTTATATGTTTCGGATCTATTTACTTACTTTTGAAGGGCATTTAAGTGTTCATTTTAAAAATTAC------ATTGGTAAAGAAAAAGTTTTTTTCTATTCAATATCTCTAT---GGGGTAGGGGAGCTTCGAAAAAAATTAACAACAATT------TTCCTTTATCAAC---------------AATGAATAATATT---GAAAGTTTTTCTTTTTTGAAAAAAAAGACGTATCCAATTGAT------GATAATGTTCG------------------AAATGTAATACGTCCCTTTATTACTATTAC------TCATTT------TGAGAATAAA---AA------GTTTTATTCT------TATCCTTATGAATCAGATAATACTATGTTGTTTCCTTTACTTATATTGTGTCTATTTACTTTGTTCATTGGATTTATAGGAATTCC------TT---------TCAAT------CAAGAAGGACTAGATTTAGATATATTATCCAAATGGTTAACTCCATCTATAAATCTTTTGCACCAAAAGTTCAATAATTCG------ATGGATTGGTACGAAATTTGGAAAGGTACAGTATTTTCTGTCAGTGTAGCTTATTTAGGAATATTTATAGCATCCTTTTTATATAAACCCCCCTACTACTCTTTACAAAATTTTCATTTAATTAATTCAATTCTT------AAAAGAGGTCCTAAGAGAATTCTTT-GGGACAAAATTATAAATAGCGTATATAATTGGTCATATAATCGTGCTTAC-ATAGATTCTTTTTATACAAGATTCTTCACTGGAGGAATACGAGGATTGGCTAAATTAA-CTCATTTTTTTGATCGACGGATAATTGATGGAATTACGAATGGTGTTGGTGTTATTAATTTCTTTATAGGAGAAGTTGTCAAATATATAGGCGGCGGG------------------------------------------------------GTGCGGCTAGCATCTTTTACACATTTAGATGAAGCAAGGGATTCATCTATACCATCGTTAAAGT-----TTGGAAGACCACGACTGATCCTGAAAGTGAATGAAT--GGAAAAAATAGCATGTCGGATTGAGGGAGAGTTCTGAGAATGTTTCATTTTTACCGAATCAGGAGAAAAGAAAAACCCGG-TTCTACTTCTTGGA-ATGGAAGAAAAT------AAAGTTAGTTGAGTTGAATGAATAAATGGATAGGGCCTCGCGGCTTCAA-
			------TTAATTATAGGGAAAGATAAAGAAACGAGCTTCTGTTCTGAATTTG---GAATTATTTCCTGATCTAATTAGACGTTAAAAATATATTAGTTCCCGGTGCAGGAAAGCTTTCTGTCC-CATGAGTGAATTCTCAAATTTTTCAACGAATCCTAACTATTCTAATTCTCCATTAT-------GAAACGGGGA--TGTGTGTAGAAGAAGCAGTATATTGAT----AAAGAAAG-TTTTTCTGAAATCAAAAGAGCGATTGGGTTT-AAAAAAT-----AAAAGATTTCTAA-CCATCTTGTTATCCTAT------AACATAGAC----------TAAAAATA-----GAAAAAAGAGAGG--------ATAGAGAATCTGTTTAT------AAGTTTATACTCG-ACCCCGAGGTA-TCTATTCTTACTAAAATACTTTG-TTTTGACTGTATCGCACTATGTATCATTTGATAACCCCCAAATCTTCTAC-----CTT------TGGTTCAAATTTA---------------------ATAT-CAA------ATGGAGGAAATCCAAAGAT------ATTTACAGCTTGATAGATCT------CAACAACACGGCTTTCTATATCCACTTATCTTTCAGGAGTATATTTATGCACTTGCTCATGATCATAGTTTAAACCGATGTATTTTGTTAGAAAATCCAGGTTATGATAATAAATCCAGTTTCCTAATTGTGAAACGTTTAATTACTCGAATTTTTCAACAAAATCATTTTATTATTTTTGCTAATGATTCTAA---------TCAAAATCTATTTTTT------GGTCACAACAAGAGTTTATATTATCAAACGATATCAGAAGGACTTGCATTTATTGTGGAAATTCCATTTTATATACGATTAATATTTTCTCAAAG------------GGGTAAAGGGATATTAAAATATCATAATT------TACGATCAATTCATTCACCATTTCCTTTCTTAGAGAACAATTTTTCACATTTAAATTCTGTATTAGATATACTAATACCCCATCCCGTCCATCTGGAAATCTTGGTTCAAAACCTTCGTTATTGGGTAAAAGACGTCTCTTTCTTGCATTTATTACGATTCTTTTTCCACGAATATTGGAATTGGAATACTCT------TATTGATAGAAAGAAACCCAGTTTTTA------TTTTTCAA---C------------AAAAATAAATCAAAAATTATTCTTCTTGTTATATAATTCTCATGTATGTGAATACGAATCCATTTTCGTCTTTCTCCGTAAGAAATCTTCTCATTTGCGATCAACATCTTTTGGAGTCTTTCTTGAACGAATATATTTCTATGAAAAAATA------GAACGTTTTGTAGGCGGCTTTTCTAACTATTTTCAAGCCAGTCTATGGTTGTTCAAAGATCCTTTCATACATTATGTTAGGTATCAAGGAAAATCCATTCTGG------TTTCAAATGGGACGCCTTTTTTGATGAATAAATGGAAATCTTATCTTGTCAATTTTTGGCAATGTCATTTTGATCTTTGGTTTCACCCCGGAAGGTTCT------ATATAAACCAATTACCTAATTATTCCCTTAACTTTATGGGCTATCTTTCAAGTGTGCGACTAGACCATTCAATGGTACGTAGTCAAATGCTAGAAAATTCATTTCTAATCAATAATGCTATTAAGAAATTTGATACCCTTGTTCCAATTATTCCTCTTATTGGATCATTGGCTAAAGCGAAATTTTGTAACTTATTAGGACATCCCATTAGTAAGCCGATTTGGTCTGATTTGTCAGATTCTAATATTATTGACCGATTTTGGCATATATGCATAAACCTTTCTCATTATTATAGTGGATCTTCCAAAAAAAAGAGTTTGTATCGAATAAAGTATATACTTCGACTTTCTTGTGCTAAAACTTTGGCTCGAAAACACAAAAGTACTGTGCGTGCTTT
			TTTGAAAG------GATTAGGCTCGGAATTTGTGGAAAAATTCCTCACGTCGGAAGAAGAAGCTCTTT------CTTTGACCTTCTCACGAACTTCTTCTAC---TTTTCGGGGGGTATATAGA------AATAAAATTTGGTATTTGGATATTATTTATATCAATGATCTGACCAATTATCAATGA
		</sequence>
		<sequence>
			<taxon idref="Retiniphyllum_pilosum"/>
			AAGTGTTGGATTCAAAGCTGGTGTTAAAGAGTACAAATTGACTTATTATACTCCTGAATACGAAACCAAAGATACTGATATCTTGGCAGCATTCCGAGTAACTCCTCAACCGGGAGTTCCACCTGAAGAAGCGGGGGCCGCGGTAGCTGCCGAATCTTCTACTGGTACATGGACAACTGTGTGGACCGATGGGCTTACCAGCCTTGATCGTTACAAAGGGCGATGCTATCACATCGAGGCAGTTCCTGGAGAAGAGGATCAATATATTGCTTATGTAGCTTACCCCTTAGACCTTTTTGAAGAAGGTTCTGTTACTAACATGTTTACTTCCATTGTAGGTAATGTATTTGGGTTCAAAGCCCTGCGCGCTCTACGTCTGGAAGATTTGCGAATCCCTCCTGCTTATATTAAAACCTTCCAAGGCCCGCCTCATGGCATCCAAGTTGAGCGAGATAAATTGAACAAGTATGGTCGTCCTCTGTTGGGATGTACTATTAAACCTAAATTAGGTTTATCTGCTAAAAATTACGGTAGAGCTGTTTATGAATGTCTTCGCGGGGGACTTGATTTTACCAAAGATGATGAAAACGTGAACTCCCAACCATTTATGCGTTGGAGAGATCGTTTCGTATTTTGTGCTGAAGCTATTTATAAAGCACAGGCTGAAACAGGTGAAATCAAAGGGCATTACTTGAATGCTACTGCAGGTACATGTGAAG-AAATGATCAAAAGGGCTGTATTTGCTAGAGAATTGGGAGTTCCTATCGTAATGCATGATTACTTAACAGGGGGATTCACTGCAAATACTAGCTTGGCTCATTATTGCCGAGATAATGGCCTACTTCTTCACATCCACCGCGCAATGCATGCGGTTATTGATAGACAGAAGAATCATGGTATGCACTTCCGGGTACTAGCTAAAGCGTTACGTCTGTCTGGTGGAGATCATATTCACGCCGGTACCGTAGTAGGTAAACTTGAAGGGGAAAGAGATATTACTTTAGGCTTTGTTGATTTACTGCGTGATGATTTTATTGAAAAAGATCGAAGCCGCGGTATTTATTTCCTTCAGGATTGGGTTTCTCTACCAGGTGTTTTGCCCGTGGCTTCAGGAGGTATTCACGTTTGGCATATGCCTGCTCTGACCGAGATCTTTGGCGATGATTCTGTACTACAGTTCGGTGGAGGAACTTTAGGAC--------------------------------------------------------------------------------------------------------------------------------------------------------------------------------------------------------------------------------------------------------------------------------------------------------------------------------------------------------------------------------------------------------------------------------------------------------------------------------------------------------------------------------------------------------------------------------------------------------------------------------------------------------------------------------------------------------------------------------------------------------------------------------------------------------------------------------
			------------------------TGATTTATTCGAAATATTCAATAACTTGATTTATGAAAATGAAGTTAATTCTTTGTTTGTTACTTTATGCGGCGGTCTAGTATTTGCCGGTGCTGTTGCTAAATCGGCACAATTTCCCCTTCATGTATGGTTACCCGATGCCATGGAAGGGCCCACTCCTATTTCTGCTCTTATCCACGCTGCTACCATGGTAGCAGCGGGAATTTTTCTTGTAGCTCGGCTTTTTCCTCTTTTCATAGTTATCCCGTACATAATGAATTTTATTTCGTTGATAGGAATAACAACAGTATTTTTAGGAGCTACTTTAGCTCTTGCTCAAAAAGACATTAAAAGAGTTTTAGCCTTTTCCACAATGTCTCAATTAGGTTATATGATGTTAGCTCTGGGTATAGGATCTTATCGAAGTGCTTTATTTCATTTGATTACTCATGCCTATTCCAAAGCATTATTATTTTTAGGATCTGGATCGGTTATTCATTCAATGGAAACAATTGTTGGATATTCTCCCCATAAAAGTCAGAATATGGTTCTTATGGGAGGTTTAACAAAACATATACCAATTTCCAAAAACACTTTTTTATTAGGTACACTTTCTCTTTGTGGTATTCCACCCTTGGCTTGTTTTTGGTCCAAAGATGAAATTCTTAATGATAGTTGGTTGTATTCAAAAATTTTCGCAATAATAGCGTGGGCTACCGCGGGATT-----------------------------------------------------------------------------------------------------------------------------------------------------------------------------------------------------------------------------------------------------------------------------------------------------------------------------------------------------------------------------------------------------------------------------------------------------------------------------------------------------------------------------------------------------------------------------------------------------------------------------------------------------------------------------------------------------------------------------------------------------------------------------------------------------------------------------------------------------------------------------------------------------------------------------------------------------------------------------------------------------------------------------------------------------------------------------------------------------------------------------------------------------------------------------------------------------------------------------------------------------------------------------------------------------------------------
			--------------------------------------------------------------------------------------------------------------------------------------------------------------------------------------------------------------------------------------------------------------------------------------------------------------------------------------------------------------------------------------------------------------------------------------------------------------------------------------------------------------------------------------------------------------------------------------------------------------------------------------------------------------------------------------------------------------------------------------------------------------------------------------------------------------------------------------------------------------------------------------------------------------------------------------------------------------------------------------------------------------------------------------------------------------------------------------------------------------------------------------------------------------------------------------------------------------------------------------------------------------------------------------------------------------------------------------------------------------------------------------------------------------------------------------------------------------------------------------------------------------------------------------------------------------------------------------------------------------------------------------------------------------------------------------------------------------------------------------------------------------------------------------------------------------------------------------------------------------------------------------------------------------------------------------------------------------------------------------------------------------------------------------------------------------------------------
			-------------------------------------------------------------------------------------------------------------------------------------------------------------------------------------------
		</sequence>
		<sequence>
			<taxon idref="Rondeletia_odorata"/>
			AAGTGTTGGATTCAAAGCTGGTGTTAAAGAGTACAAATTGACTTATTATACTCCTGAATACGAAACCAAAGATACTGATATCTTGGCAGCATTCCGAGTAACTCCTCAACCTGGAGTTCCACCCGAAGAAGCAGGGGCCGCGGTAGCTGCCGAATCTTCTACTGGTACATGGACAACTGTTTGGACCGATGGACTTACCAGCCTTGATCGTTACAAAGGGCGATGCTACCACATTGAGCCAGTTCCTGGAGAAGAAGATCAATATATTGCTTATGTAGCTTACCCCTTAGACCTTTTTGAAGAAGGTTCTGTTACTAACATGTTTACTTCCATTGTAGGTAATGTATTTGGGTTCAAAGCTCTGCGTGCTCTACNNCTGGAAGATTTGCGAATTCCCAATGCTTATATTAAAACTTTCCAAGGCCCGCCTCATGGCATCCAAGTTGAGAGAGATAAATTGAACAAGTATGGTCGTCCCCTGTTGGGATGTACTATTAAACCTAAATTAGGTTTATCTGCTAAAAACTACGGTAGAGCAGTTTATGAATGTCTTCGTGGTGGGCTTNNNTTTACCAAAGATGATGAAAACGTGAACTCCCAACCATTTATGCGTTGGAGAGATCGTTTCTTATTTTGTGCCGAAGCAATTTATAAAGCACAGGCTGAAACAGGTGAAATCAAAGGGCATTACTTGAATGCTACTGCAGGTACATGCGAAG-AAATGATCAAAAGAGCTGTATTTGCTAGAGAATTGGGAGTTCCTATCGTAATGCATGATTACTTAACGGGGGGATTCACTGCAAATACTAGCTTGGCTCATTATTGCCGAGATAATGGTCTACTTCTTCACATCCACCGCGCAATGCATGCGGTTATTGATAGACAGAAGAATCATGGTATGCACTTCCGCGTACTAGCGAAAGCGTTACGTCTGTCTGGTGGAGATCATATTCACGCTGGTACCGTAGTAGGGAAACTGGAAGGGGAAAGAGACATCACTTTGGGCTTTGTTGATTTACTTCGTGATGATTTTATTGAGAAAGATCGAAGTCGCGGTATTTATTTCACTCAAGATTGGGTCTCTCTACCAGGTGTTATACCCGTGGCTTCAGGAGGTATTCACGTTTGGCATATGCCTGCTCTGACCGAGATCTTTGGGGACGATTCTGTACTACAGTTCGGTGGAGGAACTTTAGGACACCCTTGGGGTAATGCGCCAGGTGCCGTAGCGAATCGAGTAGCTCTAGAAGCATGTGTAAAAGCTCGTAATGAAGGGCGCGATCTTGCTGCTGAGGGTAATGAAATTATCCGTGAGGCTAGTAAATGGAGTCCTGAATTAGCTGCTGCTTGTGAGGTATGGAAGGAGATCAGGTTTAATTTTAAAGCAGTGGATACTTTGGAT---NTGCAACAGACATATCAATACGGGTGGATCANACCTTTCATTCCCCTTTCAATTCCTATATTAATAGGGATGGGACTTATTATTTT-TCCAACGGCAACAAAAAATCTTCGTCGTATGTGTTCTTTTCAGAGTGTTTTATTGTTAAGTATAGTCATGATTTTTTCAATCAATCTGTCTATTCAACAAATAAATAACAATTTTATCTATCAATATGTATGGTCTTGGATCATTAATAATGATTTTTGTTTAGAATTCGGTTATTTGATTGATCCACTTACTTCTATTATGTCAATATTAATCACTACCGTTGGAATTATGGTTCTTATTTATAGTGATAATTATATGGCTCACGATCGGGCATATTTGAGATTTTTTGCTTATATGAGTTTTTTCACTACTTCTATGTTAGGATTAGTTACTAGTTCGAATTTGATACAAATTTATATTTTTTGGGAATTGGTTGGGATGTCTTCCTATCTATTAATAGGGTTTTGGTTTACACGACCCTTTGCGGCAAATGCTTGCCAAAAAGCTTTTGTAACTAATCGTATAGGGGATTTTGGTTTATTATTAGGAATTTTAGGTTTTTATTG
			GATAACAGGAAGTWTTGAATTTCGGGATTTATTCCAAATATTCAATAACTTGATTTATAATAATGAAGTCAATTTTTTATTTGTTACTTTATGTGCTGTTCTATTATTTGCCGGTGCGATTGCTAAATCTGCACAATTTCCCCTTCATGTATGGTTACCTGATGCCATGGAGGGGCCCACTCCTATTTCCGCTCTTATACATGCTGCTACTATGGTAGCAGCGGGAATTTTTCTTGTAGCTCGGCTTCTTCCCCTTTTCATAGTTATACCTTACATAATGAATTTCATTTCGTTGATAGGGATAATAACAGTATTGTTAGGAGCTACTTTAGCTCTTGCTCAAAAAGACATTAAGAGAGGTTTAGCCTATTCCACAATGTCTCAATTGGGTTATATGATGTTAGCTCTAGGTATGGGGTCTTATCGAAGTGCTTTATTTCATTTGATTACTCATGCCTATTCCAAAGCATTATTATTTTTAGGATCCGGATCCATTATTCATTCAATGGAAAGAATTGTTGGATATTCTCCCCATAAAAGTCAGAATATGGCTCTTATGGGGGGTTTAACAAAACATGTACCAATCACAAAAAACACTTTTTTATTAGGTACACTTTCTCTTTGTGGTATTCCGCCTTTGGCTTGTTTTTGGTCCAAAGATGAAATTCTTAATGATAGTTGGTTGTATTCAACGATTTTCGCAATAATAGCTTGGGCTACCGCGGGATTAACCGCATTTTATATGTTTCGGATCTACTTACTTACTTTTGAAGGGCATTTAAGTGTTCATTTTCAAAATTAC------ACTGGTAAACAAAAGGTCCCCTTTTATTCAATATCTCTAT---GGGGTAACGGAGATTCGAAAAGAATTAAAAAAAATT------TGCGTTTATTAAC---------------AATGAATAATAAT---GAAAGTTCTTCTTTTTTTTCAAAAAGGACATATCTAATTGAT------GACAATGTTAG------------------AAATGTGAAACGGCCTTTTATTACTATTGC------TCATTT------TGAGAATAAA---AA------GTTTTATTCC------TATCCCTATGAATCGGACAATACTATGGTATTCCCCTTACTTATATTGGGTCTATTTACTCTGCTCATTGGATCTATAGGAATTCC------CT---------TCAAT------CAGGAAGGGATGGATCCAGATATATTATCTAAATGGTTAACGCCATCTATAAATCTTTTGCATCAAAAGTCGAACAATTCG------ATGGATTGGTACGAATTTTTGAAAGATGCAATTTTTTCAGTTAGTCTAGCTTATTTAGGAATATTTATAGCATCCTTTTTATATAAACCCTCCTATTCTTCTTTACTAAATTTGGATTTAATTAATTCAGTTCTT------AAAATAGGTCCTAAGAGAATTCTTT-GGGACAAAATTCTAAATGGCATATATAATTGGTCATATAATCGTGCTTAC-ATAGATCCTTTTTATACAATATTCTTAACTGGAGGAATAAGAAGATTAGCTGAATTAA-CTTATTTTTTTGATCGACAAATAATTGATGGAATTACGAATGGGGTTGGTGTTGTTAGTTTTTTTATAGGAGAAACTTTCAAATGTGTAGGTGGCGGGCGCATCTCTTCTTATCTTTTCTTCTATTTATCTTATGTGTCTATTTTTTTATTAGTGCGGCTAGGATCTTTTACACATTTAGATGAAGCAAGGGATTCGTCCATACCGTCGGTAAAGT-----TTGGAAGACCACGACTGATCCTGAAAGGGAATGAAT--GGAAAAAATAGCATGTCGTATTGAGAGAGAGTTCTGAGAATGTTTCATTCTTACCGGATCAGTACAAAACAAAAACCTGG-TTTGAATTCTTGGA-ACGGAAGAAAAT------AA----GATTGGGTTGAATGAATAAATGGATAGGGCGCTGCGGCCTCAA-
[truncated: 468,516 more chars]
