# Supplementary material for: A Revised Time Tree of the Asterids: Establishing a Temporal Framework For Evolutionary Studies of the Coffee Family (Rubiaceae)
Source: PLoS One. 2015 May 21;10(5):e0126690. doi: 10.1371/journal.pone.0126690 (PMC4462594; doi:10.1371/journal.pone.0126690)
Supplement: S3 Dataset — (XML) [file pone.0126690.s006.xml]

<?xml version="1.0" standalone="yes"?>

<!-- Generated by BEAUTi v1.7.5                                              -->
<!--       by Alexei J. Drummond, Andrew Rambaut and Marc A. Suchard         -->
<!--       Department of Computer Science, University of Auckland and        -->
<!--       Institute of Evolutionary Biology, University of Edinburgh        -->
<!--       David Geffen School of Medicine, University of California, Los Angeles-->
<!--       http://beast.bio.ed.ac.uk/                                        -->
<beast>

	<!-- The list of taxa to be analysed (can also include dates/ages).          -->
	<!-- ntax=181                                                                -->
	<taxa id="taxa">
		<taxon id="Acanthus"/>
		<taxon id="Acicarpha"/>
		<taxon id="Actinidia"/>
		<taxon id="Alberta_magna"/>
		<taxon id="Aleisanthiopsis_distantiflora"/>
		<taxon id="Alseuosmia"/>
		<taxon id="Alstonia"/>
		<taxon id="Amphidasya_ambigua"/>
		<taxon id="Androya"/>
		<taxon id="Anthospermum_herbaceum"/>
		<taxon id="Antirrhinum"/>
		<taxon id="Apium"/>
		<taxon id="Apodytes"/>
		<taxon id="Aralia"/>
		<taxon id="Aralidium"/>
		<taxon id="Argophyllum"/>
		<taxon id="Argostemma_hookeri"/>
		<taxon id="Aucuba"/>
		<taxon id="Augusta_austrocaledonica"/>
		<taxon id="Avicennia"/>
		<taxon id="Barringtonia"/>
		<taxon id="Bertiera_longithyrsa"/>
		<taxon id="Boholia_nematostylis"/>
		<taxon id="Boopis"/>
		<taxon id="Borago"/>
		<taxon id="Brunia"/>
		<taxon id="Buddleja"/>
		<taxon id="Camellia"/>
		<taxon id="Cardiopteris"/>
		<taxon id="Cassinopsis"/>
		<taxon id="Cephalanthus_occidentalis"/>
		<taxon id="Cinchona_pubescens"/>
		<taxon id="Clethra"/>
		<taxon id="Coffea_arabica"/>
		<taxon id="Colletoecema_dewevrei"/>
		<taxon id="Columellia"/>
		<taxon id="Condaminea_corymbosa"/>
		<taxon id="Coptosapelta_diffusa"/>
		<taxon id="Cornus"/>
		<taxon id="Craterispermum_longipedunculatum"/>
		<taxon id="Cremocarpon_lantzii"/>
		<taxon id="Crossopteryx_febrifuga"/>
		<taxon id="Cubanola_domingensis"/>
		<taxon id="Cyclocheilon"/>
		<taxon id="Cyrilla"/>
		<taxon id="Danais_xanthorrhoea"/>
		<taxon id="Dendrosipanea_spigelioides"/>
		<taxon id="Deppea_grandiflora"/>
		<taxon id="Desfontainia"/>
		<taxon id="Diervilla"/>
		<taxon id="Diospyros"/>
		<taxon id="Dipentodon_sinicus"/>
		<taxon id="Dipsacus"/>
		<taxon id="Dunnia_sinensis"/>
		<taxon id="Emmenopterys_henryi"/>
		<taxon id="Eremosyne"/>
		<taxon id="Escallonia"/>
		<taxon id="Faramea_multiflora"/>
		<taxon id="Foonchewia_guangdongensis"/>
		<taxon id="Fouquieria"/>
		<taxon id="Gaertnera"/>
		<taxon id="Gardenia_hansemannii"/>
		<taxon id="Gelsemium"/>
		<taxon id="Gentiana"/>
		<taxon id="Glionnetia_sericea"/>
		<taxon id="Globularia"/>
		<taxon id="Greenea_oblonga"/>
		<taxon id="Grevea"/>
		<taxon id="Griselinia"/>
		<taxon id="Grubbia"/>
		<taxon id="Guettarda_speciosa"/>
		<taxon id="Halesia"/>
		<taxon id="Hedyotis"/>
		<taxon id="Hekistocarpa_minutiflora"/>
		<taxon id="Helianthus"/>
		<taxon id="Helwingia"/>
		<taxon id="Henriquezia_nitida"/>
		<taxon id="Hillia_triflora"/>
		<taxon id="Hymenodictyon_floribundum"/>
		<taxon id="Icacina"/>
		<taxon id="Ilex"/>
		<taxon id="Impatiens"/>
		<taxon id="Ipomoea"/>
		<taxon id="Isertia_laevis"/>
		<taxon id="Ixora_coccinea"/>
		<taxon id="Jacaranda"/>
		<taxon id="Jackiopsis_ornata"/>
		<taxon id="Kaliphora"/>
		<taxon id="Kohautia_caespitosa"/>
		<taxon id="Lamium"/>
		<taxon id="Lasianthus_kilimandscharicus"/>
		<taxon id="Lindenbergia"/>
		<taxon id="Linnaea"/>
		<taxon id="Loasa"/>
		<taxon id="Logania"/>
		<taxon id="Lonicera"/>
		<taxon id="Luculia"/>
		<taxon id="Manilkara"/>
		<taxon id="Marcgravia"/>
		<taxon id="Melanophylla"/>
		<taxon id="Menyanthes"/>
		<taxon id="Mitchella_repens"/>
		<taxon id="Mitriostigma_axillare"/>
		<taxon id="Montinia"/>
		<taxon id="Morina"/>
		<taxon id="Morinda_citrifolia"/>
		<taxon id="Mussaenda_arcuata"/>
		<taxon id="Myoporum"/>
		<taxon id="Myrsine"/>
		<taxon id="Nicotiana"/>
		<taxon id="Olea"/>
		<taxon id="Oncotheca"/>
		<taxon id="Ophiorrhiza_mungos"/>
		<taxon id="Paederia"/>
		<taxon id="Paeonia"/>
		<taxon id="Palicourea"/>
		<taxon id="Paracryphia"/>
		<taxon id="Paragenipa_lancifolia"/>
		<taxon id="Paulownia"/>
		<taxon id="Pavetta_abyssinica"/>
		<taxon id="Pelliciera"/>
		<taxon id="Peltanthera"/>
		<taxon id="Pentaphragma"/>
		<taxon id="Pentaphylax"/>
		<taxon id="Pentas_lanceolata"/>
		<taxon id="Phelline"/>
		<taxon id="Phryma"/>
		<taxon id="Phyllonoma"/>
		<taxon id="Pinckneya"/>
		<taxon id="Pittosporum"/>
		<taxon id="Plantago"/>
		<taxon id="Plocama_pendula"/>
		<taxon id="Plocosperma"/>
		<taxon id="Polemonium"/>
		<taxon id="Polyosma"/>
		<taxon id="Polypremum"/>
		<taxon id="Posoqueria_latifolia"/>
		<taxon id="Primula"/>
		<taxon id="Prismatomeris_albidiflora"/>
		<taxon id="Proboscidea"/>
		<taxon id="Psychotria_holtzii"/>
		<taxon id="Psydrax_obovata"/>
		<taxon id="Pyrenacantha"/>
		<taxon id="Quintinia"/>
		<taxon id="Retiniphyllum_pilosum"/>
		<taxon id="Rondeletia_odorata"/>
		<taxon id="Roridula"/>
		<taxon id="Roussea"/>
		<taxon id="Rubia"/>
		<taxon id="Sabicea_diversifolia"/>
		<taxon id="Scaevola"/>
		<taxon id="Schima"/>
		<taxon id="Schizocolea_linderi"/>
		<taxon id="Schlegelia"/>
		<taxon id="Schradera"/>
		<taxon id="Scrophularia"/>
		<taxon id="Scyphiphora_hydrophyllacea"/>
		<taxon id="Selago"/>
		<taxon id="Sesamum"/>
		<taxon id="Sladenia"/>
		<taxon id="Sphenoclea"/>
		<taxon id="Stachyarrhena_heterochroa"/>
		<taxon id="Steenisia_pleurocarpa"/>
		<taxon id="Stilbe"/>
		<taxon id="Streptocarpus"/>
		<taxon id="Stylidium"/>
		<taxon id="Styrax"/>
		<taxon id="Symplocos"/>
		<taxon id="Ternstroemia"/>
		<taxon id="Tetrachondra"/>
		<taxon id="Tetramerista"/>
		<taxon id="Theligonum_cynocrambe"/>
		<taxon id="Theophrasta"/>
		<taxon id="Torricellia"/>
		<taxon id="Trailliaedoxa_gracilis"/>
		<taxon id="Tribeles"/>
		<taxon id="Vahlia"/>
		<taxon id="Valeriana"/>
		<taxon id="Verbena"/>
		<taxon id="Viburnum"/>
		<taxon id="Vitis_vinifera"/>
	</taxa>
	<taxa id="Actinidiaceae"> 
		<taxon idref="Actinidia"/>
	</taxa>
	<taxa id="Apiales">
		<taxon idref="Aralia"/>
		<taxon idref="Apium"/>
	</taxa>
	<taxa id="Torricellia_group"> 
		<taxon idref="Torricellia"/>
		<taxon idref="Melanophylla"/>
		<taxon idref="Aralidium"/>
	</taxa>
	<taxa id="Aquifoliales">
		<taxon idref="Ilex"/>
	</taxa>
	<taxa id="Asterales">
		<taxon idref="Helianthus"/>
	</taxa>
	<taxa id="Acanthaceae">
		<taxon idref="Acanthus"/>
		<taxon idref="Avicennia"/>
	</taxa>	
	<taxa id="Bignoniaceae">
		<taxon idref="Jacaranda"/>
	</taxa>
	<taxa id="Cephalanthus">
		<taxon idref="Cephalanthus_occidentalis"/>
	</taxa>
	<taxa id="Cornales"> <!-- node 177 -->
		<taxon idref="Cornus"/>
		<taxon idref="Grubbia"/>
		<taxon idref="Loasa"/>
	</taxa>
	<taxa id="Dipsacales">
		<taxon idref="Linnaea"/>
	</taxa>
	<taxa id="Ericales"> <!-- node 154 -->
		<taxon idref="Actinidia"/>
		<taxon idref="Barringtonia"/>
		<taxon idref="Camellia"/>
		<taxon idref="Clethra"/>
		<taxon idref="Cyrilla"/>
		<taxon idref="Diospyros"/>
		<taxon idref="Fouquieria"/>
		<taxon idref="Halesia"/>
		<taxon idref="Manilkara"/>
		<taxon idref="Myrsine"/>
		<taxon idref="Pentaphylax"/>
		<taxon idref="Polemonium"/>
		<taxon idref="Primula"/>
		<taxon idref="Roridula"/>
		<taxon idref="Schima"/>
		<taxon idref="Sladenia"/>
		<taxon idref="Styrax"/>
		<taxon idref="Symplocos"/>
		<taxon idref="Ternstroemia"/>
		<taxon idref="Theophrasta"/>
	</taxa>
	<taxa id="Lamiales">
		<taxon idref="Lamium"/>
	</taxa>
	<taxa id="Morinda">
		<taxon idref="Morinda_citrifolia"/>
	</taxa>
	<taxa id="Pentaphylaceae">
		<taxon idref="Pentaphylax"/>
		<taxon idref="Ternstroemia"/>
		<taxon idref="Sladenia"/>
	</taxa>
	<taxa id="Scyphiphora"> 
		<taxon idref="Scyphiphora_hydrophyllacea"/>
	</taxa>
	<taxa id="Solanales"> 
		<taxon idref="Nicotiana"/>
	</taxa>
	<taxa id="ingroup"> <!-- node 2 -->
		<taxon idref="Acanthus"/>
		<taxon idref="Acicarpha"/>
		<taxon idref="Actinidia"/>
		<taxon idref="Alberta_magna"/>
		<taxon idref="Aleisanthiopsis_distantiflora"/>
		<taxon idref="Alseuosmia"/>
		<taxon idref="Alstonia"/>
		<taxon idref="Amphidasya_ambigua"/>
		<taxon idref="Androya"/>
		<taxon idref="Anthospermum_herbaceum"/>
		<taxon idref="Antirrhinum"/>
		<taxon idref="Apium"/>
		<taxon idref="Apodytes"/>
		<taxon idref="Aralia"/>
		<taxon idref="Aralidium"/>
		<taxon idref="Argophyllum"/>
		<taxon idref="Argostemma_hookeri"/>
		<taxon idref="Aucuba"/>
		<taxon idref="Augusta_austrocaledonica"/>
		<taxon idref="Avicennia"/>
		<taxon idref="Barringtonia"/>
		<taxon idref="Bertiera_longithyrsa"/>
		<taxon idref="Boholia_nematostylis"/>
		<taxon idref="Boopis"/>
		<taxon idref="Borago"/>
		<taxon idref="Brunia"/>
		<taxon idref="Buddleja"/>
		<taxon idref="Camellia"/>
		<taxon idref="Cardiopteris"/>
		<taxon idref="Cassinopsis"/>
		<taxon idref="Cephalanthus_occidentalis"/>
		<taxon idref="Cinchona_pubescens"/>
		<taxon idref="Clethra"/>
		<taxon idref="Coffea_arabica"/>
		<taxon idref="Colletoecema_dewevrei"/>
		<taxon idref="Columellia"/>
		<taxon idref="Condaminea_corymbosa"/>
		<taxon idref="Coptosapelta_diffusa"/>
		<taxon idref="Cornus"/>
		<taxon idref="Craterispermum_longipedunculatum"/>
		<taxon idref="Cremocarpon_lantzii"/>
		<taxon idref="Crossopteryx_febrifuga"/>
		<taxon idref="Cubanola_domingensis"/>
		<taxon idref="Cyclocheilon"/>
		<taxon idref="Cyrilla"/>
		<taxon idref="Danais_xanthorrhoea"/>
		<taxon idref="Dendrosipanea_spigelioides"/>
		<taxon idref="Deppea_grandiflora"/>
		<taxon idref="Desfontainia"/>
		<taxon idref="Diervilla"/>
		<taxon idref="Diospyros"/>
		<taxon idref="Dipsacus"/>
		<taxon idref="Dunnia_sinensis"/>
		<taxon idref="Emmenopterys_henryi"/>
		<taxon idref="Eremosyne"/>
		<taxon idref="Escallonia"/>
		<taxon idref="Faramea_multiflora"/>
		<taxon idref="Foonchewia_guangdongensis"/>
		<taxon idref="Fouquieria"/>
		<taxon idref="Gaertnera"/>
		<taxon idref="Gardenia_hansemannii"/>
		<taxon idref="Gelsemium"/>
		<taxon idref="Gentiana"/>
		<taxon idref="Glionnetia_sericea"/>
		<taxon idref="Globularia"/>
		<taxon idref="Greenea_oblonga"/>
		<taxon idref="Grevea"/>
		<taxon idref="Griselinia"/>
		<taxon idref="Grubbia"/>
		<taxon idref="Guettarda_speciosa"/>
		<taxon idref="Halesia"/>
		<taxon idref="Hedyotis"/>
		<taxon idref="Hekistocarpa_minutiflora"/>
		<taxon idref="Helianthus"/>
		<taxon idref="Helwingia"/>
		<taxon idref="Henriquezia_nitida"/>
		<taxon idref="Hillia_triflora"/>
		<taxon idref="Hymenodictyon_floribundum"/>
		<taxon idref="Icacina"/>
		<taxon idref="Ilex"/>
		<taxon idref="Impatiens"/>
		<taxon idref="Ipomoea"/>
		<taxon idref="Isertia_laevis"/>
		<taxon idref="Ixora_coccinea"/>
		<taxon idref="Jacaranda"/>
		<taxon idref="Jackiopsis_ornata"/>
		<taxon idref="Kaliphora"/>
		<taxon idref="Kohautia_caespitosa"/>
		<taxon idref="Lamium"/>
		<taxon idref="Lasianthus_kilimandscharicus"/>
		<taxon idref="Lindenbergia"/>
		<taxon idref="Linnaea"/>
		<taxon idref="Loasa"/>
		<taxon idref="Logania"/>
		<taxon idref="Lonicera"/>
		<taxon idref="Luculia"/>
		<taxon idref="Manilkara"/>
		<taxon idref="Marcgravia"/>
		<taxon idref="Melanophylla"/>
		<taxon idref="Menyanthes"/>
		<taxon idref="Mitchella_repens"/>
		<taxon idref="Mitriostigma_axillare"/>
		<taxon idref="Montinia"/>
		<taxon idref="Morina"/>
		<taxon idref="Morinda_citrifolia"/>
		<taxon idref="Mussaenda_arcuata"/>
		<taxon idref="Myoporum"/>
		<taxon idref="Myrsine"/>
		<taxon idref="Nicotiana"/>
		<taxon idref="Olea"/>
		<taxon idref="Oncotheca"/>
		<taxon idref="Ophiorrhiza_mungos"/>
		<taxon idref="Paederia"/>
		<taxon idref="Palicourea"/>
		<taxon idref="Paracryphia"/>
		<taxon idref="Paragenipa_lancifolia"/>
		<taxon idref="Paulownia"/>
		<taxon idref="Pavetta_abyssinica"/>
		<taxon idref="Pelliciera"/>
		<taxon idref="Peltanthera"/>
		<taxon idref="Pentaphragma"/>
		<taxon idref="Pentaphylax"/>
		<taxon idref="Pentas_lanceolata"/>
		<taxon idref="Phelline"/>
		<taxon idref="Phryma"/>
		<taxon idref="Phyllonoma"/>
		<taxon idref="Pinckneya"/>
		<taxon idref="Pittosporum"/>
		<taxon idref="Plantago"/>
		<taxon idref="Plocama_pendula"/>
		<taxon idref="Plocosperma"/>
		<taxon idref="Polemonium"/>
		<taxon idref="Polyosma"/>
		<taxon idref="Polypremum"/>
		<taxon idref="Posoqueria_latifolia"/>
		<taxon idref="Primula"/>
		<taxon idref="Prismatomeris_albidiflora"/>
		<taxon idref="Proboscidea"/>
		<taxon idref="Psychotria_holtzii"/>
		<taxon idref="Psydrax_obovata"/>
		<taxon idref="Pyrenacantha"/>
		<taxon idref="Quintinia"/>
		<taxon idref="Retiniphyllum_pilosum"/>
		<taxon idref="Rondeletia_odorata"/>
		<taxon idref="Roridula"/>
		<taxon idref="Roussea"/>
		<taxon idref="Rubia"/>
		<taxon idref="Sabicea_diversifolia"/>
		<taxon idref="Scaevola"/>
		<taxon idref="Schima"/>
		<taxon idref="Schizocolea_linderi"/>
		<taxon idref="Schlegelia"/>
		<taxon idref="Schradera"/>
		<taxon idref="Scrophularia"/>
		<taxon idref="Scyphiphora_hydrophyllacea"/>
		<taxon idref="Selago"/>
		<taxon idref="Sesamum"/>
		<taxon idref="Sladenia"/>
		<taxon idref="Sphenoclea"/>
		<taxon idref="Stachyarrhena_heterochroa"/>
		<taxon idref="Steenisia_pleurocarpa"/>
		<taxon idref="Stilbe"/>
		<taxon idref="Streptocarpus"/>
		<taxon idref="Stylidium"/>
		<taxon idref="Styrax"/>
		<taxon idref="Symplocos"/>
		<taxon idref="Ternstroemia"/>
		<taxon idref="Tetrachondra"/>
		<taxon idref="Tetramerista"/>
		<taxon idref="Theligonum_cynocrambe"/>
		<taxon idref="Theophrasta"/>
		<taxon idref="Torricellia"/>
		<taxon idref="Trailliaedoxa_gracilis"/>
		<taxon idref="Tribeles"/>
		<taxon idref="Vahlia"/>
		<taxon idref="Valeriana"/>
		<taxon idref="Verbena"/>
		<taxon idref="Viburnum"/>
	</taxa>
	<taxa id="Apocynaceae">
 		<taxon idref="Alstonia"/>
	</taxa>
	<taxa id="Vahliaceae"> 
		<taxon idref="Vahlia"/>
	</taxa>


	<!-- The sequence alignment (each sequence refers to a taxon above).         -->
	<!-- ntax=181 nchar=6530                                                     -->
	<alignment id="alignment1" dataType="nucleotide">
		<sequence>
			<taxon idref="Acanthus"/>
			---TGTTGGATTCAAAGCAGGTGTTAAAGAGTACAAATTGACTTATTATACTCCTGAATACGAAACTAAAGATACTGATATCTTGGCAGCATTCCGAGTAACTCCTCAACCCGGAGTTCCACCTGAAGAAGCGGGGGCAGCGGTAGCTGCCGAATCTTCTACTGGTACATGGACAACCGTGTGGACCGATGGACTTACCAGCCTTGATCGTTATAAGGGGCGATGCTACAACATCGAACCCGTTCCTGGCGAAACAGATCAATATATCTGTTATGTAGCTTACCCTTTAGACCTTTTTGAAGAAGGTTCTGTTACTAACATGTTCACTTCCATTGTAGGAAATGTATTTGGATTCAAAGCCCTGCGTGCTCTACGTCTGGAAGATTTGCGAATCCCTCCTGCTTATATTAAAACTTTCCAAGGTCCGCCTCATGGGATTCAAGTTGAGAGAGATAAATTGAACAAGTATGGTCGTCCCCTGCTGGGATGTACTATTAAACCTAAATTGGGGTTATCTGCTAAAAACTACGGTAGAGCGTGTTATGAATGTCTTCGCGGTGGACTTGATTTTACCAAAGATGATGAGAACGTGAACTCCCAACCATTTATGCGTTGGCGAGATCGTTTCTTATTTTGTGCCGAAGCCATTTATAAAGCACAGGCTGAAACAGGTGAAATCAAAGGGCATTACTTGAATGCTACTGCAGGTACATGCGAAG-AAATGATCAAAAGGGCTGTATTTGCTAGAGAATTGGGAGTTCCTATCGTAATGCATGACTACTTAACAGGAGGATTCACTGCAAATACTAGCTTGGCTCATTATTGCCGAGATAATGGCCTACTTCTTCACATTCACCGTGCAATGCATGCGGTTATTGATAGACAGAAGAATCATGGTATGCACTTTCGTGTACTAGCTAAAGCGTTACGTCTGTCTGGTGGCGATCATATTCACGCTGGTACCGTAGTAGGTAAACTTGAAGGAGAAAGAGACATCACTTTGGGATTTGTTGATTTACTGCGTGATGATTTTGTTGAAAAAGATCGAAGTCGCGGTATTTATTTCACTCAAGATTGGGTCTCTCTACCAGGTGTTATTCCCGTGGCTTCGGGGGGTATTCACGTTTGGCATATGCCCGCTCTGACCGAGATCTTTGGGGATGATTCCGTACTACAGTTTGGTGGAGGAACTTTAGGACACCCTTGGGGTAATGCGCCAGGTGCTGTAGCGAATCGAGTAGCTCTAGAAGCATGTGTACAAGCTCGTAATGAAGGACGTGATCTTGCTGCTGAAGGTAATGCAATTATCCGTGAGGCTAGCAAATGGAGTCCTGAGCTAGCTGCCGCTTGTGAGGTATGGAAAGAGATCAAATTTGAGTTTCAAGCGGTGGATACTTTGGAT--------------------------GTGGATTATACCTTTCCTTCCACTTCCAGTTCCTATGTTAATAGGAGTGGGACTTCTTCTTTT-TCCGACAGCAACAAAAAATCTTCGTCGTCTATGGTCTTTTCCGACCATTTTATTGTTAAGTATAGTTATGATTTTTTCAACAAATCTATCTATTGGGCAAATAAATAGTGGTTCCATTTATCAATATGTATGGTCTTGGGTGCTCGATAATGATTTTTCTTTAGAATTCGGCTACTTGATCGATCCACTTAGTTCTATTATGTTAATGTTAATCACTACTGTTGGAATTACAGTTATCATTTATAGTGATAATTATATGACTCACGATCAAGGATACTTGAGATTTTTTGCTTATATGAGTTTTTTCGGTACTTCCATGTTGGGATTAGTTACTAGTTTGAATTTGATACAAATTTATATTTTTTGGGAATTGGTTGGAATGTGTTCTTACCTATTAATAGGGTTTTGGTTCACACGACCTCCTGCAGCAAATGCTTGTCAAAAAGCCTTTGTAACTAATCGTATAGGGGATTTTGGTTTATTGTTAGGAATTTTTGGTTTTTTTTG
			GATAACGGGTAGTTTTGAATTTCGGGATTTATTCGAAATATTCAATAACTTAGTTTCTA------ATAATGAAGTCAATTCTCCAGTTGTTATTTTGTGTGCTGTTCTATTATTTGTCGGTGCAGTTGCTAAATCTGCACAATTTCCGCTTCATGTATGGTTACCCGATGCTATGGAGGGGCCTACTCCTATTTCGGCTCTTATCCATGCTGCTACTATGGTAGCAGCGGGTATTTTTCTTGTAGCTCGGCTTCTTCCTCTTTTCATAGTTTTACCTTATATAATGAATTTGATCTCGTTGATAGGTATAATCACAGTATTATTAGGAGCTACTTTAGCTCTTGCTCAAAAAGACATTAAAAGAGGTTTAGCCTATTCGACTATGTCTCAATTGGGTTATATGATGTTAGCTCTAGGAATGGGGTCTTATCGAAGTGCTTTATTTCATTTGATTACTCATGCTTATTCTAAAGCATTATTATTTTTAGGATCTGGGTCCGTTATTCATTCAATGGAAACTATTATTGGCTATTCTCCGGATAAAACTCAGAATATGGTTTTTAT-GGGCGGTTTAACAAAACATGTACCGATTACCAAAACTTCTTTTCTATTAGGTACATTTTCTCTTTGTGGCATCCCACCTCTTGCTGGTTTTTGGTCAAAAGATGAAATTCTTAATGATAGTTGGGTCTATTCGCCTTTTTTCGCAATAATAGCTTGGGCCACGTCAGGATTAACCGCATTTTACACGTTTCGGATCTATTTACTTACTTTTGAGGGGCATTTAAATGTTCATT------TTCAAAGTTAC------ACCGTCAACCAAAACACCTTTTTATATTCA------ATATCTCTATGGGG------------T---A---AAGAGTG------------TTCAAAAAGGATTAACAAAAA---TA------TCCCT------TTATTAAGATTAAGAAGATTAAGGATG------AATAATAATA------CAAGTGCTTC------TTT---------------------------TTTTGTGAAAAGGACATATCAA------AGCG------A------TGCGAATGTA---------ATAAAAAGAGATAGGGGACAACCTTTTATTAATATTGT------TTATTT------TGATAA------TAAAAA------GCTTTTTTTCTATCCTTATGAACCGGACAATACTATGTTAGTTCCTTTACTTCTATTAGTCCTTTTTACCTTGTTTGTTGGATCTATAGGAATTCC------TTTGAAT------C---------AAGAAAGAAC------AGATTTGGATCTATTATCCAAATGGTTAGCTCCGTCTATTAACCTTTTACATC------------ATTCG------ACGGATTGGTATGAATTTTTGAAAGATGCAATTTTTTCAGTTAGTTTATCTTTTTTTGGAATATTTCTAACGTTTTTTTTATATA------AACCAATTTATTCCTCTTTCAAAAATTTTT---------ATTTAATTAATTCATTTGT------TAAAATAGGTCCGAAGAGAAGTTTT------TGGGACAAAATGATAAATGGTCTATATGATTGGTCATATAACCGTGCTTAT-ATGGATGCTTTTTACACAACATTCCTTACTAGACCGATAAAAGGATTGGCAGAATTAA-TTCATTTTTTTGATAGACGAGTAATTGATGGAATTACAAATGGGGTTGGTATTAGCAGTTTCTTTGTA----------------------------------------------------------------------------------------------------------------------------------------------------------------------------------------------------------------------------------
			--------------------------------------------------------------------------------------------------------------------------------------------------------------------------------------------------------------------------------------------------------------------------------------------------------------------------------------------------------------------------------------------------------------------------------------------------------------------------------------------------------------------------------------------------------------------------------------------------------------------------------------------------------------------------------------------------------------------------------------------------------------------------------------------------------------------------------------G---------ATCGTGGTTT------CAGTAGATCTATTTTGTCG------GAAAATCC---------------AGGCTATG------ACAATAAATCCAGTTTACTCATTGTGAAACG------------GTTAATTACTCGAAT------GTATCAACAGAATCATTTTC------TTATTTCTCCTAATGAT---TCGAA---------CC------AAAATCCTTT------TTGGGCGTGCAACAA------GAATTTGTATTCTCAAATTATATCAGAGGGATTTGGCTTGATTGTGGAAATTCCATATTCTCTACGATTAATATCTTGTCTA---------GA------------AGA------TAAA------AAGATAGTAAAATCTCATAATT------TACGATCAATTCATTCAATATTTCCCTTTTTAGAAGACAATTTTTCACATTTAAGTATTGTATTAG-ATATACTAATACCCCGATCTCTCCATGTGGAAATCTTGGTTCAAACTCTTTGCTTTTGGTTAAAAGATTCCCCCTCTTTGCATTTATTACGATTCTTTTTCAACGAGTATTGTAATTGGAATAGTCTTA------------------TTACGCCAA---------AGAGAGCCAG------TTCCTTCTT------TT------C------------AAAAAGTAATCAAAGATTATCTTTATTCTTATATAATTCTCATGTGTGGGAATATGAATCCATTTTAGTCTTTCTGTGTAACCAATCTTCTCATTTACGATCAACATCTTCTGGAGTTCTTCTTGAACGAATCCATTTCTATCGAAAAATAGAACAT------TTTGGAAACGTCTTTGTTAAGATTAA------GGATTTTCAGGTGAACCTAAGGTTCGTTAA------GGAACCTTGCATGCATTGTATTAGATATCAAAAAAAGTGCATTTTGG------CTTCAAAAGGGACATCACTTTTCATGAATAAATGGAAATCTTACCTTATCATTTTTTGGCAATCATATTTTTCGTTGTGGTTTCATCAAAGAAGGATTT------ATAGAAACCAATTAG------CCAAACATTTCCTCGAATTTTTGGGCTATCTTTCAAGTGTACGCATGACCCCTTCAGTGATATGTAGTCAAATTCTCGAAAATGCATTTCT
			AATCAATAAT--GCTATTAAGAAGTTCGATACCCTTGTTCCAATTATTCCTTTGATTGCGTCATTGGCTAAAGCGAAATTTTGTAACGTATTAGGCCATCCTATGAGTAAGCCGGTTTGGGCTGATTTATCAGATTCTAATATTATTCATCGATTTGCGCGTATATGCAGAAATATTTTTCATTATCATAGCGGATCCTCAACAAAAAAGAGTTTGTATCGAATAAAGTATATACTTCGATTTTCTTGTGCTAGAACTTTGGCTCGAAAACACAAAAGCACTGTGCGCRCTTTTT------TGAAAAGA------TTAGGCTCGGAATTCTTGGAAGGATTT------CTTATGTCGGAAGAAGACGTTCTTT------TTTTGACCTTCCCAAAAGCTT-CTTCAAC---TT----TTTGGGGAG---------TATATAAA------AGTCGGATTTGGTATTTGAATATTTTYTCTATCAATGATC-TGG-----CCAATCA-----CAAA----TCCAAATTTTGA
		</sequence>
		<sequence>
			<taxon idref="Acicarpha"/>
			AAGTGTTGGATTCAAAGCTGGTGTTAAAGATTATAAATTGACTTATTATACTCCTGAATATGAAACCAAGGATACTGATATCTTGGCAGCCTTCCGAGTAACTCCTCAACCTGGAGTTCCACCTGAAGAAGCAGGGGCCGCAGTAGCNGCCGAATCTTCTACTGGTACATGGACAACTGTGTGGACCGATGGACTTACGAGCCTTGATCGTTACAAAGGGCGATGCTATGGAATCGAGCCCGTTCCTGGAGAAGAAAATCAATATATTGCTTATGTAGCTTACCCATTAGACCTTTTTGAAGAAGGTTCTGTTACTAACATGTTTACTTCCATTGTAGGTAATGTATTTGGGTTCAAAGCCCTGCGTGCTCTACGTCTGGAAGATTTGCGAATCCCTCCTGCGTATGTTAAAACTTTCCAGGGTCCGCCTCACGGCATCCAAGTTGAGAGAGATAAATTGAACAAGTATGGTCGTCCCCTGTTGGGATGTACTATTAAACCTAAATTGGGGTTATCCGCTAAAAACTACGGTAGAGCTGTTTATGAATGTCTTCGTGGTGGCCTTGATTTTACTAAAGATGATGAGAACGTGAACTCCCAACCATTTATGCGTTGGAGAGACCGTTTCTTATTTTGTACCGAAGCTATTTATAAATCACAAGCTGAAACAGGTGAAATCAAAGGGCATTACTTGAATGCTACTGCGGGTACATGCGAAG-AAATGATGAAAAGGGCTATATTTGCCAGAGAATTGGGAGTTCCTATCGTAATGCATGACTACCTAACAGGGGGATTCACTGCAAATACTACCTTGGCTCATTATTGCCGAGATAATGGCCTACTTCTTCACATCCACCGCGCAATGCATGCAGTTATTGATAGACAGAAGAATCATGGTATACACTTTCGTGTATTAGCCAAAGCGTTACGTATGTCTGGTGGAGATCATATTCACTCCGGTACCGTAGTAGGTAAACTTGAAGGGGAAAGAGAGATCACTTTGGGCTTTGTTGATTTACTGCGTGATGATGTTATTGAAAAAGATCGAAGTCGCGGTATTTATTTCGCTCAAGATTGGGTCTCTCTACCAGGTGTTCTGCCCGTGGCTTCGGGGGGTATTCACGTTTGGCATATGCCTGCTNTGACCGAGATCTTNGGGGATGATTCCGTACTACAGTTCGGTGGAGGAACTTTAGGCCACCCTTGGGGAAATGCACCTGGTGCCGTAGCTANTCGAGTAGCTCTAGAAGCATGTGTACAAGCTCGTAATGAAGGACGCGATCTTGCTAGTGAGGGTAATGAAATTATCCGTGAGGCTACCAAATGGAGTCCTGAACTAGCTGCTGCTTGTGAAGTATGGAAGGAGATAAAATTTGAGTTTCAGGCAATGGATACTTTGGAT----------------------------------------------CACTTCCAGTTCCTATGTTAATAGGGTTGGGACTTCTTCTTTT-TCCGACGGCAACAAAAAGTCTTCGTCGTATGTGGGCTTTTCAGAGCGTTTTATTGTTAAGTATAATCATGATTTTTTCGATGAATCTGTCTATTCAGCAAATAAATAGCAGTTCTGTCTATCAATATGTATGGTCTTGGGTTATCAATAATGATTTTTCTTTAGAATTCGGATACTTGATCGATCCACTTACTTCTATTATGTCAATATTAATCACTACTGTTGGAATTATGGTTCTTATTTATAGTGATAATTACATGTCTCATGATCACGGATATTTGAGATTTTTTGCTTATATGAGTTTTTTCAGTACTTCCATGTTGGGATTAGTTACTAGTTCAAATTTGATACAAATTTATATTTTTTGGGAATTAGTTGGAATGTGTTCCTATCTATTAATAGGATTTTGGTTCACACGACCCGTTGCAGCAAAGGCTTGTCAAAAAGCATTTGTAACTAATCGTGTTGGGGATTTTGGTTTATTATTAGGAATTTTAGGCTTTTATTG
			GATAACGGGGAGTTTCGAATTTCGTGATTTATTCCAAATATTCAATAACTTTCTTTCGA------ATAATGAGGTCAATTTTTTATTTGTTACTTTGTGCGCTGTTCTATTATTTGCCGGTGCGATTGCGAAATCTGCACAATTCCCCCTTCATGTATGGTTACCTGATGCCATGGAAGGGCCGACTCCTATTTCGGCTCTTATACATGCTGCTACGATGGTAGCGGCGGGAATTTTTCTTGTAGCCCGACTTCTGCCTCTTTTCATAGTCATACCCCACATAATGAATTTTATCTCTTTGATCGGGATAATAACAGTATTGTTAGGAGCTACTTTAGCTCTTGCTCAAAAAGACATTAAGAGGGGTTTAGCCTATTCCACAATGTCTCAATTGGGTTATATGATGTTAGCTTTAGGTATGGGGTCTTATCGCAGTGCTTTATTTCATTTGATTACTCATGCTTATTCCAAAGCCTTATTGTTTTTAGGATCGGGATCCGTTATTCATTCAATGGAAACTATTGTTGGATATTGTCCAAAAAAAAGTCAGAATATGGTGCTTAT-GGGGGGTTTAACAAAACATGTACCGATTACTAAAACTTCTTTTTTATTAGGTACACTTTCTCTTTGCGGTATTCCACCCCTTGCTTGTTTTTGGTCCAAAGATGAAATTCTTAATGATAGTTGGTTGTATTCACCTTTTTTTGCAATAATAGCTTGGGCTACGGCGGGATTAACCGCATTTTATATGTGTCGGATCTATTTACTTACTTTTGAAGGACATTTAAACGTTCATT------TTCAAAATTAC------AGTGGAAAAAGGAATACCCCCTTCTATTCA------ATATCTCTATGGGG------------T---A---AAGAAGG------------TTCCAAAATAAGTAAAAAAAA---CT------TTCGT------TTGGTAACTTTATTAA------AAATG------AAGAAGAATG------ACCATGCTTC------TTT---------------------------TTTTTCAAATAAAGTATATAAA------ATTG------A------TGAGAATGTA---------AGAAA---------------ACCCTTTCTTTCTATTAC------GCATCT------TGGCAA------TACCAA------GACTTATTCGTATCCTTATGAATCAGATAATACTATGTTATTTCCAATACTTATATTGGTTCTATTTACTTTGTTCGTTGGATTCTTAGGAATTCC------TTTCAAT------C---------AAGACGGGGT------TGAGTTGGATATCTTATCCAAATGGTTAACCCCGTCTATAAATCTTTTACATAAAAATGCAAACAATTCC------ATAGAGTGGTATGAATTTTTTAAAGATGCAGTTTTTTCAGTCAGTATAGCCTCTTTTGGAATATTTATAGCATTTTTTTTATATA------AACCTGTTTATTCAGGTTTTCAAAATTTTG---------ACTTAATTAATTCATTTGT------TAAAATAGGTCCTAAGAGAATTATT------TCTGACAAAATAAAAAATGGTATATATGATTGGTCATATAATCGTGGTTAC-ATAGATGCCTTTTATGCAACCTTCTTAACTGTGGGGATGAGAAAATTGGCCGAATTCG-CTCATTTTTTTGATAGACGAGTAATTGATGG-----------------------------------------------------------------------------------------------------------------------------------------------------------------------------------------------------------------------------------------------------------------------
			------------------------------------------------------------------------------------------------------------------------------------------------------------------------------------------------------------------------------------------------------------------------------------------------------------------------------------------------------------------------------------------------------------------------------------------------------------------------------------------------------------------------------------------------------------------------------------------------------------------------------------------------------------------------------------------------------------------------------------------------------------------------------------------------------------------ATATTTATGTACTTGCTCATG---------ATCATGGTTT------AAATAGATCCATTTTGTTG------GAAAATGC---------------AGGTTATG------ACAATAAATCCAGCTTACTAATTGCGAAACG------------TTTAATTACTCGAAT------GTATCAACAGAATCATTTGA------GTCTTTCTGCTAATGAT---TCTAA---------AC------GGACTCCATT------TTTGGGGCACAACAA------TATTTTTTATTTGCAAGTAATGTCAGAGGTATTTTCAATCATTATGGAAATTCCATTATCTCTGAGATTAATATCTTCCCTA---------GA------------AAG------CAAA------GGGTTAGTCAAATCCGATAATT------TACGATCAATTCATTCAATATTTTCTTTTTTAGAGGACAACTTTTCACATTTAAATTATGTATTAG-ATATATTAATACCTTACCCAGCCCATCTGGAAATCTTGGTTCAGGCTCTTCGCTATTGGATAAAAGATGCTTCCTCTTTGCATTTATTAAGATTCTTTCTCCATGAGTGTCATAANTGGGATAGTCTTA------------------TTACTTCCA---ATTCCMAGAAAGCCAG------TTCTTCTTT------TT------C------------AAAAAAAAATCACAGACTATTCTTCTTCCTATATAATTCTCATGTATGTGAATATGAATCTAGCTTCATCTTTCTCCGTAACCAATCTTCTCACTTACGATCAACATCTTCTGTAACTCTTCTTGAACGAATATATTTCTATGGAAAAATGGAGCAT------CTTGCAGAAGTCTTTG------CCAG------GGCTTTTCAAGCTAATTTATGGTTGTTCAA------AGATCCTTTCATGCATTATGTTAGGTATCAAGGAAAATCAATTCTTG------CATCAAAAGGGACGTTTCTTTTGATGAATAAATGGAAATATTACTTTGTAAATTTCTGGCAATCTTATTTTGACTTGTGGTCTCAACCAGGAAGGATTT------ATATAAACCAATTAT------CCAATCATTCCCTTGACTTTCTGGGTTATCGTTCAAGTGTGCGGCTAAAGCCTTCAATGGTACGCAGTCAAATGCTAGAAAATGCATTTAT
			AATTGATAAT--GCTCTTAAGAAGTTTGATACTCTTGTTCCAATTCTGCCTCTGATTGGATCATTGGCTAAATCAAAATTTTGTAACGCATTAGGGCATCCTATTGGTAAGGCGATTTGGTCCGATTTATCAGATTCTGATATTATTGACCGCTTTGGGCGTATATACAGAAATCTTTCTCATTATCATAGTGGATCCTCAAAAAAAAAGAGTTTGTATCGAGTAAAGTATATACTTCGACTTTCTTGTGCTAGAACTTTAGCTCGTAAGCATAAAAGTACTGTACGTTCTTTTT------TGAAAAGA------TTCGGCTCGGAATTATTGGAAGAATTC------TTTACGGAAGAAGAACAAGTTTTTT------CCTTGACCTTTCCAAGAGTTT-CTTCCAT---TT----CGCGAAGGT---------TATCTAGA------AGGCGGATTTGGTATTTGGATATTATTTGTATCAATGATT-TGG-----CCAATCA-----TGAA----TGA---------
		</sequence>
		<sequence>
			<taxon idref="Actinidia"/>
			----GTTGGATTCAAAGCTGGTGTTAAAGATTACAAATTGACTTATTATACTCCTGACTATGAAACCAAAGATACTGATATCTTGGCAGCATTCCGAGTAACTCCTCAACCGGGAGTTCCACCCGAAGAAGCGGGGGCCGCGGTAGCTGCGGAATCTTCTACTGGTACATGGACAACTGTGTGGACCGATGGACTTACTAGCCTTGATCGTTACAAAGGGCGATGCTACCACATAGAGCCCGTTGCTGGAGAAGAAACTCAATTTATTGCTTATGTAGCTTATCCTTTAGACCTTTTTGAAGAAGGTTCTGTTACTAACATGTTTACTTCCATTGTGGGTAATGTATTTGGGTTCAAAGCCCTGCGCGCTCTACGTCTGGAAGATCTGCGAATCCCTGCTGCGTATGTTAAAACTTTCCAAGGACCGCCTCATGGCATCCAAGTTGAAAGAGATAAATTGAACAAGTATGGTCGTCCCCTGTTGGGATGTACTATTAAACCTAAATTGGGGTTATCGGCTAAAAACTACGGTAGAGCAGTTTATGAATGTCTACGCGGTGGGCTTGATTTTACCAAAGATGATGAGAACGTGAACTCCCAACCATTTATGCGTTGGAGAGACCGTTTCTTATTTTGTGCCGAAGCAATTTTTAAAGCACAGTCTGAAACAGGTGAAATCAAAGGGCATTACTTGAATGCTACTGCAGGTACATGTGAAG-AAATGATGAAAAGGGCTGTATTTGCCAGAGAATTAGGAGTTCCTATCGTAATGCATGACTATTTAACAGGGGGATTCACTGCAAATACTACTTTGGCTCATTATTGCCGAGATAATGGCCTACTTCTTCACATCCATCGTGCAATGCATGCAGTTATTGATAGACAGAAGAATCATGGTATGCACTTTCGTGTACTAGCTAAAGCGTTACGTATGTCTGGTGGAGATCATATTCACGCTGGTACTGTAGTAGGTAAACTTGAAGGGGAAAGAGACATCACTTTAGGCTTTGTTGATTTACTGCGTGATGATTATATTGAAAAAGATCGCGCCCGCGGTATTTATTTCACTCAAGATTGGGTCTCTCTACCAGGTGTTCTACCCGTGGCTTCAGGGGGTATTCACGTTTGGCATATGCCTGCTCTAACCGAGATCTTTGGGGATGATTCTGTACTACAGTTCGGTGGCGGAACTTTAGGACACCCTTGGGGAAATGCACCGGGTGCTGTAGCTAATCGAGTAGCTCTAGAAGCATGTGTACAAGCTCGTAATGAGGGACGTGATCTTGCCCGTGAGGGTAATGAAATTATCCGTAACGCTAGCAAATGGAGTCCTGAACTAGCTGCTGCTTGTGAGGTATGGAAGGAGATCAAATTTGAATTCCAAGCAATGGATACTTTGTAA------------------------------ATCATACCTTTTGTTCCACTTCCAGTTCCTGTGTTAATAGGAGTAGGACTTTTTATTTT-TCCAACGGCAACAAAAAATCTTCGTCGTATGTGGGCTTTTCAGAGTGTTCTATTGTTAAGTATAGTCATGATTTTGTCGATCGATCTATTTATTCAGCAACTAAATAGCAGTTCTATATATCAATGTATATGGTCTTGGATCATCAATAATGATTTTTCTTTAGAATTTGGCTATTTGATAGACCCACTTACTTCTATTATGTCAATATTAATCACTACCGTTGGAATTTTGGTTCTTATTTATAGTGATAATTATATGTTTCACGATCAAGGATATTTGAGATTTTTTGCTTATATGAGTTTGTTCAGTACTTCCATGTTGGGATTAGTTACTAGTTCTAATTTAATACAAATTTATATTTTTTGGGAATTAGTTGGAATGTGTTCGTATCTATTAATAGGGTTTTGGTTTACACGACCCATTGCGGCAAATGCTTGTCAAAAAGCATTTGTAACTAATCGAGTAGGAGATTTTGGTTTATTATTAGGAATTTTAGGTTTTTATTG
			GATAATAGGTAGTTTCGAATTTCGGGATTTATTCGAAATATTTAATAATTTGATTTCTA------ACAATGAGGTCAATGTTTTATTTGTTATTTTGTGTGCTGTTCTATTATTTGCCGGTGCAGTTGCTAAATCCGCACAATTCCCTCTTCATGTATGGTTACCTGATGCCATGGAGGGGCCTACTCCTATTTCGGCTCTTATACATGCTGCTACTATGGTAGCAGCGGGAATTTTTCTTGTAGCTCGGCTTTTTCCTCTTTTCATAGTCATACCTTATATAATGAATTTTATCTCTTTGATAGGTATAATAACAGTATTTTTAGGAGCTACTTTAGCTCTTGCTCAAAAAGACATTAAGAGAGGTTTAGCCTATTCTACAATGTCTCAATTGGGTTATATGATGTTAGCTCTAGGTATGGGTTCTTATCGAACTGCTTTATTTCATTTAATTACTCATGCTTATTCAAAAGCATTATTGTTCTTAGGATCTGGATCAGTTATTCATTCAATGGAAAGAGTTGTTGGATATTCTCCAGATAAAAGTCAAAATATGGTTCTTAT-GGGAGGTTTAACAAAACATGTGCCAATTACAAAAACTGCTTTTTTATTAGGCACACTTTCTCTTTGTGGTATTCCACCCCTTGCTTGTTTTTGGTCCAAAGATGAGATTCTTAATGATAGTTGGTTGTATTCACCGATTTTCGCAATAATAGCTTGGTCCACAGCAGGATTAACTGCATTTTATATGTTTCGGATTTATTTACTTACTTTTGAGGGGCATTTCAATGTTCATT------TTCAAAATTAT------AGTGGCAAGAAAAGTACTCCGTTCTACTCA------ATCTCGCTATGGGG------------T---A---AAGGAGG------------GTTGAAAACAATTAACAAAGG---TC------TTCCT------TTATTAAGTTTATTAC------GAATG------AATAGTAATG------AAAGTGCTTC------TTT---------------------------TTTTTCAAAGAAGACATATCAA------ATTG------A------TGAGAATGTA---------AGAAAGATGA------CACGACCTTTTATTACTATTCC------TTATTT------TGGCAA------TAATAA------TACTTATTCATATCCTTATGAATCAGATAATACTATGTTATTTTCTCTACTTGTATTAGTCCTATTTACTTTGTTTGTTGGATCCATAGGAATCCC------CTTCAAT------C---------AAGAAGAAAG------GGATTTGGATATATTATCCAAATCGTTAACTCCGTCTATAAATCTTTTACATCAAAATTCGAAAAATTAT------ATGGATTGGTATGAATTTGTAAAAGATGCAATTTTTTCAGTCAGTATAGCCTCTTTCGGAATATTTATAGCGCTCTTTTTATATA------AACCTGTTTATTCATCTTTGCAAAATTTGG---------ACTTAATTAATTTTTTTGTAAA---AAAAATAGGTTCTAAGAGAATTCTT------TGGAATAAAATAATAAATATTATATATGATTGGTCATATAATCGTGGTTAC-ATAGATGCTTTTTATACAACATCTTTAACGGGAGGGATAAGAGGGTTGGCTGAATTAA-CTCATTTTTTTGATAGACGAGTAATTGACGGAATTACGAACGGAGTTGGTGTTATAAGTTTCTTTGTAG---------------------------------------------------------------------------------------------------------------------------------------------------------------------------------------------------------------------------------
			------------------------------------------------------------------------------------------------------------------------------------------------------------------------------------------------------------------------------------------------------------------------------------------------------------------------------------------------------------------------------------------------------------------------------------------------------------------------------------------------------------------------------------------------------------------------------------------------------------------------------------------------------------------------------------------------------------------------------------------------------------------------------------------------------------------ATATTTATGTACTTGCTCATG---------ATCATGGTTT------AAATAGATCGATTTTGTTG------GAAAATGC---------------GGATTATG------ACAATAAATTCAGCTTACTAATTGTGAAACG------------TTTAATTACTCAAAT------GGATCAACAGAATCATTTAA------TTTTTTCTCCTAATGAT---TCTAA---------CC------AAAATTCATT------TTTGGGGCACAACAC------AAATTTGTATTCTCAAATGATATTAGAAGGATTTGCAGTCGTTGTGGAAATTCCATTTTCTCTACGATTAATATCGTCCCTA---------GA------------AGG------GAAA------GAAATAGTCAAATCTCATAAGT------TACGATCAATTCATTCAATATTTCCTTTTTTAGAGGATAAATTTTCACGTTTAAATTATGTGTTAG-ATATACTAATACCCCACTCCATCCATCTGGAAATCTTGGTTCAAACTCTTCGCTATTGGGTAAAAGATGCTCCTTCTTTGCATTTATTACGATTTTTTCTCCACGAGTATCGTAATTGGAATACTCGTA------------------TTACTCCAA---------AGAAATCTAG------TTTTTCTTT------TT------C------------AAAAAGAAATCAAAGATTTTTCTTGTTCCTATATAATTTTCATGTATGTGAATCCGAATCTATCTTCGTTTTTCTCCGCAACCAATCTTCTCATTTACGATCAATATCTTCTGGAACCTTTCTTGAACGAATCTATTTCTATGGAAAAATCGAACAT------TTTGTAAAAGTTTTTA------CTAA------GGATTTTCAGGACATTTTATGGTTGTTCAA------GGATCCTTTCATGCATTATGTTAGGTATCAAGGAAATTCTATTTTGG------CTTCAAAAGGGACGTCTCTTTTAATGAATAAATGGAAATATTATCTTGTCAATTTCTGGCAATGTTATTTTTACATGTGGTGTCAACCAGGAAGGATTC------ATATAAACCAATTAT------CCAATCACTCTCTCGACTTTCTGGGCTATCTTTCAAGTGTGCGATTAAACCCTTCAATGGTACGGAGTCAAATGCTCGAAAATTCATTTAT
			AATAGGGAAT--GCTATTAAGAAGTTTGATACCATAGTTCCAATTATTCCTCTGATTGGATCCTTGTATAAAGCGAAATTTTGTAACGTCTTAGGACATCCCGTTAGTAAGCCAGTCTGGGCCGATTTATCCGATTCTGATATTATTGACCGATTCGGGCGTATATATAGAAATCTTTCTCATTATCATAGCGGATCCTTAAAAAAAACGAGTTTGTATCGAATAAAGTATATACTTCGACTTTCTTGTGCTAGAACTTTGGCTCGTAAACACAAAAGTACGGTACGTGCTTTTT------TGAAAAGA------TTAGGCTCGGAATTATTGGAAGAATTT------TTTACGGAGGAAGAGCAAGTTTTTT------ATTTGACCTTCCAAAAAACTT-CTTCGAC---TT----CGCAGGGGT---------TATCTAGA------AGGCGGATTTGGTATTTGGATATTATTTGTATCAATGATC-TGG-----CAAATCA-----TGAA----TGA---------
		</sequence>
		<sequence>
			<taxon idref="Alberta_magna"/>
			AAGTGTTGGATTCAAAGCTGGTGTTAAAGAGTACAAATTGACTTATTATACTCCTGAATACGAAACCAAAGATACTGATATCTTGGCAGCATTCCGAGTAACTCCTCAACCGGGAGTTCCACCTGAAGAAGCAGGGGCCGCGGTAGCTGCCGAATCTTCTACTGGTACATGGACAACTGTGTGGACCGATGGNCTTACCAGCCTTGATCGTTACAAAGGGCGATGCTATCACATCGAGCCAGTTCCTGGAGAAGAAGATCAATATATTGCTTATGTAGCTTACCCCTTAGACCTTTTTGAAGAAGGTTCTGTTACTAACANGTTTACTTCCATTGTAGGTAATGTATTTGGGTTCAAAGCCCTGCGCGCTCTACGTCTGGAAGATTTGCGAATCCCCCCTGCTTATATTAAAACCTTCCAAGGCCCGCCTCATGGCATCCAAGTTGAGAGAGATAAATTGAACAAGTATGGTCGTCCCCTGTTGGGATGTACTATTAAACCTAAATTAGGTTTATCTGCTAAAAACTACGGTAGAGCTGTTTATGAATGTCTTCGCGGGGGACTTGATTTTACCAAAGATGATGAAAACGTGAACTCCCAACCATTTATGCGTTGGAGAGATCGTTTCTTATTTTGTGCTGAAGCGCTTTATAAAGCACAAGCTGAAACAGGTGAAATCAAAGGGCATTACTTGAATGCTACTGCAGGTACATGCGAAG-AAATGATCAAAAGAGCTGTATTTGCTAGAGAATTGGGAGTTCCTATCGTAATGCATGATTACTTAACAGGGGGATTCACTGCAAATACTAGCTTGGCTCATTATTGCCGAGATAATGGCCTACTTCTTCACATCCACCGCGCAATGCATGCGGTTATTGATAGACAGAAGAATCATGGTATTCACTTCCGCGTACTAGCTAAAGCGTTACGTATGTCTGGTGGAGATCATATTCACTCCGGTACCGTAGTAGGTAAACTTGAAGGGGAAAGAGATATCACTTTGGGCTTTGTTGATTTACTGCGTGATGATTTTATTGAAAAAGATCGAAGCCGCGGTATTTATTTCACTCAAGATTGGGTCTCTTTACCAGGTGTTCTGCCCGTCGGTTCAGGAGGTATTCACGTTTGGCATATGCCTGCTCTGACCGAGATCTTTGGGGATGATTCTGTACTACAGTTCGGTGGAGGAACTTTAGGACACCCTTGGGGTAATGCGCCAGGTGCTGTAGCGAATCGAGTAGCTCTAGAAGCATGTGTAAAAGCTCGTAATGAAGGGCGTGATCTTGCTGCTGAGGGTAATGAAATTGTCCGCGAGGCTAGTAAATGGAGTNNNNNNCTAGCTGCTGCTTGTGAGGTATGGAAGGAGATCCGATTTAATTTTAAAGCGGTGGATACTTTGGAT---ATGCAACAGACATATCAATACGGGTGGATCATCCCTTTCATTCCACTTCCAATTCCTATATTAATAGGGATCGGACTTCTTTTTTT-TCCAACGGCAACAAAAAATCTTCGTCGTATGTGGTCTTTTCAGAGTGTTTTATTGTTAACTATAGTCATGATTTTTGCAATCAATCTGTCTATTCAGCAAATAAATAGCAACTCGATCTATCAATATGTATGGTCTTGGATCATTAATAATGATTTTTCTTTAGAATTCGGTTATTTGATCGATCCGCTTACTTCTATTATGTCAATATTAATAACTACCGTTGGAATTATGGTTCTTATCTATAGTGATAATTATATGGCTCATGATCAAGCATATTTGAGATTTTTTGCTTATATGGGTTTTTTCAGTACTTCCATGTTAGGATTAGTTACTAGTTCTAATTTGATACAAATTTATATTTTTTGGGAATTGGTTGGAATGTGTTCTTATTTATTAATAGGGTTTTGGTTTACACGACCTCTTGCTGCAAATGCTTGCCAAAAAGCTTTTGTGACTAATCGTATAGGGGATTTTGGCTTATTATTAGGAATTTTAGGTTTTTACTG
			GATAACGGGTAGTTTTGAATTTCGTGATTTATTCGAAATATTCAATAACTTGATTTATG------ATAATGAAGTCAATTCTTTATTTGTTACTTTGTGTGCTGGTCTAGTATTTGCCGGTGCCGTTGCTAAATCGGCACAATTTCCCCTTCATGTATGGTTACCTGATGCCATGGAAGGGCCTACTCCTATTTCTGCTCTTATACACGCTGCTACTATGGTAGCAGCGGGAATTTTTCTTGTAGCTCGGCTTATTCCTCTTTTCATAGTTATACCTTACATAATGAATTTTATTTCGTTGATAGGAATAATAACAGTATTATTAGGAGCTACTTTAGCTCTTGCTCAAAAAGACATTAAAAGAGGTTTAGCTTTTTCCACAATGTCTCAATTGGGTTATATGATGCTAGCTCTAGGTATGGGATCTTATCGAAGTGCTTTATTTCATTTGATTACTCATGCCTATTCCAAAGCATTATTATTTTTAGGATCTGGATCCGTTATTCATTCAATGGAAACAATTGTTGGATATTCTCCTTATAAAAGTCAGAATATGGTTCTTAT-GGGAGGTTTAACAAAACATATACCAATTACCAAAAACACTTTTTTATTAGGTACACTTTCTCTTTGTGGTATTCCACCCTTGGCTTGTTTTTGGTCCAAAGATGAAATTCTTAATGATAGTTGGTTGTATTCAACGATTTTCGCAATAATAGCTTGGGCTACCGCGGGATTAACCGCATTTTATATGTTTCGGATCTATTTACTTACTTTTGAANGGCATTTACGTGTTCATT------TTCAAAATTAC------ATTGGTAAAGAAAAAGTATTTTTCTATTCA------ATATCTCTATGGGG------------T---A---GGGGAGC------------TTCGAAAAAGATTAACAACAA---TT------TTCCT------TTATCAAC---------------AATG------AATAAGATTG------AAAGTTCTTC------TTT---------------------------TTTGAAAAAAAAGACATATCCA------ATTG------A------TGATAATGTT---------CGAAATGTGA------CACGTCCCTTTATTACTATTAC------TCATTT------TGAGAA------TAAAAA------GTTTTATTCCTATCCTTATGAACCAGACAATACTATGTTATTCCCTTTACTTATATTGGGTCTATTTACTTTGTTCGTTGGATCTATAGGAATTCC------TTTCAAT------C---------AAGAAGGAGT------AGATTTAGATATATTATCCAAATGGTTAACTCCATCTATAAATCTTTTGCACCAAAAGTTGAATAATTCG------ATGGATTCGTACGAATTTTTGAAAGATACAGTATCTTCTGTCAGTATAGCTTATTTAGGAATATTTATAGCGTCCTTTTTATATA------AACCCCCCTACTCCTCTTTACAAAATTTTG---------ATTTAATTAATTCAATTCT------TAAAAGAGGTCCTAAGAGAATTCTT------AGGGATAAAATTCTAAATGGCGTATATAATTGGTCGTATAATCGTGCTTAC-ATAGATTCTTTTTATACAAGATCCTTCACTGGAGGAATAAGAGGATTGGCTAAATTAA-TTAATTTTTTTGATCGACGGATAATTGATGGAATTACGAATGGTGTTGGTGTTATTAATTTCTTTATGGGAGAAGCTGTCAAATATATAGGTGGCGGGCGTATCTCTTCTTATCTTTTCTTCTATTTAACTTATGTATCTATTTTTTT----------------------GTGCGGCTAGCATCTTTTACACATTTAGATGAAGCAAGGGATTCATCTATACCATCGGTAAAGT-----TTGGAAGACCACGACTGATCCTGAAAGGGAATGAAT--GGAAAAAACAGCATGTC
			GGATTGAGGGAGAGTTCTGAGAATGTTTCATTTTTACCGGATCAGTAGAAAAGA-AAAACCCGG-TTCGAATTCTTGGA-ATGGAAGAA---AAT--AA----AGTTGGGTTGAATGAATAAATGGATAAGGCCTCGCGGCTTCAA-------TTAATTATAGGGAAAGATAAAGCAACGAGCTTCTGTTCTGAATTTG---GAATTATTTCCTGATCTAATTAGACGTTAAAAATATATTAGTGCCCGGTGCAGGAAAGCTTTCTCTCC-CATGAGTGAATTCTCAATTTTTTCAACGAATCCTAACTATTCTAATTCTCCATTAT-------GAAACGGGGATGTGTGTGTAGAAGAAGCAGTATATTGAT----AAAGAAAG-TTTTTCCGAAATCAAAAGAGCGATTGGGTTG-AAAAAAT-----AAAAGATTTCTAACCATCTTGTTAT-CCTAT------AACATAGACTAAAAATGACTAAAAATG-----GAAAAAAGAGAGGATAGAGAATCTGTTTAT------AAGTTTATACTCGCCC-CCGAGGTA-TCTTTTCTTACTAAAATACTTTG-TTTTGACTGTATCGCACTATGTATCATTTGATAACCCCCAAATTTTCTAC-----CTT------TGGTTCAAATT------T-----AAAT-----------CAAATGGAGGAAATCCAAAGAT------ATTTACAGCTTGATAGATCT------C-----AACACCACGGCTTTCTATATCCACTTATCTTTCAGGAGTATATTTATGCACTTGCTCATG---------ATCATAGTTT------AAACCGATCGATTTTGTTA------GAAAATCT---------------AGTTTATG------ATAATAAATCCAGTTTCCTAATTGTGAAACG------------TTTAATTACTCGAAT------TTATCAACAAAATCATTTTA------TTATTTTTGCTAATGAT---TCTAA---------TC------AAAATCTATT------TTTTGGTCACAACAA------GAATTTATATTCTCAAACGATATCAGAAGGACTTGCATTTATTGTGGAAATTCCATTT---------TTAATATCTTCTCAA---------AG------------GGG------GAAA------GGGATATTAAAATATCATAATT------TACGATCAATTCATTCACCATTTCCTTTCTTAGAGAACAATTTTTCACATTTAAATTCTGTGTTAG-ATATACTAATACCCCATCCCGCCCATCTGGAAATCTTGGTTCAAAACCTTCGTTATTGGGTAAAAGACGCCTCTTCCCTGCATTTATTACGATTCTTTTTCCACGAATATTGGAATTGGAATATTCTTA------------------TTGATAGAA---------AGAAACCCAG------TTTTGATTT------TT---CATC------------AAAAAGAAATCAAAAATTATTCTTATTGTTATATAATTCTCATGTATGTGAATACGAATCCATTTTCTTCTTTCTCCGTAAGCAATCTTCTCATTTGCGATCAACATCTTTTGGAGTCTTTCTTGAACGGATATATTTCTATGAAAAAAAAGAACGT------CTTGTAGAAGTCTTTG------CTAA------GGATTTTCAAGCCAATCTATTGTTGTTCAA------AGATCCTTTCATACATTATGTTAGGTATCAAGGAAAATCCATTCTGG------TTTCAAATGGGACGCCTCTTTTGATGAATAAATGGAAATCTTACCTTGTCCATTTTTGGCAATGTCATTTTGATATTTGGTTTCACCCGGGAAGGGTCT------ATATAAACCAATTAC------CCAATTATTCCCTTAACTTTATGGGCTATCTTTCAAGTGTGCGACTAAACCATTCAATGGTACGGAGTCAAATGCTAGAAGATTCATTTCT
			AATCAATAAT--GCTATTAAGAAATTTGATACCCTTGTTCCATTTATTCCCCTTATTGGGTCATTGGCTAAAGCGAAATTTTGTAACTTATTAGGACATCCCATTAGTAAGCCGATTTGGACTGATTTGGCAGATTCTGATATTATTGACCGATTTTGGCATATATGCAGAAACCTTTCTCATTATTATAGCGGATCTTCCAAAAAAAAGAGTTTGTATCGAATAAAGTATATACTTCGACTTTCTTGTGCTAAAACTTTGGCTCGGAAACACAAAAGTACTGTGCGTGCTTTTT------TGAAAGGA------TTAGGCTCGGAATTTTTGGAAAAATTC------CTCACGTCGGAAGAAGAAGCTCTTT------CTTTGACCTTCTCAAGAACTT-CTTCTAC---TT----TTCGGGGGG---------TATATAGA------AATCGAATTTGGTATTTGGATATTATTTATATCAATGATC-TGA-----CCAATTA-----TCAA----TGA---------
		</sequence>
		<sequence>
			<taxon idref="Aleisanthiopsis_distantiflora"/>
			---------------------------------------------------------------------------------------------------------------------------------------------------------------TACTGGTACATGGACAACTGTGTGGACCGATGGGCTTACCAGCCTTGATCGTTACAAAGGGCGATGCTATCACATCGAGCCAGTTCCTGGAGAAGAAGATCAATATATTTGTTATGTAGCTTACCCCTTAGACCTTTTTGAAGAAGGTTCTGTTACTAACATGTTTACTTCCATTGTAGGTAATGTATTTGGGTTCAAAGCCCTGCGCGCTCTACGTCTGGAAGATTTGCGAATCCCTCCTGCTTATATTAAAACCTTCCAAGGCCCSCCCCATGGCATCCAAGTTGAGAGAGATAAATTGAACAAGTATGGTCGTCCCCTGTTGGGATGTACTATTAAACCTAAATTAGGTTTATCTGCTAAAAATTACGGTAGAGCTGTTTATGAATGTCTTCGCGGGGGACTTGATTTTACCAAAGATGATGAAAACGTGAACTCCCAACCATTTATGCGTTGGAGAGATCGTTTCTTATTTTGTGCTGAAGCGCTTTATAAAGCACAAGCTGAAACAGGTGAAATCAAAGGGCATTACTTGAATGCTACTGCAGGTACATCCGAAG-AAATGATCAAAAGGGCTGTATTTGCTAGAGAATTGGGAGTTCCTATCGTAATGCATGATTACTTAACAGGAGGATTCACTGCAAATACTAGCTTGGCTCATTATTGCCGAGATAATGGCCTACTTCTTCACATCCACCGCGCAATGCATGCGGTTATTGATAGACAGAAGAATCATGGTATTCACTTCCGCGTACTAGCTAAAGCGTTACGTATGTCTGGTGGAGATCATATTCACTCCGGTACCGTAGTAGGGAAACTTGAAGGGGAAAGAGATATCACCTTGGGCTTTGTTGATTTACTGCGCGATGATTTTATTGAAAAAGATCGAAGCCGCGGTATTTATTTCACTCAAGATTGGGTCTCTCTACCAGGTGTTATACCCGTGGCTTCAGGAGGTATTCACGTTTGGCATATGCCTGCTCTGACCGAGATCTTTGGGGATGATTCTGTACTACAGTTCGGTGGAGGAACTTTAGGACACCCTTGGGGTAATGCCCCAGGTGCTGTAGCGAATCGAGTAGCTCTAGAAGCATGTGTAAAAGCTCGTAATGAGGGGCGTGATCTTGCTACTGAGGGTAATGAAATTATCCGCGAGGCTAGTAAATGGAGTCCTGAATTAGCTGCTGCTTGTGAGGTATGGAAGGAGATACGATTTAATTTTGCAGCGGTGGATACCTTGGAT-------------------------------------------------TTCCAATTCCTATATTACTAGGGGTCGGACTTCTTCTTTT-TCCGACGGCAACAAAAAATCTTCGCCGTATGTGGTCTTTTCAGAGTATTTTATTGTTAACTATAGTCATGATTTTTTCAATCAATCTGTCTATTCAGCAAATAAATAGCAATTCGATCTATCAATATGTATGGTCTTGGATCATTAATAATGATTTTTCTTTAGAATTCGGCTATTTGATCGATCCACTTACTTCTATTATGTCAATATTAATAACTACCGTTGGAATTATGGTTCTTATCTATAGTGATAATTATATGGCTCATGATCAAGCATATTTGAGATTTTTTGCTTATATGGGTTTTTTCAGTACTTCCATGTTAGGATTAGTTACTAGTTCTAATTTGATACAAATTTATATTTTTTGGGAATTGGTTGGAATGTGTTCTTATTTATTAATAGGGTTTTGGTTTACACGACCTCTTGTGGCAAATGCTTGCCAAAAAGCTTTTGTGACTAATCGTATAGGGGATTTTGGCTTATTATTAGGAATTTTAGGTTTTTATTG
			GCTAACGGGCAGTTTTGAATTTCGTGATTTATTCGAAATATTCAAAAATTTGATTTATG------ATAATGAAGTCAACTCTTTATTTGTTACTTTGTGTGCTGGCTTAGTATTTGCCGGTGCCGTTGCTAAATCGGCACAATTTCCCCTTCATGTATGGTTACCTGATGCCATGGAAGGGCCCACTCCTATTTCTGCTCTTATACACGCTGCTACTATGGTAGCAGCGGGAATTTTTCTTGTAGCTCGGCTTCTTCCTCTTTTCATAGTTATACCTTACATAATGAATTTGATTTCGTTGATAGGAATAATAACAGTATTATTAGGAGCTACTTTAGCTCTTGCTCAAAAAGACATTAAAAGAGTTTTAGCCTTTTCCACAATGTCTCAATTGGGTTATATGATGCTAGCTCTGGGTATGGGATCTTATCGAAGTGCTTTATTTCATTTGATTACTCATGCCTATTCCAAAGCATTATTATTTTTAGGATCTGGATCCGTTATTCATTCAATGGAAACAATTGTTGGATATTCCCCCTATAAAAGTCAAAATATGGTTCTTAT-GGGAGGTTTAACAAAACATATACCAATTACCAAAAACACTTTTTTATTAGGTACACTTTCTCTTTGTGGTATTCCACCCTTGGCTTGTTTTTGGTCCAAAGAAGAAATTCTTAATGACAGTTGGTTATATTCAACGATTTTCGCAATAATAGCTTGGGCTACCGCAGGATTAACCGCATTTTATATGTTTCGGATCTATTTACTTACTTTTGAAGGGCATTTAAATGTTCATT------TTCAAAATTAC------ATTGGTAAAGAAAAAGTATTTTTCTATTCA------ATATCTCTATGGGG------------T---A---GGGGAAC------------TTCGAAAAAAATTAATAACAA---TT------TTCCT------TTATCAAC---------------AATG------AATAATGTTG------AAAGTTCTTC------TTT---------------------------TTTGAAAAAAAAGACATATCCA------ATTG------A------TGATAATGTT---------CGAAATGTGA------CACGTCCCTTTATTACTATTAC------TAATTT------TGAGAA------TAAAAA------GTTTTATTCTTATCCTTATGAATCAGACAATACTATGTTATTTCCTTTACTTATATTGGGCCTATTTACTTTGTTCATTGGATCTATAGGAATTCC------TTTCAAT------C---------AAGAAGAACT------AGATTTAGATATATTATCCAAATGGTTAACTCCATCTATCAATCTTTTGCATCAAAAGTTGAATAATTCG------ATGGATTGGTACGAATTTTTGAAAGATACAGTATTTTCTGTCAGTATAGCTTATTTAGGAATATTTATAGCGTCCTTTTTATATA------AACCCCCTTACTCCTCTTTACAAAATTTTG---------ATTTAATTAATTCAATTCT------TAAAAGAGGTCCTAAGAGAATTCTT------TGGGACAAAATTCTAAATGGCGTATATAATTGGTCATATAATCGTGCTTAC-ATAGATTCTTTTTATACAAAATCCTTCGCTGGAGGAATAAGAGGATTGGCTAAATTAA-CTCATTTTTTTGATCGACGGATAATTGATGG-------------------------------------------------------------------------------------------------------------------------------------------GTGCGGCTAGCATCTTTTACACATTTAGATGAAGCAAGGAATTCATCTATACCATCGGTAAAGT-----TTGGAAGACCACGACTGATCCTGAAAGGGAATGAAT--GGAAAAAATAGCATGTC
			GGATTGAGGGAGAGTTCTGAGAATGTTTCATTTTTACCGGATCAGTAGAAAAGA-AAAACCCGG-TTCGACTTCTTGGA-ATGGAAGAA---AAT--AAAGTTAGTTGGGTTGAATCAATAAATGGATAGGGCCTCGCGGCTTCAA-------TTAATTATAGGGAAAGATAAAGCAACGAGCTTCTGTTCTGAATTTG---GAATTATTTCCTGATCTAATTAGACGTTAAAAATATATTAGTGCCCGGTGCAGGAAAGCTTTCTGTCC-CATGAGTGAATTCTCAAATTTTTCAATGAATCCTAACTATTCTAAGTCTCCATTAT-------GAAACGGGGATGTGTGTGTAGAAGAAGCAGTATATTGATAAAGAAAGAAAG-TTTTTCCGAAATCAAAAGAGCGATTGGGTTG-AAAAAAT-----AAAAGATTTCTAACCATCTTGTTAT-CCTAT------AACATAGAC----------TAAAAATG-----GAAAAAATAGAGGACAGAGAATCT--------------GTTTATACTCGCCC-CCGAGGTA-TCTATCCTTACTAAAATACTTTG-TTTTGACTGTATCGCACTATGTATCATTTGATAACCCACAAATCTTCTAC-----CTT------TGGTTCAAATT------GA----ATAT-----------CAAATGGAGGAAATTCAAAGAT------ATTTACAGCTTGATAGATCT------C-----AACAACACGGCTTTCTATATCCACTTATCTTTCAGGAGTATATTTATGCACTTGCTCATG---------ATCATAGTTT------AAACCGATCTATTTTGTTA------GAAAATCC---------------AGGTTATG------ATAATAAATCCAGTTTCCTAATTGTAAAACG------------CTTAATTACTCGAAT------TTATCAACAAAATCATTTTA------TTATTTTTGCTAATGAT---TCTAA---------TC------AAAATCTATT------TTTTGGGCACAACAA------GAATTTATATTATCAAACGATATCAGAAGGACTTGCATTTATTGTGGAAATTCCATTTTATATACGATTAATATTTTCTCAA---------AA------------GGA------GAAA------GGGATATTAAAATATCATAATT------TACGATCAATTCATTCACCATTTCCTTTCTTAGAGAACAATCTTTCACATTTAAATTCTGTATTAG-ATATACTAATACCCCATCCCGTCCATCTGGAAATCTTGATTCAAAACCTTCGTTATTGGGTAAAAGACGCCTCTTCCTTGCATTTATTACGATTCTTTTTACACGAATATTGGAATTGGAATACTCTTA------------------TTAATAGAA---------AGAAACCCGG------TTTTGATTT------TT---CACC------------AAAAAGAAATCAAAAATTATTCTTCTTGTTATATAATTCTCATGTATGTGAATACGAATCCATTTTCGTCTTTCTACGTAAGCAATCTTCTCATTTGCGATCAACATCTTTTGGAGTCTTTCTTGAACGAATATATTTCTATGAAAAAATAGAACGT------CTTGTAGGAGTCTTTG------CTAA------GTATTTTCAAGCCAGTCTATGGTTGTTCAA------AGATCCTTTCATACATTATGTTAGGTATCAAGGAAAATCCATTCTGG------TTTCAAATGGGACGCCTCTTTTGATGAATAAATGGAAATCTTATCTTGTCAATTTTTGGCAATGTCATTTTGATCTTTGGTTTCACCCGGGAAGGGTCT------ATATAAACCAATTAC------CCAATTATTCCCTTAACTTTATGGGCTATCTTTCAAGTGTGCGACTAGACCATTCAATGGTACGGAGTCAAATGCTAGAAAATGCATTTCT
			AATCAATAAT--GCTATTAAGAAATTTGATACTCTTGTTCCAATTATTCCTCTTATTGGATCATTGGCTAAAGCGAAATTTTGTAACTTATTAGGACATCCCCTTAGTAAGCCAATTTGGGCTGATTTGTCAGATTCTGATATTATTGACCGATTTTGGCATATATGCAGAAACCTTTCTCATTATTATAGTGGATCTTCCAAAAAAAAGAGTTTGTATCGAATAAAGTATATACTCCGACTTTCTTGTGCGAAAACTTTGGCTCGGAAACACAAAAGTACTGTTCGTGCTTTTT------TGAAAGGA------TTAGGCTCGGAATTTTTGGAAAAATTC------CTCACGTCGGAAGAAGAAGCTCTTT------CTTTGACCTTCGCAAGAACTT-CTTCTAC---TT----TTCGGGAGA---------TATATAGA------AATCGAATTTGGTATTTGGATATTATTTATATCAATGATC-TGA-----CCAATTA-----TTAA----TGA---------
		</sequence>
		<sequence>
			<taxon idref="Alseuosmia"/>
			AAGTGTTGGATTTAAAGCAGGTGTTAAAGATTATAAATTGACTTATTATACTCCTGACTATGAAACCAAGGATACTGATATCTTGGCAGCATTCCGAGTAACTCCTCAACCTGGAGTTCCACCTGAAGAAGCAGGGGCCGCAGTAGCTGCGGAATCTTCTACCGGTACGTGGACAACTGTGTGGACCGATGGACTTACGAGCCTTGATCGTTACAAAGGGCGATGCTATAACATCGAGCCCGTTCCTGGAGAAGAAAGTCAATTTATTGCTTATGTAGCTTACCCGTTAGACCTTTTTGAAGAAGGTTCTGTTACTAACATGTTTACTTCTATTGTAGGTAATGTATTTGGGTTCAAAGCCCTGCGTGCTCTACGTCTGGAAGATCTGCGAATTCCTACTGCGTATGTTAAAACTTTCCAAGGGCCGCCTCATGGCATCCAAGTTGAGAGAGATAAATTGAACAAGTATGGTCGTCCCCTGTTGGGATGTACTATTAAACCTAAATTGGGGTTATCTGCTAAAAACTATGGTAGAGCAGTTTATGAGTGTCTTCGTGGTGGCCTTGATTTTACCAAAGATGATGAGAACGTGAACTCCCAACCTTTTATGCGTTGGAGAGATCGTTTCTTATTTTGTGCCGAAGCCCTTTATAAAGCACAGGCGGAAACAGGTGAAATCAAAGGGCATTACTTGAATGCTACTGCGGGTACATGCGAAG-AAATGATGAAAAGGGCTGTATTTGCCAGAGAATTGGGAACTCCTATCGTAATGCATGACTACCTAACAGGGGGATTCACTGCAAATACTACCTTGGCTCATTATTGCCGAGATAATGGACTACTTCTTCACATCCACCGCGCAATGCATGCAGTTATTGATAGACAGAAGAATCATGGTATGCACTTTCGTGTACTAGCTAAAGCGTTACGTTTGTCTGGTGGAGATCATGTTCACTCCGGTACCGTAGTAGGTAAACTTGAAGGGGAAAGAGAGATCACTTTGGGATTTGTTGATTTACTGCGTGATGATTTTGTTGAAAAAGATCGAAGTCGCGGTATTTATTTCACTCAAGATTGGGTCTCTCTACCGGGTGTTCTACCCGTGGCTTCGGGGGGTATTCACGTTTGGCATATGCCCGCTCTAACGGAAATCTTTGGAGATGATTCCGTACTACAGT-------------------------------------------------------------------------------------------------------------------------------------------------------------------------------------------------------------------------------------------------------------------------------------AGTTCCTATGTTAATAGGGGTGGGCCTTCTTCTTTT-TCCAACGGCAACAAAAAGTCTTCGTCGTATGTGGGCTTTTCAGAGTGTTTTATTGTTAAGTATAGTCATGNNTTTTTCGATCAATCTGTCTATTCAGCAAATAAATAATGGTTCCATCTATCAATATGTATGGTCTTGGATTATCAATAATGATTTTTCTTTAGAATTCGGCTACTTGATCGATCCGCTTACTTCTATTATGTCAATATTAATTACTACTGTTGGAATTATGGTTCTTATTTATAGTGATAATTATATGTCTCATGATCGCGGATATTTGAGATTTTTTGCTTATATGAGTTTTTTCAGTACTTCCATGTTGGGATTAGTTACTAGTCCGAATTTGATACAAATTTATATTTTTTGGGAATTGGTTGGAATGTGTTCGTATTTATTAATAGGGTTTTGGTTCACACGNCCTGTTGCGGCAAATGCTTGTCAAAAAGCATTTGTAACTAATCGTGTTGGGGATTTTGGTTTATTATTAGGAATTTTAGGATTTTATTG
			GATAACGGGTAGTTTCGAATTTCGTGATTTATTCCAAATATTCAATAACTTGATTTCTA------ATAATCAGGTAAATTTATTATTTGTTACTTTGTGCGCTGTTCTATTATTTGCCGGTGCAGTTGCTAAATCTGCACAATTCCCCCTTCATGTATGGTTACCTGATGCCATGGAAGGTCCGACTCCTATTTCCGCGCTTATACATGCTGCTACTATGGTAGCAGCGGGCATTTTTCTTGTAGCTCGACTTATGCCTCTTTTCATAGTCATACCTCATATAATGAATTTGATCTCTTTGATAGGGATAATAACAGTATTTTTAGGAGCTACTTTAGCTCTTGCTCAAAAAGACATTAAGAGGGGTTTAGCCTATTCCACAATGTCTCAATTGGGTTATATGATGTTAGCTCTAGGTATGGGGTCTTATCGAAGTGCTTTATTTCATTTGATTACTCATGCTTATTCGAAAGCATTATTGTTTTTAGGATCTGGATCCATTATTCATTCAATGGAAACTATTGTGGGATATTCTCCAGAAAAAAGTCAGAATATGGCTCTTAT-GGGAGGTTTAACAAAACATGTACCAATTACTAAAACTGCNTTTTTCTTAGGTACACTTTCTCTTTGTGGTATTCCACCCCTTGCTTGTTTTTGGTCCAAAGATGAAATTCTTAATGATAGTTGGTTGTA----------------------------------------------------------------------------------------------------------------------------------------------------------------------------------------------------------------------------------------------------------------------------------------------------------------------------------------------------------------------------------------------------------------------------------------------------------------------------------------------------------------------------------------------------------------------------------------------------------------------------------------------------------------------------------------------------------------------------------------------------------------------------------------------------------------------------------------------------------------------------------------------------------------------------------------------------------------------------------------------------------------------------------------------------------------------------------------------------------------------------------------------------------------------------------------------------------------------------------------------------------------------------------------------------------------------------------------------------------
			------------------------------------------------------------------------------------------------------------------------------------------------------------------------------------------------------------------------------------------------------------------------------------------------------------------------------------------------------------------------------------------------------------------------------------------------------------------------------------------------------------------------------------------------------------------------------------------------------------------------------------------------------------------------------------------------------------------------------------------------------------------------------------------------------------------ATATTTATGCACTTGCTCATG---------ATCATGGTTT------AAATAGATCTATTTTGTTG------GAAAATCC---------------GGGCTATG------CCAATAAATCCAGCTTACTAATTGCGAAACG------------CTTAATTACTCGAAT------GTATCAACAGAATCCTTTGA------TTCTTTCCGCTAATGAT---TCGAA---------AC------AAAATCTATT------TTTTGGACGCACCAA------GAATTTGTATTCTCAAGTAATATCAGAGGGATTTTCAGTCATTATGGAAATTCCATTTTCTCTACGATTGATATCTTCTCTA---------GA------------AAA------GAAA------AGGGTAGTCAAATCCGATAATT------TACGATCAATTCATTCAATATTTGCGTTTATAGAGGACAAATTTTCACATTTAAATTATGTCTTAG-ATATATTAATACCCTACCCAGTCCATCTGGAAATCTTGGTTCAATCTCTTCGCTACTGGCTAAAAGATGCTTCTTCTTTGCATTTATTAAGATGCTTTCTCCACGAGTATCATAATTGGAATAAGCTTA------------------TTTCTTCAA---------AGAAACCCAG------TTCTTCTTT------TT------C------------AAAAAGCAGTCAAAGACTATTCTTCTTCCTATATAATTCTCATGTATGTGAATACGAATCCATCTTCGTCTTTCTCCGTAACCAATCTTCTCATTTACGATCAACATCTTCTGGAGACCTTCTTGAACGAATATATTTCTATGGAAAAATAGAGTAT------CTTGTAGAAGTCTTTG------CCAG------GGCTTTTCAAGCCAATCTATGGTTGTTTAA------GGATCCTTTCATGCATTATGTTAGGTATCAAGGAAAATCAATTCTCG------CTTCAAAAGGGACGTTTCTTTTGATGAATAAATGGAAATATTACTTTGTCAATTTCTGGCAAGGTTATTTTTACCTGTGGTCTCAACCAGGAAGGCTCG------ATATAAATCAATTAT------CCAACCATTCCCTTGACTTTCTGGGTTATCTTTCAAGGGTTCGGCTAAAGCCTTCAGCGGCACTCAGTCAAATGTTAGAAAATTCATTTCT
			AATTGATAAT--GCTATTAAGACGTTTGATACTATTGTTCCAATTATGCCTCTGATTGGATCATTGGCTAAAGCGAAATTTTGTAACGTATTAGGGCATCCTATTAGTAAGCCGGTTTGGGCCGATTTATCAGATTCTGATATTATTCAACGGTTTGGGCGTATATACAGAAATCTTTCTCATTATCATAGCGGATCCTCACAAAAAAAGAGTTTGTATCGAATAAAGTATATACTTCGACTTTCTTGTGCTAGAACTTTAGCTCGTAAACACAAAAGTACTGTACGTGCTTTTTTGAATTTGAAAAGA------TTAGGCTCGGAATTATTGGAAGAATTC------TTTACGGCAGAAGAACAAGTTCTTT------CCTTGACCTTTCCAAGAGCTT-CTTCTAT---TT----CGCGGAGGT---------TATATAGA------AATCGGATTTGGTATTTGGATATTATTTGTATCAATGATT-TGG-----CTAATCA-----TGAA----TGA---------
		</sequence>
		<sequence>
			<taxon idref="Alstonia"/>
			AAGTGTTGGATTCAAAGCTGGTGTTAAAGAGTACAAATTGACTTATTATACTCCTGAATACGAAACCAAAGATACTGATATCTTGGCAGCATTCCGAGTAACTCCTCAACCCGGAGTTCCACCTGAAGAAGCAGGGGCCGCGGTAGCTGCCGAATCTTCTACTGGTACATGGACAACTGTGTGGACCGATGGACTTACCAGCCTTGATCGTTACAAAGGGCGATGCTACCACATCGAGCCCGTTGCTGGAGAAGAAGATCAATATATTGCTTATGTAGCTTACCCCTTAGACCTTTTTGAAGAAGGTTCTGTTACTAACATGTTTACTTCCATTGTAGGTAATGTATTTGGGTTCAAAGCCCTACGCGCTCTACGTCTGGAAGATTTGCGAATCCCTCCGGCTTATATTAAAACCTTCCAAGGCCCGCCTCATGGCATCCAGGTTGAGAGAGATAAATTGAACAAATATGGTCGTCCCCTGTTAGGATGTACTATTAAACCGAAATTGGGGTTATCCGCTAAAAACTACGGTAGGGCAGTTTATGAATGTCTTCGTGGTGGACTTGATTTTACCAAAGATGATGAAAACGTGAACTCCCAACCGTTTATGCGTTGGAGAGATCGTTTCTTATTTTGTGCCGAAGCACTTTATAAAGCACAGGCTGAAACCGGTGAAATCAAAGGGCATTACTTGAATGCTACTGCAGGTACATGCGAAG-AAATGATCAAAAGAGCTGTATTTGCTAGAGAATTGGGAGTTCCTATCGTAATGCATGACTACTTAACAGGGGGATTCACTGCAAATACTAGCTTGGCTCATTATTGCCGAGATAATGGTCTACTTCTTCACATCCACCGTGCAATGCATGCAGTTATTGATAGACAGAAGAATCATGGTATGCACTTCCGCGTACTAGCTAAAGCGTTACGTATGTCTGGTGGAGATCATATTCACGCTGGTACTGTAGTAGGTAAACTTGAAGGGGAAAGAGACATCACTTTGGGCTTTGTTGATTTACTGCGTGATGATTTTATTGAAAAAGATCGAAGTCGCGGTATTTATTTCACTCAAGATTGGGTCTCTCTACCAGGTGTTATACCGGTGGCTTCCGGGGGTATTCACGTTTGGCATATGCCCGCTCTGACCGAGATCTTTGGGGATGATTCTGTACTACAGTTCGGTGGAGGAACTTTAGGACACCCTTGGGGTAATGCGCCAGGTGCCGTAGCGAATCGAGTAGCTCTAGAAGCATGTGTAAAAGCTCGTAATGAAGGGCGCGATCTTGCTGTTGAGGGTAATGAAATTATCCGTGAGGCTAGCAAATGGAGTCCTGAACTGGCTGCTGCTTGTGAGGTATGGAAGGAGATCAGATTTAATTTTAAAGCAGTGGATACTTTGGAT---ATGCAACAGACATATCAATACGGGTGGCTCATACCTTTCATTCCACTTCCCGTTCCTATATTAATAGGGGTGGGACTTCTTCTTTT-TCCGACGGCAACAAAAAATTTTCGTCGTATGTGGTCTTTTCAGAGTGTTTTATTGTTAAGTATAGTCATGATTTTTTCAATCAATCTGTCTATTCAGCAAATAAATAGCAATTCTATCTATCAATATGTATGGTCTTGGATCATTAATAACGATTTTTCTTTAGAATTCGGCTATTTGATAGATCCACTTACTTCTATTATGTCAATATTAATCACTACCGTTGGAATTATGGTTCTTATTTATAGTGATAATTATATGGTTCATGATCAAGCATATTTGAGATTTTTTGCTTATATGAGTTTTTTCAGTACTTCCATGTTAGGATTAGTTACTAGTTCTAATTTGATACAAATTTATATTTTTTGGGAATTGGTCGGGATGTGTTCCTATCTATTAATAGGGTTTTGGTTCACACGACCTCTTGCAGCAAATGCTTGCCAAAAAGCTTTTGTAACTAATCGTGTAGGGGATTTTGGTTTATTATTAGGAATTTTAGGTTTTTATTG
			GATAACAGGTAGTTTCGAATTTCAGGATTTATTCGAAATATTCAATAACTTAATTTATA------ATAACGAGGTAAATTTTTTATTTGTTACTTTGTGTGCTGCTCTATTATTTACTGGTGCCGTTGCTAAATCTGCACAATTTCCCCTTCATGTATGGTTGCCTGATGCTATGGAAGGGCCTACCCCGATTTCCGCTCTTATACACGCTGCTACTATGGTAGCNNNNGGAATTTTTCTTGTAGCTCGGCTTCTTCCTCTTTTCATAGTTATACCTTCCATAATGAATTTCATTTCGTTAATAGCAATAATAACAGTGTTTTTAGGAGCTACTTTAGCTCTTGCTCAAAAAGACATTAAGAGAGGTTTAGCCTATTCCACAATGTCTCAATTGGGTTATATGATGTTAGCTCTAGGTATGGGGTCTTATCGAAGTGCTTTATTTCATTTGATTACTCATGCCTATTCCAAAGCATTATTATTTTTAGGATCCGGATCTGTTATTCATTCAATGGAAGCCATTGTTGGCTATTCTCCCTATAAAAGTCAGAATATGGTTCTTAT-GGGAGGTTTAAGAAAACATGTACCAATTACCAAAAATGCTTTTTTATTAGGTACACTTTCTCTTTGTGGTATTCCGCCTTTGGCTTGTTTTTGGTCCAAAGATGAAATTCTTAATGATACTTGGTTGTATTCGACGATTTTCGCAATAATAGCCTGGGTTACCGCCGGATTAACCGCATTTTATATGTGTCGGATCTATTTACTTACCTTTGAAGGACATTTAAATGTTCATT------TTCAAAATTAT------AGTGGCAAACAAAAAATCCCTTTCTATTCA------ATATCTCTATGGGG------------G---A---AAGGAGT------------TTCAAAAAGAATTAACCAAAA---TG------TGCGT------TTATTAGC---------------AATG------AGAAATAATG------AAAGTTCTTC------CTT---------------------------TTTTTCAAAAAGAACATATCGA------ATTG------A------TGATAATGTT---------ACAAATATGA------CACGACCCTTTATTACTATTGC------TCATTT------TGAGAATAAAGATAATAA---AAAACTTGATTCCTATCCTTATGAATCAGACAATACTATGTTATTCCCTCTACTTGTATTGGGCCTATTTACTTTGTTTGTTGGGTCTATAGGAATTCC------TTTCAAT------C---------AAGAGGGGAT------GGATTTCGATATATTATCTAAATGGTTAACTCCGTCTATAAACCTTTTGCATCAAAAGTCG---------------ACGGATTGGTATGAATTTTCGAAAGATGCAATTTTTTCAGTCAGTATAGGTTATTTAGGAATATTTATAGCGTCCTTTTTATATA------AAGCCCCTTATTCCTCTTTAATAAATTTAG---------ATTTACTTAATTCAGCTGG------TAAAAGAGGTCCTAAAAGAATTCTT------AGGGAAAAAATTATAAACGGCATATATGGTTGGTCATATAATCGTGCTTAC-ATAGATTCTTTTTATACAAGATTCTTAACTGGGGGAATAAGAGGATTGGCTGAATTAA-CTCGTTTTTTTGATCGACGGGTAATTGATGGAATTACGAATGGAGTTGGCCTTATTAGTTTCTTTGTAGGAGAAGCTATCAAATATGTAGGGGGCGGGCGCATCTCTTCTTATCTTTTCTTCTATTTATCGTATGTATCGATTTTTTTATTA----------------------------------------------------------------------------------------------------------------------------------------------
			------------------------------------------------------------------------------------------------------------------------------------------------------------------------------------------------------------------------------------------------------------------------------------------------------------------------------------------------------------------------------------------------------------------------------------------------------------------------------------------------------------------------------------------------------------------------------------------------------------------------------------------------------------------------------------------------------------------------------------------------------------------------------------------------------------------ATATTTACGCACTTGCTCATG---------GCCATAGTTT------AAACCGAGCTATTTTGTTG------GAAAATCC---------------AGGTTATG------ACAATAAATCCAGTTTCCTAATTGTGAAACG------------GTTAATTACTCGAAT------GTATCAACAGAATCATTTTC------TTATTTCTGCTAATGAT---TCTAA---------CC------AAAATCTATT------TTTTGGCCGCAACAA------GAATTTGTATTCTAAAATGATATCAGAAGGATTTTCATTTATTGTGGAAATTCCGTTTTCTATACGATTAATATCTTCTGAA---------GA------------ACG------GAAA------GGGATATTAAAATCTCCTAATT------TACGATCAATTCATTCAATATTTCCTTTCTTAGAGGACAATTTTTCACATTTTAATTTTGTGTTAG-ATATACTAATACCCCACCCCGTCCATCTGGAAATCTTGGTTCAAACCCTTCGCTATTGGGTAAAAGATGCCCCTTCTTTGCACTTATTACGATTCTTTCTCCGCGAGTATTGTAATTGGAATAATCTTA------------------TTGCTACAA---------AGAAACCCAG------TTTTTCTTT------TT---TAAC------------AAAAAGAAATCAAAGATTATTCTTCTTCTTATATAATTCTTATGTATGTGAATACGAATCCATTTTCGTCTTTCTCCATAATCAATCTTCTCATTTACGATCAACATCCTTTGGGGTCCTTCTTGAACGAATCTATTTCTATGAAAAAATAGAACGT------CTTGTCGAAATCTTGG------CTAA------GGATTTTCAGGCCAACTTATGCTTGTTCAA------AGATCCTTTCATGCATTATGTTAGGTATCAAGGAAAATCCATTCTGG------TTTCAAAGGGGACACCTCTTTTGATGAATAAATGGAAATCTTACCTTGTCAATTTTTGGCAATGTCATTTTGACCTGTGGTTTCACTTGGAAAGGGTCT------ATATAAAGCAATTGT------CCAATCATTCCCTTGATTTTATGGGCTATCTTTCAAGTATGCGACTAAACCCTTCAATGGTACGGAGTGAAATGCTAGAAAATGCATTTCT
			AATCAATAAT--GCTATTAAGAAATTCGATACCCTTGTTCCAATTATTCCTCTGATTGGCTCATTGGCTAAAGCGAAATTTTGTAACCTATTAGGACATCCCATTAGTAAGCCGGTTCGGACTGATTTATCAGATTCTGATATTATTGACAGATTTGGGCGTATATGCAGAAACCTTTCTCATTATCATAGTGGATCTTCCAAAAAAAAGAGTTTGTATCGAATAAAGTATATACTTCGACTTTCTTGTGCTAAAACTTTAGCTCGGAAACACAAAAGTACTGTACGGGCTTTTT------TGAAAAGA------TTAGGTTCGGAATTTTTGGAAGAATTC------CTCATATCGGAAGAAGAAGCCCTTT------CTTTGACCTTCTCAAGAGTTT-ATTCTCC---TT----TTTTTGGGG---------TCTATAGA------AGTCGGATTTGGTATTTGGATATTACTTGTATCAATGATC-TGG-----CGAATCA-----GCAA----TGA---------
		</sequence>
		<sequence>
			<taxon idref="Amphidasya_ambigua"/>
			AAGTGTTGGATTCAAAGCTGGTGTTAAAGAGTACAAATTGACTTATTATACTCCTGAATACGAAACAAAAGATACTGATATCTTGGCAGCATTCCGAGTAACTCCTCAACCTGGAGTTCCGCCTGAAGAAGCAGGGGCCGCGGTAGCTGCCGAATCTTCTACTGGTACATGGACAACTGTGTGGACCGATGGACTTACCAGTCTTGATCGTTACAAAGGGCGATGCTACAACATCGAGCNAGTTCCTGGAGAAGAAAATCAATATATTGCTTATGTAGCTTACCCCTTAGACCTTTTTGAAGAAGGTTCTGTTACTAACATGTTTACTTCCATTGTAGGTAATGTATTTGGGTTCAAAGCCCTGTGCGCTCTACGTCTGGAAGATTTGCGAGTCCCACCTGCTTATATTAAAACCTTCCAAGGCCCCGCTCATGGCATTCAAGTTGAGAGAGATAAATTGAACAAGTATGGTCGTCCCCTGTTGGGANGTACTATTAAACCTAAATTAGGTTTATCTGCTAAAAACTACGGTAGAGCTGTTTATGAATGTCTTCGTGGTGGACTTGATTTTACCAAAGATGATGAAAACGTGAACTCCCAACCATTTATGCGTTGGAGAGATCGTTTCGTATTTTGTGCCGAAGCGCTTTTTAAAGCACAGGCTGAAACGGGTGAAATCAAAGGGCATTACTTGAATGCTACTGCAGGTACATGCGAAG-AAATGATCAAAAGGGCTGTATTTGCTAGAGAATTGGGAGTTCCTATNGTAATGCATGATTACTTAACAGGGGGATTCACTGCAAATACTAGCTTGGCTCATTATTGCCGAGACAATGGCCTACTTCTTCACATTCACCGTGCAATGCATGCAGTTATTGATAGGCAGAAGAATCATGGTATGCACTTCCGCGTACTAGCTAAAGCCTTACGTATGTCTGGCGGAGATCATGTTCACGCTGGTACTGTAGTAGGTAAACTTGAAGGAGAAAGAGATATCACTTTGGGCTTTGTTGATTTACTGCGTGATGATTATATTGAAAAAGATCGAACTCGCGGTATTTATTTCACTCAAGATTGGGTCTCTCTACCAGGTGTTCTGCCTGTGCGTTCAGGAGGTATTCACGTTTGGCATATGCCTGCTCTGACCGAGATCTTTGGAGATGATTCGGTACTACAGTTCGGTGGAGGAACTTTGGGACACCCTTGGGGTAATGCGCCAGGTGCCGTAGCGAATCGAGTAGCTCTAGAAGCATGCGTACAAGCTCGGAACGAAGGGCGTGATCTTGCTGCTGAGGGTAATGAAATTGTCCGCGCGGCTAGTAAATGGAGTCCTGAACTAGCTGCTGCTTGTGAGATATGGAAGGAGATCAGATTTAATTTTAAAGCAATGGATACTTTGGAT-----------------------------------------CCTTCCACTTCCA-TTCCTATATTAATAGGGGCGGGACTTCTTCTTTT-TCCAAGAGCAACAAACAATCTTCGTCGTATGTGGTCTTTTCAGAGTGCTTTATTGTTAAGTATAGTCATGATTTTTTCACTCAATCTATCTATTCAGCAAATAAATAGAAATTCTATCTATCAATATGTATGGTCTTGGATCATTACTAATGATTTTTCTTTAGAATTCGGCTATTTAATCGATCCACTTACTTCTATTATGTCAATATTAATCACTACCGTTGGAATTATGGTTCTTATTTATAGTGATAATTATATGGCTCATGATCAAGCGTATTTGAGATTTTTTGCTTATATGAATTTTTTCAGTACTTCCATGTTGGGATTAGTTACTAGTTCTAATTTGATACAACTTTATATTTTTTGGGAATTGGTTGGGGTGTGTTCCTATCTATTAATAGGATTTTGGTTTACACGACCTCTTGCGGCAAATGCTTGCCAAAAAGCTTTTGTAACTAATCGTATAGGGGATTTTGGTTTATTATTAGGAATTTTAGGTTTTTTTTG
			GATAACGGGCAGTTTCGAATTTCGGGATTTATTCGATATATTCAATAACTTGATTTTTA------ATAATGAAGTGAATTTTTTATTTGTTACTTTGTGCGCTGTTCTATTATTGGCCGGGGCCATTGCTAAATCTGCACAATTTCCCCTTCATGTATGGTTACCTGATGCCATGGAGGGGCCCACTCCTATTTCCGCTCTTATACATGCTGCTACTATGGTAGCAGCGGGAATTTTTCTTGTAGCCCGGCTTCTTCCTCTTTTCATAGTTATACCTTACATAATGAATTTAATTTCATTGATAGGAATAATAACAGTATTATTAGGAGAGACTTTAGCTTTTGCTCAAAAAGACATTAAGAGAGGTTTAGCCTATTCCACAATGTCTCAATTGGGTTATATGATGCTAGCTCTAGGTATGGGTTCTTATCGAAGTGCTTTATTTCATTTGATTACTCATGCCTATTCCAAAGCATTATTATTTTTAGGATCCGGATCCATTATTCACTCAATGGAAACAGTTGTTGGATATTCTCCCTATAAAAGTCAGAATATGGCTCTTAT-GGGAGGTTTAACAAAACATGTACCAATTACCAAAAACACTTTTTTAGTAGGTACACTTTCTCTTTGTGGTATTCCGCCATTGGCTTGTTTTTGGTCCAAAGATGAAATTTTTAATGATAGTTGGTTGTATTCAACGATTTTCGCAATAATTGCTTGGGCTACCGCGGGATTAACCGCATTTTATATGTTTCGTATCTATTTACTTACTTTTGAAGGGCATTTAGGTGTTCATT------TTCAAAATTAC------ATTAGTAAACAAAAAATTTCCTTCTATTCC------CTATCTCTATGGGG------------T---A---AGGGAGT------------TTCCAAAAGAATTAACAAAAA---TT------TGCGT------TTATTAAC---------------AATG------AATAATAATG------AAAGTTCTTC------TTT---------------------------TTTGAAAAAAAAAATATATCAA------ATTGATGATAA------TGATAGTACT---------AGAAATGTGA------CACGGCCCTTTATTACTATTGT------TCGTTT------TGAGAA------TAAAAA------GTTTTATTCCTATCCTTATGAATCGGATAATGCTATGTTATTCCCTCTACTTGTATTAGGTCTATTTACTTTGTTCGTTGGGTCTATAGGAATTCC------TTTTAAT------C---------AAGAAGGAGT------GAATTTAGATATATTATCTAAATGGTTAACTCCATCTATAAATCTTTTGCATCAAAGGTTGAATAATTCG------ATGGATTGGTACGAATTTTTGAAAGATGCAGTTTTTTCAGTCAGTATAGCTTCTTTAGGAATATTTATAGCGTCCTTTTTATATA------AACCCCCCTATTCCTCTGTACTAAATTTGG---------ATTTAATTAATTCAGTCCTTAAAATTAAAAGAGGCCCTAAGAGATTTCTTT-----GGGGACAAAATTCTAA-------------------------------------------------------------------------------------------------------------------------------------------------------------------------------------------------------------------------------------------------------------------------GTGCGGCTATGATCTTTTACACATTTAGATGAAGCAAGGGATTCGTCCATACCATCGGTAAAGTTTGGATTGGAAGACCACGACTGATCTTAAAAGGGAATGAAG--GGAAAAAACAGCATGTC
			GGATTGAGGGAGAG---------TGTTTCATTCTTACCGGATCAGTACAAAACA-CAGACCCGG-TTCGAATTCTTGGA-ACGTAATAA---AAT--AA----AGTTGAGTTGAATGAATAAATGGATAGGGCCCTGCGGCTTCAAT------TTAATTATAGGAAAAGACAAAGCAACGAGCTTCTGTTTTGAATTTG----AATTATTTCCTGATCTAATTAGACGTTAAAAATATATTAGTGCCCAATGCGGGAAGGGTTTCT-CCC-CATGAGTGACTTCGCTTTTTTTTGAATTAATCCTAACTATTCCAACTCTCCATTAT-------GAAACGGAGATATGTGTGTCGAAGAAGCAGTATATTGATGGATGAAGAAAG-TTTTTCCAAAATCAAAAGAGCGATTCGGTTG-AAAAAAT-----AAAAGATTTCTAATCATCTTGCTAT-CCTAT------AACATAGAC----------TAAAAATG------GAAAAAGAGAGGATAGAGAATCTGGTGAT------AAGTTTCCCCCCGCCC-CCGAGGTA-TCTATACTTACTAGAATACTTTGTTTTTGACTGTATCGCACTATGTATCATTTGATAATTCCCAAATATTCTAC-----CCT------TTGTTCAAATC------TA----ATAT-----------TAAATGGAGGAAATCCAAAGAT------ATTTACAGCTTGATCGATCT------C-----ACCAATACGGCTTTCTATATCCACTTATCTTCCAAGAGTATATTTATGGACTTGCTCATG---------ATCATAGTTT------AAACCGATCTAGTTTGTTG------GAAAATTC---------------AGGTTATG------ACAATAAATCCAGTTTCCTAATTGTGAAACG------------TTTAATTACTCGAAT------GTATCAACAAAATCATAAAA------CGATTTTTGCTAATGAT---TCTAA---------TC------TAAATCTATT------TTTTGGTCGCAACAA------GAATTTATATCCTCAAACGATATCAGAAGGATTTGCATTTATTGTGGAAATTCCATTTGATCTACGATTAATATCTTCTCAA---------GA------------AGG------GAAA------AGGATATTAAAATTTCATAATT------TACGATCAATTCATTCACTATTTCCTTTCTTAGAGAACAACTTTTCACATTTTAATTCTGTCTTAG-ATATACTACTACCCCACGTCGTCCATTTTGAAATTCTGGTTCAAACCCTTCGTTATTGGGTAAAAGATGCCTCTTCCTTGCATTTATTACGATTATTTTTCCATGAGTATTGG---------ACTCTTA------------------TTGCTACAA---------AGAAACCCCC------TTTTGGTTT------TT---CACC------------AAAAAGAAATCAACGATTATTCTTCTTATTATATAATTCTCATGCATATGAATACGAATGCATTTTGGCCTTTCTCCGTAACCAATCTTCTCATTTGCGATCAACATCCTTTGGAGTCTTTCTTGAACGAATATATTTCTACGGAAAAAAAGAACGT------CTTGTAGAAGTCTTTG------CTAA------GGATTTTCGGGTTAGTCTATGGTTGTTCAA------AGACCCTTTTATGCATTATGTTAGGTATCAAGGAAAATCAATTCTGG------TTTCAAAGGGTACGCCTCTTTTAATGAATAAATGGAAATCTTATCTTGTCAATTTTTGGCAATGTCATTTTGATCTGTGGTTTAACTCGGTAAGGGTCT------ATATAAATCAACCAC------CCAATCATTCCCTTGACTTTATGGGCTATCTTTCAAGTGTGCGACTAAACCCGTCAATGGTACGGAGTCAAATGCTAGAAAATTCATTTCT
			AATCAATAAT--GCTATTAAGAAATTTGATACCCTTGTTCCAATTATTCCTCTTGTTGGATCATTGGCTAAAGCGAAATTTTGTAACCTATTAGGACATCCCGTTAGTAAGCCGGTTTGGGCTGATTTATCAGATTCTGATATTATTGACCGATTTGGGTATATATGCAGAAACCTTTCTCATTATCATAGCGGGTCTTCCAAAAAAAAGAGTTTGTATCGAATAAAGTATATACTTCGACTTTCTTGTGCTAAAACTTTGGCTCGGAAACACAAAAGTACTGTACGTGTTTTTT------TGAAAAGA------TTAGGCTCGGAATTTTTGGAGGAATTC------CTCACGTCGGAAGAAGAAGCCCGTT------CTTTGACCGTCCCAAGAGCCT-CTTCGAT---CT----TTCGGGGGG---------TATATAGA------AGTCGGATTTGGTATTTCGATATCACTTATATTTACGATC-TGA-----CCAATCA-----TCAA----TGA---------
		</sequence>
		<sequence>
			<taxon idref="Androya"/>
			AAGTGTTGGATTCAAAGCGGGTGTTAAAGAGTACAAATTGACTTATTATACTCCTGAATACGAAACCAAAGATACTGATATCTTGGCAGCATTCCGAGTAACTCCTCAACCTGGAGTTCCGCCTGAAGAAGCAGGGGCCGCGGTAGCTGCCGAATCTTCTACTGGTACATGGACAACTGTGTGGACCGATGGACTTACCAGCCTTGATCGTTACAAAGGGCGATGCTACCACATCGAGCCCGTTCCTGGAGAAACAGATCAATATATCTGTTATGTAGCTTACCCTTTAGACCTTTTTGAAGAAGGTTCTGTTACTAACATGTTTACTTCCATTGTAGGAAATGTATTTGGATTCAAAGCCCTGCGTGCTCTACGTCTGGAAGATTTGCGAATCCCTACTGCTTATATTAAAACTTTCCAAGGCCCGCCTCATGGGATCCAGGTTGAAAGAGATAAATTGAACAAGTATGGTCGTCCCCTGTTGGGATGTACTATTAAACCTAAATTGGGGTTATCTGCTAAAAACTACGGTAGAGCAGTTTATGAATGTCTTCGCGGTGGACTTGATTTTACCAAAGATGATGAGAACGTGAACTCCCAGCCATTTATGCGTTGGAGAGATCGTTTCTTATTTTGTGCCGAAGCACTTTATAAAGCACAGGCTGAAACAGGTGAAATCAAAGGGCATTACTTGAATGCCACTGCGGGTACWTGCGAAG-AAATGATGAAAAGGGCTGTATTTGCTAGAGAATTGGGAGTTCCTATCATAATGCATGACTACTTAACAGGAGGATTCACTGCAAATACTACCTTGGCTCATTATTGCCGAGATAATGGCCNANTTATTCACATTCACCGTGCAATGCATGCAGTTATTGATAGACAGAAGAATCATGGTATGCACTTCCGTGTACTAGCTAAAGCGTTACGTTTGTCTGGTGGAGATCATGTTCACTCTGGTACCGTAGTAGGTAAACTTGAAGGAGAAAGAGACATCACTTTGGGATTTGTTGATTTACTGCGTGATGATTTTATTGAAAAAGATCGAAGTCGCGGTATTTATTTCACCCAAGATTGGGTCTCTCTACCAGGTGTTATTCCTGTGGCTTCAGGGGGTATTCACGTTTGGCATATGCCTGCTCTGACCGAGATCTTTGGAGATGATTCCGTACTACAGTTCGGTGGAGAAACTTTAGGACACCCTTAGGG----------------------------------------------------------------------------------------------------------------------------------------------------------------------------------------------------ATGGAACAGACATATCAATATGNGTGGATCATACCTTTCCTTCCACTTCCAGTTCCTATGTTAATAGGAGTGGGACTTCTTCTTTT-TCCAACAGCAACAAAAAACCTTCGTCGTATGTGGGCTTTTTCGAGTATTTTATTGTTAAGTATAGTCATGATTTTTTCAATTAATCTGTCTATTCAGCAAATAAAAAGCAGTTCTATCTATCAATATGTATGGGCTTGGACCCTCGATAATGATTTTTCTTTAGAATTCGGCTACTTAATTGATCCACTTACTTCTATTATGTCAATGTTAATCACTACTGTTGGAATTATGGTTCTTATTTATAGTGATAATTATATGGCTCACGATCAAGGATACTTGAGATTTTTTGCTTATATGAGTTTTTTCAGTACTTCGATGTTGGGATTAGTTACTAGTTCGAATTTGATACAAATTTATATTTTTTGGGAATTGGTTGGAATGTGTTCCTATCTATTAATAGGGTTTTGGTTTACACGAACTCCTGCAGCAAATGCTTGTCAAAAAGCGTTTGTAACTAATCGTGTAGGGGATTTTGGTTTATTATTAGGAATTTTAGGTTTTTATTG
			GATAACGGGTAGTTTTGAATTTGGGGATTTATTCGAAATATTCAATAACTTGATTTATA------ATAATGAAGTAAATTCTACATTTATTAGTTTGTGTGCTGCTCTATTATTTGCCGGTGCAGTTGCTAAATCTGCACAATTTCCCCTTCATGTATGGTTACCTGATGCTATGGAGGGACCCACTCCTATTTCGGCTCTTATACATGCTGCTACCATGGTAGCAGCGGGGATTTTTCTAGTAGCTCGCCTTCTCCCTCTTTTCATAGTTATACCTTATATAATGAATTTCATCTCGTTGATAGGCATAATCACAGTATTATTAGGAGCTACTTTAGCTCTTGCTCAAAAAGACATTAAGAGGGGTTTAGCCTATTCGACAATGTCTCAATTGGGTTATATGATGTTAGCTCTAGGAATGGGGTCTTATCGAAGTGCTTTATTTCATTTGATTACTCATGCTTATTCTAAAGCATTATTATTTTTAGGGTCTGGATCTGTTATTCATTCAATGGAAACTATTGTTGGTTATTCTCCGGATAAAAGTCAGAATATGGTTCTTAT-GGGTGGTTTAACAAAACATGTACCGATTACCAAAACATCTTTTTTATTAGGTACACTTTCTCTTTGYGGTATTCCGCCTCTTGCTTGTTTTTGGTCAAAAGATGAAATTCTTAATGATAGTTGGTTGTATTCGCCGATTTTCGCAATAATAGCTTGGGTCACAGCAGGATTAACTGCATTTTATATGTTTCGGATCTATTTACTTACTTTTGAAGGGCATTTAAACGTTAATT------TTCAAAATTAC------AGTGGCAGCCAAAATATCCCTTTATATTCA------ATATCTCTATGGGG------------T---A---AGGGGTG------------TTCAAAAAGAATTAACAACAA---TT------TTCGT------TTATTAAA---------------AATC------AATAATAATG------AAA---------------T---------------------------TTTTTTCAAAAAGACATGTCAA------AGTG------A------TGAGAATGAA---------AGAAAAAGAAATAGGGGACGGCCTTTTATTAATATTGT------TCATTT------TGAGAA------TAAAAA------GCCTTATTCCTATCCTTATGAATCTGACAATACTATGTTATTTCCTTTACTTGTATTAGTCCTATTTACTTTATTTGTTGGATCTTTAGGAATTCC------TTTTAAT------C---------AAGAAGGAAC------AGATTTGGATATATTATCCAAATGGTTAGCTCCGTCTATTAACCTTTTACATCAAAAGTCAAAGGATTCG------GTAGATTGGTATGAATTTTTAAAGGATGCAAGTTTTTCGGTTAGTATAGCTTATTTCGGAATATTTATAGCATCCTTTTTATATA------AACCCATTTATTCCTCTTTCAAAAATTTCG---------ACTTAATTAATTTATTTGG------TAAAACAGGTCTGAAGAGAAACCAT------TGGGACAAAATTCTAAATGTCCTATATAATTGGTCATATAATCGTGCTTAT-ATAGATGCTTTTTATACAACATCCTTCACTGGGGCGATAAGAGGATTGGCTCAATTAA-CTCATTTTTTTGATAGACGAGTAATTGATGGAATTACAAATGGGGTTGGTGTTATGAGTTTCTTTGTAGGAGAAGGTATCAAATATGTAGGGGGTGGCCGCATTTCTTCTTATCTTTTCTTCTATTTCTCTTGTGTATCTATTTTTTTATTA----------------------------------------------------------------------------------------------------------------------------------------------
			------------------------------------------------------------------------------------------------------------------------------------------------------------------------------------------------------------------------------------------------------------------------------------------------------------------------------------------------------------------------------------------------------------------------------------------------------------------------------------------------------------------------------------------------------------------------------------------------------------------------------------------------------------------------------------------------------------------------------------------------------------------------------------------------------------------ATATTTATGCATTTGCTCATG---------ATCGTGGTTT------CAGTAGATCAATTTTGTCG------GAAAATCC---------------GGGTTATG------ACAATAAATCCAGTTTACTGATTGTGAAACG------------GTTAATTACTCGAAT------GTATCAACAGAATCATTTTC------TTCTTTCTTCTAATGAT---TCTAA---------CC------AAAATCCATT------TTGGGGATGCAACAA------GAATTTGTATCCTCAAATCATATTAGAGGGGTTTGCTTTTATTGTGGAAATTCCATTTTCTCTACGATTAATATCTTGTTTA---------GA------------AGG------GAAA------AAGATAGTAAAATCTCAGAATT------TACGATCAATTCATTCAATATTTCCCTTTTTAGAGGACAATTTTTCACATTTAAATTTTGTGTTAG-ATATACTAATACCCCACCCCGTCCATGTGGAAATCTTGGTTCAAACTCTTCGCTATTGGGTAAAAGATGCCTCTTCTTTGCATTTATTACGATTCTTTCTCAACAAGTATTGTAATTGGAATAGTCTTA------------------TTACTCCAA---------AGAAAGCCAG------TTCCCCTTT------TT------C------------AAAAAGAAATCAAAGATTATTCTTATTCTTATATAATTCTCATGTCTGTGAATACGAATCCATTTTCGTCTTTCTACGTAACCAATCTTCTCATTTACGATCAACATCTTCTGGAGTTTTTCTTGAACGAATCTATTTCTATGGAAAAATAGAACGT------CTTGTGAACATCTTTGTTAAGGTTAA------GGATTTTCAGGAGAACCTATGGTTGGTCAA------GGAACCTTGTATGCATTATGTTAGGTATCAAAGAAAATCCATTCTGG------CTTCAAAAGGGACGTCTCTTTTAATGAATAAATGGAAATGGTACCTTGTCACTTTTTGGCAATGGCGTTTTTCGATGTGGTTTCACCCAAGAAGGATTT------ATATAAACCAATTAT------CCAATCATTCCCTTGAATTTTTGGGCTATCTTTCAAACGTGCGAATGAACCCTTCAGTGGTACGGAGTCAAATTCTAGAAAAGTCATTTCT
			AATCAATAAT--GCTATTAAGAACTTCGATACCCTTGTTCCAATTATTCCTCTGATTGCGTCATTGGCTAAAGCGAAATTTTGTAACGTATTAGGGCATCCCATTAGTAAGCCGGTTTGGTCTGATTTATCAGATTCTAATATTATTGATCGATTTGGGCGTATATGTAGAAATCTTTCTCATTATCATAGCGGATCTTCCAAAAAAAAGAGTTTGTATCGAATAAAGTATATACTTCGACTTTCTTGTGCTAGAACTTTGGCTCGGAAACATAAAAGTACTGTACGTGCTTTTT------TGAAAAAA------TTAGGCTCAGAATTATTGGAAGAATTT------TTTATGTCGGAAGAAGACGTTCTTT------TTTTGACCTTCCCAAAAGCCT-CTTCCAC---TT----TGCGGGGAG---------TATATAGA------AGTCGGATTTGGTATTTGGATATTATTTGTATCAATGATC-TGG-----CCAATCA-----CAAC----TAAAAATTCTGA
		</sequence>
		<sequence>
			<taxon idref="Anthospermum_herbaceum"/>
			AAGTGTTGGATTCAAAGCTGGTGTTAAAGAGTACAAATTAACTTATTATACTCCTGAATACGAAACCAAAGAGACTGATATCTTGGCAGCATTCCGAGTAACTCCTCAACCCGGAGTTCCACCGGAAGAAGCAGGGGCCGCGGTAGCTGCCGAGTCTTCTACTGGTACATGGACAACTGTATGGACGGATGGACTTACCAGTCTTGATCGTTATAAAGGCCGATGCTACCACATCGAGCCAGTTGCTGGGGAAGAAGATCAATATATTGCTTATGTAGCTTACCCCTTAGACCTTTTTGAAGAAGGTTCTGTTACTAACATGTTTACTTCCATCGTAGGTAATGTATTTGGGTTCAAAGCCCTGCGCGCCCTACGTCTGGAAGATTTGCGAATTCCGATTTCTTATGTTAAAACCTTCCAAGGACCGCCTCATGGTATTCAAGTCGAGAGAGATAAATTGAACAAGTATGGTCGTCCCCTGTTGGGATGTACTATTAAACCTAAATTAGGTTTATCTGCTAAAAACTACGGTAGAGCAGTTTATGAATGTCTTCGTGGTGGACTTGATTTTACCAAAGATGATGAAAACGTGAACTCCCAACCATTTATGCGTTGGAGAGATCGTTTCTTATTTTGTGCCGAAGCAATTTTTAAATCGCAGGCTGAAACAGGAGAAATCAAAGGGCATTACTTGAATGCTACTGCAGGTACATGCGAAG-AAATGATGAAAAGAGCTATATTTGCTCGAGAATTGGGAGTTCCTATCGTAATGCACGATTACTTAACAGGGGGATTCACTGCAAATACTAGCTTGGCTCATTATTGCCGAGATAATGGCTTACTTCTTCACATTCACCGTGCAATGCATGCANTTATTGATAGGCAGAAGAATCATGGTATCCACTTCCGCGTACTAGCTAAAGCGTTACGTATGTCTGGCGGAGATCATATTCACTCCGGTACTGTAGTAGGAAAACTTGAAGGCGAAAGAGATATCACTTTGGGCTTTGTTGATTTACTGCGTGATGATTATATTGAAAAAGATCGCGCACGCGGTATTTATTTCACTCAAGATTGGGTCTCTCTACCGGGTGTTCTGCCTGTGGCTTCAGGAGGTATTCACGTTTGGCATATGCCTGCTCTGACGGAGATTTTTGGAGATGATTCGGTACTACAGTTCGGTGGAGGAACTTTGGGACACCCTTGGGGTAATGCGCCAGGTGCTGTAGCGAATCGAGTAGCTCTAGAAGCATGCGTAAAANCNCGGAATGAGGGGCGTGATCTTGCTACTGAGGGTAATGAAATTATCCGCGAGGCTACTAAATGGAGTCCTGAACTAGCGGCTGCTTGCGAGGTATGGAAGGAGATCACATNTAATTTTGCTGCAGTGGATACCTTGGAT---------------------------------------------------------------------------GGACTTCTTCTTTT-TCCAACNNCAACAAAAAATCTTCGTCGTATGTGGTCTTTTCAGAGTGTTTTATTGTTAAGTATAGTCATGCTTTTTTCAATCAATGTATCTATTCAGCAAATAAATGGAAATTCTATCTATCAATATGTCTGGTCCTGGGTCATTGTTAATGATTTTTCTTTAGACTTCGGCTATTTGATCGATCCACTTACTTCTATTATGTCAATATTAATCACTACTGTTGGAATTATGGTTCTTATTTATAGTGATAATTATATGGCTCATGATCAAGGGTATTTGAGATTTTTTGCTTATATGAGTTTTTTCAGTACTTCCATGTTAGGATTAGTTACTAGTTCTAATTTGATAGAAATTTATATTTTTTGGGAATTGGTTGGGGTGTGTTCCTATCTATTAATAGGATTTTGGTTTACACGACCTCTTGCAGCAAATGCTTGCCAAAAAGCTTTTGTAACTAATCGTATAGGGGATTTTGGTTTATTATTAGGAATTTTGGGTTTTTTTTG
			GATAACGGGYAGTTTCGAATTTCGGGATTTATTCGAAATATTCAATAACTTGATTGAGG------ATAATGAAGTGAATTTTTTATTTGTTACTTTGTGTGCTGTTCTAKTATTTGCCGGTGCCGTTGCTAAATCTGCACAATTTCCCCTTCATGTATGGTTACCCGACGCCATGGAGGGACCTACTCCTATTTCGGCTCTTATACCTGCTGCTACCATGGTAGCAGGCGGAATTTTTCTTGTAGCCCGGCTTCTTCCTCTTTTTATAGTTATACCTTACATAATGAATTTCATTTCCTTAGTAGGAATAATAACAGTATTATTAGGAGCTACTTTAGCTCTTGCTCAAAAAGACATTAAGAGAGGTTTAGCCTATTCCACAATGTCTCAATTGGGTTATATGATGCTAGCTCTCGGTATGGGGTCTTATCGAAGTGCTTTATTTCATTTGATTACTCATGCCTATTCCAAAGCCTTATTATTTTTAGGATCCGGATCTATTATTCACTCAATGGAAACAGTTGTTGGGTATTCTCCCCATAAAAGTCARAATATGGCTCTTAT-GGGAGGTTTAACAAAACATGTACCAATTACCAAAAGCACTTTTTTAGTAGGTACACTTTCTCTTTGTGGTATTCCACCGCTAGCTTGTTTTTGGTCAAAAGATGAAATTCTTGCTGATAGTTGGTTATATTCAAACAGTTTCGGAATAATAGCTTGGGTTACTGCTGGATTAACCGCATTTTATWTGTTTCGTATCTATTTACTTACTTTTGNNNGTCATTTAGGTGTTCAGA------TTCAAAATTAC------ATTGGTAAACAAAAAATTCCTTTCTATTCA------CTATCTCTATGGGG------------T---A---AGGGAGT------------TTCTAAAGGAATTAACAAAAA---TAAAAATTTGAGT------TTATTAAC---------------AATG------ACTGANAAGG------AACGTTCTTC------TTT---------------------------TTTTTCAAAAAAGATATACCCA------ATTG------A------TGATCCTGCT---------AGAAAAGTGA------CACGCCACTTTATTACTATTGT------TCATTT------TGAGAA------TGAAAA------TTTTTATTCTTATCCTTATGAATCAGATAATACTATGTTATTCCCTCTACTTGTGTTGTGTCTATTTACTTTGTTCGTTGGGGCTATAGGAATTCC------TTTAAGT------G---------AAGAAGGAGT------CGATTTAGACATATTATCTAAATGGCTAACTCCGTCGATAAATCTTTTGCCTGAAGAATTGAATAATTCG------ATGGATTGGTACGAATTTTTTAAAGATGCGGTTTTTTCAGTCAGTATAGCTTATTTAGGAATATTTATATCGTCTTTTTTATATA------AATCGTCCTATTCCTCTTTACTCAATTTTG---------ATTTAATTAATTCAGTTCTTAAAATGAAAAGCGGCCCTAAGAGACTCTTT------TGGGACAAAATTCTAAATGCCATATATAATTGGTCATATAATCGTGCTTAT-ATAGATTCCTTTTATACAATGTCTTTAACTGGAGGAATAAGAAAATCCGCTGAATTGA-TTCATTTTTTTGATCGACGGGTAATTGATGGAATTACGAATGGGTTTGGTGTTATTACTTTCTTTATAGGAGAAGCTATTAAATATTTAGGTGGTGGGCGCATCTCTTCTTATCTTTTCTTTTATCTATCATATGTATCTATTTTTTT----------------------GTGCGACTAGAATCCTTTACACATTTAGATGAAGCAAGTTATTCGTCCATACCATCGGTAAGGT-----TTGGAAGACCACGACTGATCTTAAAAAGGAATGAAT--GGAAAAAATAGCATGTC
			GGGTTGAGGGAGAG---------TGTTTGATTCTTTCCGGATCATTACAAAACA--AAAACCAGGTTTGAATTCTTGGAATGGAAGAAAATTA----------AGTTGGGTTGAATGAATAAATGGATAGGGCCCCGCGGCTTCAA-------TTAATTGTCGGAAGAGGTAAAGCAACGAGCTTCTATTTTAAATTTG----AATTATTTCCTGATCTAATTAGACGTTAAAAATATATTAGTTCCTAATGCAGGAGGGGTTTTTCCC--CATCAGTGGATTCACGGTTTTTTGAATTAATCCTAACTATTCGAATTCTCCATTAT-------GAAACGGAGATATGTGTGTCAAAGAAGCAGTATATTGAT----AAAAAGAAGTTTTTCCGAACTCAAAAGAGCGATTCGGTTGAAAAAAT------AAAAGATTTCTAATCATCTTGCCATCCCA--------AACATAGAC----------TCAAAATG------GAAAAGGCAAGAATAGAGAATCTGTTGAT------AAGTTTCTACTCGCCT-CCAAAGTA-TCTATTCTTCCTAGAATATTTTGTTTTTGACTGTATCGCACTATGTATCATTTGAAAATTTCAAAATCTTCTAC-----CTTTTTTCAAATTTCATATTCTAAATA--------------------TAAATGGAGGAAATCAAAAGAT------ATTTCCAGCTTGATAGATCT-----------CAACAGACCGGTTTTCTATATCCACTTATCTTTCAGGAGTATATTTACGGACTTGCTCATG---------GTTATAGTTT------AAACCGATCTCGTTTGTTG------GAAAAGCC---------------AAGGTATG------ATAATAAATATAGTTTCCTGCTTGTGAAACG------------TTTAATTACTCGAAT------GTATCGACAAAATCATTTTA------TTATTTTTGCTAATGAT---TCTAA---------TA------AAAATCTATT------TTTTGGTCGGAACAA------GAATTTCTACCCTCAAATGATATCAGAAGGATTTACATTTATTGTGGAAATTCCATTTGATATACGATTAATATCTTCTCAA---------AA------------AGG------AAAA------AGAATATTAAAATCTCATAATT------TACGATCAATTCATTCACTATTTCCTTTCTTAGAGAACAATTTTGTACATTTGAATTCTGTATTAG-ATATACGAATACCCCGCGCGGTCCATCTGGAAATTATGGTTCAAACCCTTCGTTATTGGGTAAAAGATGCCTGCGTCTTGCATTTATTACGATTATTTTTCCACAAGTATTGGAGTTGGAATACTCTTA------------------ATGTTACAA---------AGAAATCCCA------TTTTTCTTT------TT---CACC------------AAAAAGAAATCAAAGATTTTTTTTCTTATTATACAATTCTCATACATATGAATACGAATCCATTTTAGACTTTCTCCGTAATCAATCTTCTCATTTGCGATCAACATCTTTTGTATTCTTTCTTGAACGACTCTATTTTTATGGAAAAAAAGAACGT------CTTGTAGAAGTTGTTG------GTCA------GGATTTTCGGGTTAGTCTACGGTTGTTCAC------AGAGCCTTTCATACATTACATTAGGTATCAAGCAAAATCAATTCTGG------TTTCAAAGGGTACACCTCTTTTGATGAATAAATGGAAATCCTATCTTGTCAATTTTTGGCAATATCACTTTGATCTGTGGTTTGACTCGGGAAGGGTTT------ATATAAATCAATTTC------CCAACCATTCACTTGACTTTATGGGCTATCATTCAAGTTTGCGACTAAATCCGGTAATCGTACGGGGTCAAATGCTAGAAAATGCATTTCT
			AAGCAATAAT--CCTATTAAGGAATTGGATACGCTTGTTCCAATTATTCCTCTTATTCGATCATTGTCTAAAGCTAAATTTTGTAACCCATTAGGACATCCCATTAGTAAGGCGGTTTGGACTGATTTATCAGATTCGGATATGATTGAACGATTTGGGTATATATGCAGAAACCTTTCTCATTATTATAGTGGGTCTTCAAAAAAAAAGAGTTTGTATCGAATAAAGTATATACTTCGACTTTCTTGTGCTAAAACTTTGGCTCGGAAACACAAAAATACGGTACATATTTTTT------TGAAAAGA------TTAGGCTCGGAATTTTTGGAAGACTTC------TTCGTGTCGGAAGAAGAAGATCTTT------CTTTGACCTTCTCAAGATCTT-CTTCTAC---CT----TTGAGGGGG---------TATATAGA------GGGCGAATTTGGTATTTGGATATTGCTTATATAAATGATT-TGA-----GCAATCG-----TCAA----TGA---------
		</sequence>
		<sequence>
			<taxon idref="Antirrhinum"/>
			----------------------------------------------------------------------------GATATCTTGGCAGCATTCCGAGTAACTCCTCAACCTGGAGTTCCGCCTGAAGAAGCAGGGGCCGCGGTANNTGCCGAATCTTCTACTGGTACATGGACAACTGTGTGGACCGATGGACTTACTAGCCTTGATCGTTACAAAGGGCGATGCTACCACATCGAGCCCGTTCCTGGAGAAGCAGATCAATATATCTGTTATGTAGCTTATCCTTTAGACCTTTTTGAAGAAGGTTCTGTTACTAACATGTTTACTTCCATTGTAGGAAATGTATTTGGATTCAAAGCCCTGCGTGCTCTACGTCTGGAAGATCTGCGAATCCCTGNTGCTTATGTTAAAACTTTCCAAGGTCCGCCTCACGGGATCCAAGTTGAGAGAGATAAATTGAACAAGTATGGTCGTCCCCTGTTGGGATGTACTATTAAACCAAAATTGGGGTTATCCGCTAAAAACTACGGTAGAGCATGTTATGAATGTCTTCGAGGTGGACTTGATTTTACCAAAGATGATGAGAACGTGAACTCCCAGCCATTTATGCGTTGGAGAGACCGTTTCTTATTTTGTGCCGAAGCAATTTATAAATCACAGGCAGAAACAGGTGAAATCAAAGGTCATTACTTGAATGCTACTGCGGGTACATGCGAAG-AAATGATGAAAAGAGCTGTATTTGCTAGAGAATTGGGAGTTCCTATCATAATGCATGACTACTTAACAGGAGGATTCACTGCAAATACTAGCTTGGCTCATTATTGCCGAGATAATGGCCTACTTCTTCACATTCACCGTGCAATGCATGCAGTTATTGATAGACAGAAGAATCATGGTATACACTTCCGTGTACTAGCTAAAGCGTTACGTATGTCTGGTGGAGATCATATTCACTCTGGTACCGTAGTAGGTAAACTTGAAGGAGAAAGAGAGATCACTTTGGGCTTTGTTGATTTACTGCGTGATGATTTTATTGAAAAAGATCGAAGTCGCGGTATTTATTTCACTCANGATTGGGTCTCTTTACCAGGTGTTATTCCCGTGGCTTCAGGGGGTATTCACGTTTGGCATATGCCTGCTCTGACCGAGATCTTTGGAGATGATTCCGTACTACAGTTTGGTGGAGGAACTTTAGGACACCCTTGGGGTAATNCGCCAGGTGCCGTAGCTAACCGAGTAGCTCTAGAAGCATGTGTACAAGCTCGTAATGAAGGACGTGATCTTGCTGCTGAGGGTAATACCATTATCCGTGAAGCTAGCAAATGGAGTCCTGAACTAGCTGCTGCTTGTGAGGTATGGAAAGAGATCAAATTTGAGTTTAAACCAGTGGATACTTTGGAT--------------------------GTGGAGCATACCTTTCGTTCCACTTCCAGTTCCTATGCTAATAGGAGTGGGACTTCTTCTTTT-TCCGACAGGAANAAAAAATCTTCGTCGTATGTGGGCTTTTCTAAGTATTTTATTGTTAAGTATAGTCATGGTTTTTTCAACTCATCTTTCTATTCATCAAATAAATAGCAATTCTATCTATCAATATGTATGGTCTTGGACTCTCGATAATGATTTTTCTTTAGAATTTGGTTATTTGATCGATCCACTTGCTTCTATTATGTCAATGTTAATCACTACTGTTGGAATTATGGTTCTTATTTATAGTGATAATTATATGGCTCACGATCAAGGATACTTGAGATTTTTTTCTTATATGAGTTTTTTCAGTACTTCGATGTTGGGACTAGTTACTAGTTCGAATTTGATACAAATTTATATTTTTTGGGAATTGGTTGGAGTGTGTTCTTATCTTTTAATAGGGTTTTGGTTCACAAGACCTCTTGNNNCAAANNNNTGTCAAAAGTCGTTTGTAACAAATCGTGTAGGGGATTTTGGTTTATTATTAGGAATTTTAGGTTTTTATTG
			GATAACAGGTAGTTTTGAATTTCGGGATTTATTCGAAATATTCAATAACTTGATTTATA------ATAATGAAGTAAATTTTCCATTTGTGACTTTGTGTGCTACTCTATTATTTTCCGGTGCAGTTGCGAAATCTGCACAATTTCCCCTTCATGTATGGTTACCTGATGCGATGGAAGGCCCTACTCCTATTTCGGCTCTTATACATGCTGCTACTATGGTAGCAGCGGGGATTTTTCTTGTAGCTCGCCTTCTTCCTCTTTTTCTAGTTATACCTTATATAATGAATTTGATCTCGTTGATAGGTATAATCACAGTATTATTAGGAGCTACTTTAGCTCTTGCTCAAAAAGACATTAAGAGGGGTTTAGCCTATTCGACAATGTCTCAATTGGGTTATATGATGTTAGCTTTAGGAATGGGGTCTTATCGAAGTGCTTTATTTCATTTGATTACTCATGCTTATTCCAAAGCATTATTATTTTTAGGGTCTGGATCTGTTATTCATTCAATGGAAACTATTGTTGGCTATTCTCCGGATAAAAGTCAGAATATGGTTCTTAT-GGGCGGTTTAACAAAACATGTACCGATTACCAAAACTTCTTTTTTATTAGGTACACTTTCTCTTTGTGGTATTCCACCTCTTGCTTGTTTTTGGTCAAAAGATGAAATTCTTAATGATAGTTGGTTATATTCACCAATTTTTGCAATAATAGCTTGGGCCACAGCAGGGTTAACTGCATTTTATGTGTTTCGGATCTATTTACTCACTTTTGAGGGGCATTTAAATATTAATT------TTCAAAATTAC------AGTGGCAACAAAAATACCCCTTTATATTCA------ATATCTCTATGGGG------------T---A---AAGGGTG------------TTCAAAAAGAATTACCAAAAA---TT------TTCGT------CTATTAAG---------------AATG------AATAATAATG------AAAGTTCTTC------CTT---------------------------TTTTTCGAAAAAGACATATCTA------AGTG------C------GGAGAATAGA---------AAAAAAACAAATGGGGCGCGACCTTTTATTAAGATTCT------TTATAT------TGAAAA------TAAAAA------GACCTATTCCCATCCTTATGAATCGGACAATACTATGTTATTTCCTTTACTTGTATTAGTCCTATTTACTTTATTTATTGGATCTCTAGGAATTCC------TTTTAAT------C---------AAGAAGGGAG------AGATTTGGATATATTAACCAAATGGTTAGCTCCGTCTATCAATCTTTTACATCAAAAATCAAAGGATTCG------ATAGATTGGTATGAATTTTTGAAAGATGCTATTTTTTCAGTCAGTATAGCTTATTTCGGAATACTTCTAGCATCCTTTTTATATA------AACCTATCTATTCCTCTTTCCAAAATTTTG---------ACTTAATTAATTCATTTGT------TAAAACAGGTCCGAAAAGAAGCCGT------TGGGATAAAATTTTAAATAGCCTATATGAGTGGTCATATAANCGNGCTTTT-ATAGATGTTTTTTATACAACATTTTTTACTGGGTCAATAAGAGGATTGGCTCAATTAA-CTCATTTTTTTGACAGACGAGTAATTGATGGAATTACAAATGGAGTTGGTATTATGAGTTTCTTTGNA----------------------------------------------------------------------------------------------------------------------------------------------------------------------------------------------------------------------------------
			------------------------------------------------------------------------------------------------------------------------------------------------------------------------------------------------------------------------------------------------------------------------------------------------------------------------------------------------------------------------------------------------------------------------------------------------------------------------------------------------------------------------------------------------------------------------------------------------------------------------------------------------------------------------------------------------------------------ATGGAGGAAATCCAAAGAT------ATTTACAGCTAGATAGATCT-----------CAACAACATGACTTCCTATATCCACTTATCTTTCAGGAGTATATTTATGCATTTGCTCATG---------ATCGTGGTTT------CGGTCGATCTATTTTGTCG------GAAAATCC---------------GGGTTATG------ACAAAAAATCCAGTTTACTGATTGTGAAACG------------GTTAATTACTCGAAT------GTATCAACAGAATCATTTTA------TTGGTTCTACTAATGAT---TCGAA---------CC------AGAATCCATT------TTTGGGGCGCAACAA------AAATTTGTATTATCAAATCATATCAGAGGGGTTTGCATTTATTGTGGAAATTCCATTTTCTCTACGATTAATATCTTCTCGA---------GA------------AGG------GAAAAATAAAAAGATAGTAAAATCTCAGAATT------TACGATCAATTCATTCAATATTTCCCTTTTTAGAAGATAATTTTTCACATTTAAATTTTGTGTTAG-ATATATTAATACCCTACCCTGTCCATGTGGAAGTCTTGGTTCAAACTCTTCGATATTGGGTAAAAGATGCCTCTTCTTTGCATTTAGTACGATTCTTTCTSNACGAGTATTGTAATTGGAATAGTCTTA------------------TTCTTCCAA---------AGAAAGCCAG------TTTCTCTTG------TT------C------------AAAAATAAATCAAAGATTGTTTTTATTCTTATATAATTCTCATGTATGTGAATACGAATCCATTTTCGTCTTCCTACGTAACCAATCTTCTCATTTACTATCAACATCTTCTGGAGTTCTTCTTGAACGAATCTATTTCTATGGAAAAATAGAATGT------CTTGTGAACGTTTTTGTTAAGGTTAA------GGATTTTCAGGCGAATCTATGGTTGGTCAA------AGAACCTTGCATGCATTATGTTAGGTATCAAAGAAAATCAATTCTGG------CTTCAAAAGGGACGTTTCTTTTAATAAAAAAATGGAAATGTTACCTTATGACTTTTTGGCAATGGCATTTTTTGCTTTGGTTTCAGCCAAGAAGGATTT------ATATAAACCAATTAT------CCAACCATTTCCTTGAATTTTTAGGCTATCTTTCAAACGTACGAATGAATCCTGCAGTGGTACGGAGTCAAATTTTAGAAAATTCATTTCT
			AATGAATAAT--TCTATTAAGAAGTTTGATACCCTTGTTCCAATTAGCCCTCTGATTGCGTCATTGGCTAAAGCGAAATTTTGTAACGTATTAGGGCATCCCATTAGTAAGCCGGTTCGGGCTGATTTATCAGATTCTAATATTATTGACCGATTTGGGCATATATGCAGAAATCTTTCTCATTATCATAGTGGATCTTTCAAAAAAAAGAGTTTATATCGAATAAAGTATATACTTCGACTTTCTTGTGCTAGAACTTTAGCTCGGAAACACAAAAGTACTGTACGTGCTTTTT------TGAAAAGA------TTAGGCTCGGATTTATTGGAAGAATTT------CTTATGTCGGAAGAAGACGTTCTTT------CTTTGACCTTCCCAAAAGCTT-CTTCCAC---TT----TGCGGGGAG---------GGTATAAA------AGTAGGATTTGGTATTTGGATATTATTTATATCAATGATC-TCG-----CCAATTA-----CAAA----TAAAAATTCTGA
		</sequence>
		<sequence>
			<taxon idref="Apium"/>
			----GTTGGATTCAAAGCTGGGNTTAAAGATTACAAATTGACTTNTNATACTCCTGAATATGAAACCAAAGATACTGATATCTTGGCAGCATTCCGAGNAAGTCCTCAACCTGGAGTTCCACCTGAAGAAGCGGGGGCCGCNGTAGCTGCCGNATCTTCTACTGGTACATGGACNACNGTGTGGACCGATGGANTTACCAGTCTTNATCGTTACAAAGGGCGCTGCTACGGTATCGAGCCNGTNGTCGGAGAAGAAAATCNANATATCGNTTATGTAGNTTACCCATTAGACCTTTTTGAAGAAGGTTCTGTTACTAACATGTTTACTTCCATTGTAGGTAATGTATTTGGGTTCAAAGCCCTGCGCGCTCTACGTCTGGAAGATCTGCGAATCCCCGTTGCTTATGTTAAAACTTTCCAAGGACCGCCTCATGGCATCCAAGTTGAGAGAGATAAATTGAACAAGTATGGTCGTCCCCTGTTGGGATGTACTATTAAACCTAAATTGGGGTTATCCGCTAANAACTACGGTAGAGCGGTTTATGAATGTCTCCGCGGTGGACTTGATTTTACCAAAGACGATGAGAATGTAAACTCCCAACCATTTATGCGTTGGAGAGATCGTTTCTTATTTTGTGCCGAAGCAATTTATAAAGCACAGGCTGAAACTGGTGAAATCAAAGGGCATTACTTGAATGCTACTGCGGGTACATGTGAAG-AAATGATGAAAAGGGCTATATTTGCCAGAGAATTGGGAGTTCCTATCGTAATGCATGATTACTTAACAGGGGGATTCACTGCAAATACTAGCTTAGCCCATTATTGCCGAGATAATGGCCTACTTCTTCACATCCACCGCGCAATGCATGCAGTTATTGATAGACAGAAGAATCATGGTATACACTTCCGTGTACTAGCTAAAGCGCTACGTATGTCTGGTGGAGATCATATTCACTCCGGTACCGTAGTAGGTAAACTTGAAGGGGAAAGAGACATCACTCTGGGCTTTGTCGATTTACTGCGTGATGATTTCATTGAAAAAGATCGAAGTCGCGGTATTTATTTCACCCAAGATTGGGTCTCTCTACCAGGCGTTCTACCCGTTGCTTCGGGGGGTATTCACGTTTGGCATATGCCTGCTCTGACCGAGATCTTTGGGGATGATTCCGTACTACAGTTCGGTGGAGGAACTTTAGGACACCCTTGGGGAAATGCACCCGGTGCCGTAGCTAATCGAGTAGCTCTAGAAGCATGTGTACAAGCTCGTATTGAGGGGCGTGATCTTGCTAGTGAAGGGAATGAAATTATCCGTGAGGCTACTAAATGGAGCCCCGAACTAGCTGCTGCTTGTGAAGTATGGAAGGAGATCAAATTCGAATTTCAAGCAATGGATACNTTGTAA-------------------------------------------------------------------TAGGAGCGGGACTTCTTCTTTT-TCCGTCGGCAACAAAAAGTCTTCGCCGTATGTGGGCTTTTCAAAGTGTTTTTTTGTTAAGTATAGTCATGATTTTTTCGATCAATCTGTCTATTCAACAAATAAATGGTAGTTCTATCTATCAATATGTATGGTCTTGGATCATTAATAATGATTTTTCTTTAGAATTCGGTTACTTGATCGACCCACTTACTTCTATTATGTCAATATTAATCACTACTATTGGAATTATGGTTCTTATTTATAGTGATAATTATATGTCGTATGATCAAGGATATTTGAGATTTTTCGCTTATATGAGCTTTTTCAGTACTTCTATGTTAGGATTAGTTACTAGTTCTAATTTGATACAAATTTATATTTTTTGGGAATTAGTAGGAATGTGTTCGTATCTATTAATAGGGTTTTGGTTCACACGGCCTGTTGCTGCAAATGCTTGCCAAAAAGCATTTGTAACTAATCGTGTTGGGGATTTTGGTTTATTATTAGGAATTTTAGGTTTTTATTG
			GATAACAGGGAGTTTCGAATTTCGAGATTTATTCAAAATATTCAATAACTTGATTTCTAATAATCATAATGAAGTCAATTTTTTATTTGTTACTTTCTGTGCTGTTCTATTATTTGGCGGTGCGGTTGCTAAATCTGCACAATTTCCCCTTCATGTATGGTTACCGGATGCCATGGAGGGGCCTACTCCTATTTCAGCTCTTATACATGCTGCTACTATGGTAGCTGCGGGCATTTTTCTTGTAGCTCGGCTTATTCCTCTTTTCATAGTCATCCCTCACATAATGAATTGCATCTCTTTGGTAGGAGTAATAACAATATTATTCGGGGCTACTTTTGCCCTTGCTCAAAAAGACATTAAGAGGGGTTTAGCCTATTCTACAATGTCTCAATTGGGTTATATGATGTTAGCTCTAGGTATGGGGTCTTATCGAAGTGCTTTATTTCATTTGATTACTCATGCTTATTCGAAAGCATTATTATTTTTAGGATCCGGATCCGTTATTCATTCAATGGAAACTCTTGTTGGATATTCTCCAAATAAAAGTCAGAATATGGTTTATAT-GGGGGGTTTAACAAAACATATCCCAATTACCAAAACCGCTTTTTTATTAGGTACACTTTCTCTTTGTGGTATTCCGCCTCTTGCTTGTTTTTGGTCTAAAGATGAAATTCTTAATGATACTTGGTTGTATTCACCAATTTTCGCAATAATAGCTTGGTTTACAGCGGGATTAACCGCATTTTATATGTTTCGAATCTATTTACTTACTTTTGAAGGACATTTAAACGTTCATT------TTCAAAATTAT------AGTGGCAAAAAGAATACTCCCTTCTATTCA------ATATCTCTATGGGG------------T---A---AAGAAGA------------TTCAAAAAGAATTAACAAAAA---TT------TTCGT------TTATTAACGTTATTAA------CAATG------AAAAATCATC------ATATTTTTTC------TTT---------------------------TTTTTCAAAAAAAACGTATCTA------ATTG------A------TCAGAATGCA---------AGAAACATCA------CACAACCTTTTATTACTATTAC------CCGTTT------TGGAAA------TAAGAA------GTTTTTTTCGTATCCTTATGAATCGGATAATACTATGTTATTTCCTATACTTGTATTGGTTCTATTTACGTTGTTCGTTGGATCCCTAGGAATTCC------TTTCAAC------C---------AAGAAGGAGT------GTATTTGGACATATTATCAAAATGGTTAACTCCGTCTATAAACCTTTTACATCAAAATTTGAATAATTTA------ATAGATTGGTATGAATTTTTGAAAGATGCTCTTTTTTCAGTTAGTATAGCTCTTTTTGGAATATTTATAGCCTTTTTTTTATATA------AACCTGTTTATTCATCTTTGCAAAATTGGG---------ACTTAATCAACTCTTTTGT------TAAAACTGGTCCTAAAAGAATTCTT------TTGGACAAAATACTAAATGGTATATATGATTGGTCATATAATCGTGGTTAC-ATAGATGCTTTTTATGCAAGATTTTTTATTGGGGGAATAAGAGGATTGGCTAAGTTAA-CTTCTTTTTTTGATAGACGGGTTATTGATGGAATTACTAATGGAGTTGGTGTTTTGAGTTTCTTTGTAGGCGAAGGTATCAAATCTGTAGGTGGTGGGCGCATCTCTTCTTATCTTTTCTTGTATTTCTTTTTTGTAGCAATCATTTTATTA----------------------------------------------------------------------------------------------------------------------------------------------
			------------------------------------------------------------------------------------------------------------------------------------------------------------------------------------------------------------------------------------------------------------------------------------------------------------------------------------------------------------------------------------------------------------------------------------------------------------------------------------------------------------------------------------------------------------------------------------------------------------------------------------------------------------------------------------------------------------------------------------------------------------------------------------------------------------------ATATTTATGCACTTGCGCATG---------ATCATGGTTTAAATAGAAATAGATCCATTTTGTTG------GAAAATGC---------------AGGTT---------CTAATAAATTCAGCTTACTAATTGTGAAACG------------TGCAATTGAGCAAATGTATCAGTATAAACAGAATCATTTGA------TTCTTTTTGCTAATGAT---TTAAA---------CC------AAAATCCCTT------TTTGGGGCGCAACAA------GAATTTTAATTTTCAAATGATATCAGAAGGATTTGCAGTCATTGTAGAAATTCCGTTTTATCTCCAATTATTATCTTCGCTA---------GA------------AAG------GAAA------GGAATAGTTAAATCTCATAATT------TACGATCAATTCATTCAATATTCCCTTTTGTAGAGGACAAATTTTCACATTTAATTTATGTGTTAG-AGATACTAATACCCTACCCAGCCCATCTGGAAATATTGGTTCAAACTCTTCGCTATTGGGTAAAAGACGCTTCTTCTTTACATTTATTAAGATTCTTTCTCCACGAGTATCGTAGTTGGAATACTCCAA------------------------------------ATAAAGCCAG------TTCTTGTTT------TT------C------------AAAAAGAAATCAAAGGTTTTTCTTCGTCCTATATAATTCTTATCTATGTGAATACGAATCCATCTTCGTCTTTCTTCGTAACCAATCTTCTCATTTATGCTCAACGTCTTCTGGAACCCTTCTTGAACGAATCTTTTTCTATGGAAAAATAGAACATCTTGGACTTGTAGAAGCTTTTG------CTAA------GGCCTTTCAGGACAATCTATGGTTGTTTAA------GGACCCTTTCATGCATTATATTAGGTATCAAGGAAAATCAATTCTCG------CTTCAAAAGGGACGCCCCTTTTGATGAAAAAATGGACATATTTTTTTGTCAATTTATGGAAATGTCATTTTTACCTATGGTCTCAGCCGGGACGGGTCT------GTATAAACCAATTAT------ATAATCATTCCCTAGCTCTTCTGGGCTATCTATCAAGTGCGCGACTAAATCCTTCAATGATACGCAGTCAAATGCTAGAAAATGCATTTCT
			AATTGATAAT--CCTATTAATAAGTTCGATACTCTTGTTCCAATTGTTCCTCTGATTGGATCATTGGCTAAGGCGAGATTTTGTAACGTATTGGGGCACCCTATTAGTAAGGCGGTTTGGACTGATTTATCAGATTCTGATATTGTTGTCCGATTTGGGAGTATCTGCAGAAATCTTTCTCATTATTATAGTGGATCCTCACAAAAAAAGAGTTTGTATCGAATAAAGTATATACTTCGACTGTCTTGTGCTAGAACTTTGGCTCGTAAACATAAAAGTACTGTACGTGCTTTTT------TGAAAAGA------TCGGGCTCGGGGTTATTGGAAGAATTC------TTTACGGCGGAAGAGCAAGTCCTTT------ATTTGACCTTTCCAAGAGCTT-CTTCCAC---TT----CGCAGAGAT---------TATATAGA------AGGCGTATTTGGTATTTGGATATTATTTGTATCAATGATT-TGG-----CCAGTCATGAATTGAA----TGA---------
		</sequence>
		<sequence>
			<taxon idref="Apodytes"/>
			----GTTGGATTCAAAGCTGGTGTTAAAGATTACAAATTGACTTATTATACTCCTGACTATGAAACCAAGGATACTGATATCTTGGCAGCATTCCGGGTAACTCCTCAACCTGGAGTTCCTGCTGAAGAAGCAGGGGCCGCGGTAGCTGCCGAATCTTCTACTGGTACATGGACAACTGTGTGGACCGATGGCCTTACCAGCCTTGATCGTTACAAAGGGCGATGCTACCACATCGAGCCCGTTGCTGGAGAAGAAAGTCAATTTATTGCTTATGTAGCTTACCCCTTAGACCTTTTTGAAGAAGGTTCTGTTACTAACATGTTTACTTCCATTGTGGGTAATGTATTTGGGTTCAAAGCCCTGCGTGCTCTACGTCTGGAAGATCTACGAATCCCTACTGCTTATGTTAAAACTTTCCAAGGCCCTCCTCATGGCATCCAAGTTGAGAGAGATAAATTGAACAAGTATGGCCGTCCCCTGTTGGGATGTACTATTAAACCTAAATTGGGGTTATCTGCTAAAAACTACGGTAGAGCAGTTTATGAATGTCTTCGCGGTGGACTTGATTTTACCAAAGATGATGAGAACGTGAACTCCCAACCCTTTATGCGTTGGAGAGATCGTTTCGTATTTTGTGCCGAAGCACTTTATAAAGCACAGGCTGAAACAGGTGAAATCAAAGGGCATTACTTGAATGCTACTGCGGGTACATGCGAAG-AAATGATGAAAAGGGCTGTATTTGCTAGAGAATTGGGAGTTCCTATCGTAATGCATGACTACTTAACAGGGGGATTCACTGCAAATACTACCTTGGCTCATTATTGCCGAGATAATGGCCTACTTCTTCACATCCACCGTGCAATGCATGCAGTTATTGATAGACAGAAGAATCATGGTATGCACTTTCGTGTATTAGCTAAAGCGTTACGTATGTCTGGTGGCGATCATATTCACGCTGGTACCGTAGTAGGTAAACTTGAAGGGGAAAGAGACATCACTTTGGGCTTTGTTGATTTACTGCGTGATGATTTTATTGAAAAAGATCGAAGTCGCGGTATTTATTTCACTCAGGATTGGGTCTCTCTACCAGGTGTTCTGCCGGTGGCTTCGGGTGGTATTCACGTTTGGCATATGCCTGCTCTGACCGAGATCTTTGGGGATGATTCCGTACTACAGTTCGGTGGAGGAACTTTAGGACACCCTTGGGGAAATGCACCGGGTGCCGTAGCTAATAGAGTAGCTCTAGAAGCATGTGTACAAGCTCGTAATGAGGGACGTGATCTTGCTCGTGAGGGTAATGAAATTATCCGTGAGGCTAGCAAATGGAGTCCTGAACTAGCTGCTGCTTGTGAGGTATGGAAGGAGATCAAATTTGAATTTCCAGCAATGGATACTTTGTAA-----------------------------GATCATACCTTTCATTCCACTTACAGTTCCTATGTTAATAGGAGTGGGACTTCTTCTTTT-TCCAACGGCAACAAAAAATCTTCGTCGTATGTGGGCTTTTCATAGTGTTTTATTATTAAGTATAGTCATGATTTTTTCGATCAATCTGTCTATTCAACAAACAAATAGCAGTTTTATCTACCAATATGTATGGTCTTGGATCATTAATAATGATTTTTCTTTAGAATTCGGCTACTTGATCGACCCACTTACTTCTATTATGTCAATATTAATTACTACTGTTGGGATTATGGTTCTTATTTATAGTGATAATTATATGTCTCATGATGAAGGATATTTAAAATTTTTTGCTTATATGAGTTTTTTCAGTACTTCCATGTTGGGATTAGTTACTAGTTCAAATTTGATACAAATTTATATTTTCTGGGAATTGGTTGGAATGTGTTCGTATCTATTAATAGGGTTTTGGTTCACACGACCTATTGCGGCAAATGCTTGTCAAAAAGCATTTGTGACTAATCGTATAGGCGATTTTGGTTTATTATTAGGAATTTTAGGTTTTTATTG
			GATAACAGGTAGTTTCGAATTTCGGGATTTATTCGAAATATTCAATAATTTGATTTATA------ATAATGAGGTCCATTTTTTATTTGTTACTTTGTGTGCCGTTCTATTATTTGCCGGTGCAGTTGCTAAATCTGCGCAATTCCCCCTGCATGTATGGTTACCTGATGCCATGGAGGGGCCTACTCCGATTTCGGCTCTTATACATGCTGCTACTATGGTAGCAGCGGGAATTTTTCTTGTAGCTCGGCTTCTTCCTCTTTTCCTAGTCATACCTTACATAATGAATTTAATCTCTTTCATAGGGATAATAACAGTATTATTAGGAGCTACTTTAGCTCTTGCTCAAAAAGACATTAAGAGAGGTTTAGCCTATTCCACAATGTCTCAATTGGGTTATATGATGTTAGCTCTAGGTATGGGGTCTTATCGAAGTGCTTTATTTCATTTGATTACTCATGCTTATTCGAAAGCCTTATTGTTTTTAGGATCCGGATCCGTTATTCATTCAATAGAAACCATTATTGGATATTCTCCAGATAAAAGTCAGAATATGGTTCTTAT-GGGAGGTTTAACAAAACATGTGCCAATTACTAAAACTGCTTTTTTATTAGGTACACTTTCTCTTTGTGGTATTCCGCCCCTTGCTTGTTTTTGGTCCAAAGATGAAATTCTTAATGATAGTTGGTTGTATTCACCAATTTTTGCAATAATAGCTTGGGCCACAGCGGGATTAACCGCATTTTATATGTTTCGGATTTATTTACTTACTTTTGAGGGACATTTAAACATTTATT------TTCAAAATTAC------AGTAGCAAAAAAAATACCTCCCGCTATTCA------ATATCTCTATGGGG------------T---A---AAGGGGG------------TTTGAAAAAAATTAAAAAAAC---TT------TTCAT------TTATTAACTTTTTTAA------AAATG------AATAATAATG------AAAGCACTTC------TTT---------------------------TTTTTCAAAGAAGACATATCGA------ATTG------A------TGAGAATATA---------AGAAACATGG------CCCGACCTTTTATTACTATTAA------TCATTT------TGGCAA------TAAGAA------GACTTATTCGTATCCTTATGAATCGGACAATACTATGTTATTCCCTCTACTTGTATTGGTCCTATTTACTTTGTTTGTTGGATCTTTGGGAATTCC------TTTCAAT------C---------AAGAAGGAGT------GGATTTGGATATATTATCCAAATGGTTAACTCCGTCTATAAACCTTTTACATCCAAATTCAAATCATTTT------ATGGATTGGTATGAATTTGTGAAAGATGCAGTTTTTTCAGTCAGTATATCTTATTTTGGAATATTTATAGCGTCTTTTTTGTATA------AACCTGTTTATTCATCTTTAAACAATTTGA---------ACTTAATTAATTCATTTGT------TAAAACAGGTCTTAAAAGAATTCTT------TGGGACAAAATATTAAACGGTATATATGATTGGTCATATAATCGTGCTTAC-ATAGATGCTTTTTATGCAACATCTTTAACTGGGGGGATAAGAGGATTGGCTGAATTAA-CTCATTTTTTTGATAGACGAGTAATTGATGGAATTACGAATGGAGTTGGTGTTATGAGTTTCTTTGTAGG--------------------------------------------------------------------------------------------------------------------------------------------------------------------------------------------------------------------------------
			------------------------------------------------------------------------------------------------------------------------------------------------------------------------------------------------------------------------------------------------------------------------------------------------------------------------------------------------------------------------------------------------------------------------------------------------------------------------------------------------------------------------------------------------------------------------------------------------------------------------------------------------------------------------------------------------------------------------------------------------------------------------------------------------------------------ATATTTATACACTTGCTCATG---------ATCATGGTTT------AAATAGATCGATTTTGTTG------GAAAATGC---------------AGGTTATG------ACAATAAATCCAGCCTACTAATTGTGAAACG------------TTTAATTATTCGAAT------GTATCAACAGAATCATTTGA------TTATTTCTGCTAATGAT---TTTAA---------CC------AAAATCAATT------TTGTGGGCGTAACAA------GAATTTTTATTTGAAAATGATATCAGAGGGATTTGCAGTCATTGTGGAAATTCCATTTTCTCTACGATTAATATCTCCTCTA---------GA------------GGA------GAAA------GATATAGTAAAATCTCATAATT------TACGATCAATTCATTCAATATTTCCTTTTTTAGAGGACAATTTTTCACATTTAAATTATGTGTTAG-ATATACTAATACCCCACCCCGTCCATCTGGAAATCTTGGTTCAAACTATTCGCTATTGGGTAAAAGATTCCTCTTCTTTGCATTTCTTACGATTCTTTCTCCACGAGTATCGTAATTGGAATGGTCTTA------------------TTACTCCAA---------AGAACCCCAG------TTTTTCGTT------CT------C------------AAAAAGAAATCAAAGATTATTCTTATTCTTATATAATTCTCATGTATGTGAATATGAATCCATCTTCGTCTTTCTCCGTAACCAATCTTCTTATTTACGATCAACATCTTCTGGAGCCTTTCTTGAACGAATCCATTTCTATGGAAAAATAGAACAT------CTTGTAGAAGTCTTTG------CTCA------AGCTTTTCAGGCCAACCTATGGTTGTTCAA------GGATCCTTTCATACATTATGTTAGGTATCAAGGAAAATCAATTCTGG------CTTCAAAGGGGACGTCTCTTTTGATGAATAAATGGAAATATTACCTTGTCAATTTTTGGCAATGTCATTTTTACCTGTGGTCTCACCCAGGAAGGATCT------ATATAAAACAATTAT------CCAATCATTCCCTTGACTTTATGGGCTATCTTTCAAGTGTGCGACTAAACCCTTCAATGGTACGGAGCCAAATGCTAGAAGATTCATTTCT
			AATCGATAAT--GCTATTAAGAAGTTCGATACCATTGTTCCGATTATTCCTCTGATTGGATCATTGGCTAAAGCTAAATTTTGTAACGTATTAGGGCATCCCACTAGTAAGCCGGTTTGGACCAATTTATCAGATTCTGATATTATTGACCGATTTGGGTGTATATGCAGAAATCTTTCTCATTATCATAGCGGATCCGCAAAAAAAAAGAGTTTGTATCGAATAAAGTATATACTTCGCCTTTCTTGTGCCAGAACTTTGGCTCGGAAACATAAAAGTACTGTACGTGCTTTTT------TGAAAAGA------TTAGGCTCGGAATTATTGGAAGAATTC------GTTACGGTGGAAGACCAAGTTCTTT------CTTTGACCTTCCCAAGAGTTT-CTTTTAC---TT----TGCGGGGCT---------TATATAGA------AAGCGGATTTGGTATTTGGATATTATTTGTATCAATGATC-TGG-----CCAATCA-----TGAA----TGG---------
		</sequence>
		<sequence>
			<taxon idref="Aralia"/>
			----GTTGGATTCAAAGCTGGTGTTAAAGNTTACAAATTGACTTNTTATACTCCTGANTATGACCCCAAAGATACTGATATCTTGGCAGCATTCCGGGTAACTCCTCAACCTGGAGTTCCACCTGAAGAAGCAGGGGCCGCGGTAGCTGCCGAATCTTCTACTGGTACATGGACAACTGTGTGGACCGATGGACTTACCAGCCTTGATCGTTACAAAGGGCGATGCTACAAAATCGAGCCCGTTGCTGGAGAAGAAACTCAATTTATTGCTTATGTAGCTTACCCATTAGACCTTTTTGAAGAAGGTTCTGTTACTAACATGTTTACTTCCATTGTCGGTAATGTATTTGGGTTCAAAGCCCTGCGTGCTCTACGTCTGGAAGATCTGCGAATCCCTGTTGCTTATGTTAAAACTTTCCAAGGCCCGCCTCATGGCATCCAAGTTGAGAGAGATAAATTGAACAAGTATGGTCGTCCCCTGTTGGGATGTACTATTAAACCTAAATTGGGGTTATCTGCTAAAAACTACGGTAGAGCGGTTTATGAATGTCTCCGTGGTGGACTTGATTTTACCAAAGACGATGAGAACGTGAACTCCCAACCATTTATGCGTTGGAGAGATCGTTTCTTATTTTGTGCCGAAGCACTTTATAAAGCACAGGCCGAAACAGGTGAAATCAAAGGGCATTACTTGAATGCTACTGCGGGTACATGCGAAG-ACATGATGAAAAGGGCTGTATTTGCCAGAGAATTGGGAGTTCTTATCGTAATGCACGATTACTTAACAGGGGGATTCACCGNAAATACTACCTTGGCTCATTATTGCCGAGATAATGGCCTACTTCTTCACATCCACCGCGCAATGCATGCAGTTATTGATAGACAGAAGAATCATGGTATGCACTTTCGAGTACTAGCTAAAGCGTTACGTATGTCTGGTGGAGATCATATTCACTCCGGTACCGTAGTAGGTAAACTTGAAGGGGAAAGAGACATCACTTTGGGCTTTGTTGATTTACTGCGTGATGATTTCGTTGAAAAAGATCGAAGTCGCGGTATTTATTTCACCCAAGATTGGGTCTCTCTACCAGGTGTTCTGCCCGTGGCTTCGGGGGGTATTCACGTTTGGCATATGCCTGCTCTGACCGAGATCTTTGGGGATGATTCCGTACTACAGTTCGGTGGAGGAACTTTAGGACACCCTTGGGGAAATGCACCCGGTGCCGTAGCTAANCGAGTAGCTCTAGAAGCATGTGTACAAGCTCGTAATGAGGGACGTGATCTTGCTCGTGAAGGTAATGAAATTATCCGTGAGGCTGCTAAATGGAGNCCTGAACTAGCTGCTGCTTGTGAGGTATGGAAGGAGATCAAATTTGAATTTGAAGCAATGGATATNTTGGAT---------------------------------------TTCCTTCCACTTCCAGTTCCTATGTTAATAGGAGTGGGACTTCTTCTTTT-TCCGACGGCAACAAAAAATCTTCGTCGTATGTGGGCTTTTCAGAGTGTTTTATTGTTAAGTATAGTCATGATTTTTTCGATCAATCTGTCTATTCAGCAAATAAATAGCAGTTCTATCTATCAATATGTGTGGTCTTGGATCATCAATAATGATTTTTCTTTAGAATTCGGCTACTTGATCGACCCACTTACTTCTATTATGTCAATATTAATTACTACTGTTGGAATTGTGGTTCTTGTTTATAGTGATAATTATATGTCTCATGATCAAGGATATTTGAGATTTTTCGCTTATATGAGTTTTTTCAGTACTTCTATGTTAGGATTAGTTACTAGTTCTAACTTGATACAAATTTATATTTTTTGGGAATTAGTCGGAATGTGTTCGTATCTATTAATAGGGTTTTGGTTCACACGACCTGTTGCGGCAAATGCTTGCCAAAAGGCGTTTGTAACTAATCGTGTCGGGGATTTTGGTTTATTATTAGGAATTTTAGGTTTTTATTG
			GATAACAGGTAGTTTCGAATTTCGAGATTTATTCAAAATATTCAGTAACTTGATTTATA------ATAATGAAGTAAATTTTTTATTTGTTACTTTGTGTGCCGTTCTATTATTTGCCGGTGCGGTTGCTAAATCTGCACAATTCCCTCTTCATGTATGGTTACCTGATGCCATGGAGGGGCCTACTCCTATTTCAGCTCTTATACATGCTGCTACTATGGTAGCAGCGGGAATTTTTCTTGTAGCTCGGCTTATTCCTCTTTTCATAGTCATCCCTCACATAATGAATTTAATATCTTTGGTAGGGATAATAACAGTATTATTAGGAGCTACTTTAGCCCTTGCTCAAAAAGACATTAAGAGAGGTTTGGCCTATTCCACAATGTCTCAATTGGGTTATATGATGTTAGCTTTAGGTATGGGGTCTTATCGAAGTGCTTTATTTCATTTGATTACTCATGCTTATTCGAAAGCATTATTGTTTTTAGGATCCGGATCTGTTATTCATTCAATGGAAACTCTTGTTGGATATTCTCCAAAGAAAAGCCAGAATATGGTTTTTAT-GGGGGGGTTAACAAAGCATGTGCCAATTACCAAAACGTCTTTTTTATTAGGTACACTTTCTCTTTGTGGTATTCCGCCTCTTGCTTGTTTTTGGTCCAAGGATGAAATTCTTAATGATACTTGGTTGTATTCACCAATTTTTGCAATAATAGCTTGGTCTACGGCGGGATTAACCGCATTTTATATGTTTCGAATATATTTACTTACTTTTGAAGGACATTTAAACGTTCATT------TTCAAAATTAC---------------AAAAATACCCCCTTCTATTCA------ATATCTCTATGGGG------------T---A---AAGAAGG------------TTCGAAAAGGATTAATAAAAA---TT------TTCCT------TTATTAACTTTATTAA------CAATG------AATAATCATG------AAATTGCTTC------TTT---------------------------TTTTTCAAAGCAGACATATAAA------ATTG------A------TCAGAATGTA---------AGAAACATCA------CACAACCCTTTATTACTATTAC------CTATTT------TGGCAA------TAAGAA------TATTTTTTCATATCCTTATGAATCAGATAATACTATGTTATTTCCTATACTTGTATTGGTTCTATTCACTTTGTTCATTGGATTCCTAGGAATTCC------TTTCAAT------C---------AAGAAGGAGC------GAATTTGGACATATTATCAAAATGGTTAACTCCGTCTATAAACCTTTTACATCAAAATTTGAATAATTTA------ATAGATTGGTATGAATTTGCGAAAGATGCCATCTTTTCAGTTAGTATAGCTTTTTTTGGAATCTTTATAGCCTCCTTTTTATATA------AACCCGTTTATTCATCTTTGCAAAATTTGGACTTAATTAACTTAATTAACTCGTTTGT------TAAAATAGGTCCTAAGAGAATTTTT------TTGGACAAAATAATAAATGGTATATATGGTTGGTCGTGTAATCGTGGTTAC-ATAGATGCTTTTTATGCAACATTCTTTATTGGGGGGATAAGAGGATTGGCCGAATTGA-CTTCTTTTTTTGATAGACAAGTAATTGATGGAATTACAAATGGAGTTGGTGTTTTGAGTTTTTTTGTAGGCGAGAGTATCAAATCTGTAGGTGGGGGGCGCATCTCTTCTTATCTTTTCTTGTATTTGTCTTATGTATCAATCTTTTTATTA----------------------------------------------------------------------------------------------------------------------------------------------
			----------------------------------------------------------------------------------------------------------------------------------------------------------------------------------------------------------------------------------------------------------------------------------------------------------------------------------------------------------------------------------------------------------------------------------------------------------------------------------------------------------------------------------------------------------------------------------------------------------------------------------------------------------------------------------------------------------------------------------------------------------------------------------------------------------------------------------------------------TGGTTTAAATAGAAATAGATCTATTTKGTTG------GAAAATGC---------------GGGTTATG------ACAATAAATTCAGTTTACTAATTGTGAAACG------------TTTAATTGCTCGAAT------GTATCAACAGAATCATTTGC------TTCTTTCTACTAATGAT---TCTAA---------CC------AAAATCGATT------TTTGAGGCGCAACAA------GAATTTGTATTCTCAAATGATATCAGAGGGGTTTGCAGTCATTGTGGAAATTCCATTTTCCCTACAATTAAAATCTTCCCTA---------GA------------AAG------CAAA------GGGATAGTCAAATCTCATAATT------TACGATCAATTCATTCAATATTTCCTTTTTTAGAGGACAAAATTTCACATTTAATTTATGTTTTAG-AGATACTAATACCCTACCCAGTCCATCTGGAAATCTTGGTTCAAACTCTTCGCTACTGCGTAAAAGATGCTTCTTCTTTGCATTTATTACGATTCTTTCTCCACGAGTATTGTAATTGTAATACTCCAA------------------------------------AGAAAGCCGG------TTCCTCTTT------TT------C------------AAAAATAAATCAAAGACTATTCTTCTTCCTATATAATTCTCATCTATGTGAATACGAATCCATCTTCATCTTTTTCCGTAACCAATCTTCTCATTTACGCTCAACATCTTCTGGAACCCTCCTTGAACGAATCTATTTCTATGGAAAAATAAAATAT------CTTGTAAAAGTCTTTG------TTAA------GGCTTTTCAAGTCAATCTATTGTTGTTGAA------GGATCCTTTCATGCATTATGTTAGGTATCAAGGAAAATCAATTCTCG------CTTCAAAAGGGACGCCCTTTTTGATGAAAAAATGGACATATTACTTTGTTAATTTATGGCAATGTCATTTTTACCTGTGGCCTCAACCGGGAAGGATCT------GTATAAACCAATTAT------ACAATCATTCCCTCGACCTTCTGGGCTATCTATCAAGTGCGCGGCTAAACCCTTCAATGGTACGCGGTCAAATGCTAGAAAATTCATTTCT
			AATTGATAAT--GCTATTAATAAGTTCGATACTATTGTTCCAATTATTCCTCTGATTGCATCATTGGCTAAAGCGAAATTTTGTAACGTATTAGGGCATCCTATAAGTAAGGCGGTTTGGACCGATTTATCAGATTCTGATATTATTGACCGATTTGGGCGTATATGCAGAAATCTTTCTCATTATCATAGTGGATCCTCACAAAAAAAGAGTTTGTATCGAATAAAGTATATACTTCGACTTTCTTGTGCTAGAACTTTGGCTCGTAAACACAAAAGTACTGTACGTGCTTTTT------TAAAAAGA------TGGGGCTCGGGATTTTTGGAAGAATTC------TTTACGGCGGAAGAACAAGTTCTTT------ACTTGACCTTTCCAAGAGCAT-CTTCCGC---TT----CGCAGAGGT---------TATATAGA------AGGCGGATTTGGTATTTGGATATTATTTGTATCAATGATT-TGG-----CCAATCA-----TGAA----TGA---------
		</sequence>
		<sequence>
			<taxon idref="Aralidium"/>
			AAGTGTTGGATTCAAAGCTGGTGTTAAAGATTACAAATTGACTTNTTATACTCCTGACTATGAAACCAAAGATACTGATATCTTGGCAGCATTCCGNGTAACTCCTCAACCTGGAGTTCCACCTGAAGAAGCGGGGGCCGCGGTAGCTGCCGNATCTTCTACTGGTACATGGACAACTGTGTGGACCGATGGACTTACCAGCCTTGATCGTTACAAAGGGCGATGCTACGAAATCGAGCCCGTTGCTGGAGAAGAAAATCAATATATTGCTTATGTAGGTTATCCCTTAGACCTTTTTGAAGAAGGTTCTGTTACTAACATGTTTACTTCCATTGTAGGTAATGTATTTGGGTTCAAAGCCCTGCGCGCTCTACGTCTGGAAGATCTGCGAATCCCTGTTGCTTATGTTAAAACTTTCCAAGGCCCGCCTCATGGCATCCAAGTTGAGAGAGATAAATTGAACAAGTATGGTCGTCCCCTGTTGGGANGTACTATTAAACCTAAATTGGGGTTATCTGCTAAAAACTACGGTAGAGCGGTTTATGAATGTCTCCGCGGGGGACTTGATTTTACCAAAGATGATGAGAACGTGAACTCCCAACCATTTATGCGTTGGAGAGATCGTTTCGTATTTTGTGCCGAAGCACTTTATAAAGCACAGGCTGAAACAGGTGAAATCAAAGGGCATTACTTGAATGCTACTGCGGGTACATGCGAAG-AAATGATCAAAAGGGCTGTATTTGCCAGAGAATTGGGAGTTCCTATCGTAATGCATGACTACTTAACAGGGGGATTCACTGCAAATACTAGCTTGGCTCATTATTGCCGAGATAATGGCCTACTTCTTCACATCCACCGCGCAATGCATGCAGTTATTGATAGACAGAAGAATCATGGTATGCACTTTCGTGTACTAGCTAAAGCGTTACGTCTGTCTGGTGGAGATCATGTTCATGCCGGTACCGTAGTAGGTAAACTTGAAGGGGAAAGAGACATCACTTTGGGCTTTGTTGATTTACTGCGTGATGATTTTATTGCCAAAGATCGAAGTCGCGGTATTTATTTCACCCAAGATTGGGTCTCTCTACCAGGTGTTCTGCCCGTGGCTTCGGGGGGTANTCACGTTTGGCATATNCCTGCTCTGACCGAGATCTTTGGGGATGATTCCGTACTACAGTTCGGTGGAGGAACTTTAGGACACCCTTGGGGAAATGCACCGGGTGCCGTAGCTAATCGAGTAGCTCTAGAAGCATGTGTAANAGCTCGTAATGAGGGACGTGATCTTNCTATTGAAGGTAATGAAATTATCCGTGAGGCTGCCAAATGGAGCCCTGAACTAGCTGCTGCTTGTGAGGTATGGAAGGAGATCAAATTTGAATTTCAAGCAATGGATACTTTGTAA----------------------------------------------------------------------------AACTTCTTCTTTT-TCCGACGGCAACAAAAAATCTTCGTCGTATATGGGCTTTTCAGAGTGTTTTATTGTTGAGTATAGTCATGATTTTTTCGATCAATCTGTCTATTCAGCAAATAAATAGCAGTTCTATCTATCAATATGTATGGACTTGGATCATCAATAATGATTTTTCTTTAGAATTCGGTTATTTGATCGACCCACTTACTTCTATTATGTCAATATTAATCGCTACTGTTGGAATTATGGTTCTTGTTTATAGTGATAATTATATGTCTCATGATCAAGGATATTTGAGATTTTTCGCTTATATGAGTTTTTTCAGTACTTCTATGTTAGGATTAGTTACTAGTTCTAATTTGATACAAATTTATATTTTTTGGGAATTAGTTGGAATGTGTTCGTATCTATTAATAGGGTTTTGGTTCACACGACCTGTTGCGGCAAATGCTTGTCAAAAAGCGTTTGTAACTAATCGTGTCGGGGATTTTGGTTTATTATTAGGAATTTTAGGTTTTTATTG
			GATAACAGGTAGTTTCGAATTTCGAGATTTATTCAAAATATTCAATAACTTAGTTTATA------GTAATGAGGTAAATCTTTTATTTGTTACTTTGTGTGCCGCTCTATTATTTTCCGGTGCGGTTGCTAAATCTGCACAATTCCCCCTTCACGTATGGTTACCTGATGCCATGGAGGGGCCTACTCCTATTTCGGCTCTTATACATGCTGCTACTATGGTAGCAGCGGGAATTTTTCTTGTAGCTCGGCTTATTCCTCTTTTCATAGTCATACCTCACATAATGAATTTAATCTCTTTGGTAGGGATAATAACAGTATTATTAGGAGCTACTTTAGCTCTTGCTCAAAAAGACATTAAGAGAGGTTTAGCCTATTCCACAATGTCTCAATTGGGTTATATGATGTTAGCTTTAGGTATGGGGTCTTATCGAAGTGCTTTATTTCATTTGATTTCTCATGCTTATTCGAAAGCATTATTGTTTTTAGGATCCGGATCCGTTATTCATTCAATGGAAACTATTGTTGGATATTCTCAAAAAAAAAGTCAGAATATGGTTTTTAT-GGGGGGTTTAACAAAGCATGTGCCAATTACCAAAACTGCTTTTTTATTAGGTACGCTTTCTCTTTGTGGTATTCCGCCTCTTGCTTGTTTTTGGTCCAAAGATGAAATTATTAACGATACTTGGTCGTATTCACCAATTTTCGCAATAATAGCTTGGTCTACAGCGGGATTAACCGCATTTTATATGTTTCGGATCTATTTACTTACTTTTGAAGGACATTTAAACATTCATT------TTCAAAATTAC------AGCGGCAAAAAAAATACCCCCTTCTATTCA------ATATCTCTATGGGGTAAAGA------T---A---AAGAAGG------------TTCAAAAAGGCTTAACAAAAA---TT------TTTGT------TTATTAACTTTATTAA------CAAGG------AATAATCATG------AAATTGCTTC------TTT---------------------------TTTTTCAAAGAAGACATATCGA------ATTG------A------TCAGAATGTA---------AGAAACATTA------CACAACCTTTTATTAGTATTAA------TTCTTT------TGGGAA------TAAGAA------GATTTATTCGTATCCTTATGAATCAGATAATACTATGTTATTTCCTATACTTGTATTAGTTCTATTTACTTTGTTCATTGGATTCCTAGGAATTCC------TTTCAAT------C---------AAGAAGGAGT------GGATTTGGACATATTATCAAAATGGTTAACTCCGTCTATAAACCTTTTACATCAAAATTTGAATAATTCG------ATGGATTGGTATGAATTTGCGAAAGATGCAATTTTTTCAGTTAGTATAGCCTATTTTGGAATATTTATAGCCTCCCTTTTATATA------AACCCGTTTATTCATCTTTGCAAAATTTGG---------ACTTAATTAACTCGTTTGT------TAAAACAGGGCCTAAGAGAATTCTT------TTGGACAAAATAATAAATGGTATATATGATTGGTCATATAATCGTGGTTAC-ATAGATGCTTTTTATGCAACATTCTTTACTGGGGGGATAAGAGGATTGGCCGAATTAA-CTTCTTTTTTTGATAGACGAGTAATTGATGGAATTACTAATGGAGTTGGTGTTTTGAGTTTCTTTGTAGGCGAAGGTATCAAATCTGTAGGGGGCGGGCGCATCTCTTCTTATCTTTTCTTGTATTTATCTTATGTATCAATCTTTTTATTA----------------------------------------------------------------------------------------------------------------------------------------------
			--------------------------------------------------------------------------------------------------------------------------------------------------------------------------------------------------------------------------------------------------------------------------------------------------------------------------------------------------------------------------------------------------------------------------------------------------------------------------------------------------------------------------------------------------------------------------------------------------------------------------------------------------------------------------------------------------------------------------------------------------------------------------------------------------------------------------------------G---------ATCATGGTTT------AATTAGATNGATTTTGGTG------GANNATGT---------------GGGTTATG------ACNATAAATCCAGCTTACTAATTGTGAAACG------------TTTAATTGTTCGNNT------GTATCAACAGAATNNTNTGA------TTCTTTCTGCTAATGAT---TCTAA---------CC------AAAATCTATT------TTTTGGGCGCAACAA------GAATTTGTATTCTCAAATGANATCAGANGGGTTTGCAGTCATTGTGGAAATTCCATTTTCTCTACGATTAATATCTTCNCTA---------GN------------AAG------GAAA------GGGATAGTAAAATCTCATAATT------TGCGATCAATTCATTCAATATTTCCTTTTTTAGAGGACAAATTTTCACATTTAATTTATGTGTTAG-AGATAGTAATACCCTACCCAGTCCATCTGGAAATCTTGGTTCAAACTCTTCGCTACTGGGTAAAAGATGCTTCTTCTTTGCATTTATTNCGATTTTTTTTCCACGAGTATCATAATAGNAATAGTCTTA------------------TTACTCCAA---------ATAAAGCCGG------TTCTTCTTT------TT------C------------AAAAAGAAATCAAANNTTATNCTTCNTCCTATNTNATNCTNATNNNNNNNNNNNNNNNNNNNNNNNNNNNNNNNNNNNNNNNNNNNNNNNNNATTTACGCTCAACATCTTNTGGAACNCTTNTTGAACGAATATATTTCTACGGAAAAATAGAAAATCTTGTACTTGTAGAAGTCTTTG------CTAA------GGCTTTTCAGGCCAATCTATGGTTGTTGAA------GGATCCTTTCATGCATTATGTTAGGTATCAGGGAAAATCAATTCTCG------CTTCAAAAGGGACGCNTTTTTTGATGNAAAAATGGACATATTACTTTGTCAATTTATGGCAATGTCATTTTTACCTGTGGTCTCAACCGGGAAGGATCT------GTATAAACCAATTAT------CCAATCATTCCCTCGACCTTTTGGGCTATCTATCAAGTGCGCGGCTAAACCCTTCAATGGTACGCGGTCANATGCTAGAAAATTCATNTCT
			AATTGATAAT--GCTATTAAG-----------------------------------------------------------------------------------------------------------------------------------------------------------------------------------------------------------------------------------------------------------------------------------------------------------------------------------------------------------------------------------------------------------------------------------------------------------------------------------------------------------------------------
		</sequence>
		<sequence>
			<taxon idref="Argophyllum"/>
			AAGTGTTGGATTCAAAGCCGGTGTTAAAGATTATAAATTGACTTATTATACTCCTGACTACGAAACCAAGGATACTGATATCTTGGCAGCATTCCGAGTAACTCCTCAACCTGGAGTTCCACCTGAAGAAGCAGGGGCCGCAGTAGCTGCCGAATCTTCTACTGGTACATGGACAACTGTGTGGACCGATGGACTTACGAGCCTTGATCGTTACAAAGGGCGATGCTATGAGATCGAGCCCGTCCCTGGAGAAGAAAATCAATATATTGCTTATGTAGCTTACCCATTAGACCTTTTTGAAGAAGGTTCTGTTACTAACATGTTTACTTCCATTGTAGGTAATGTATTTGGGTTCAAAGCCCTGCGTGCTCTACGTCTGGAAGATCTGCGAATCCCTCCTGCGTATGTTAAAACATTCCAAGGACCGCCTCATGGCATCCAAGTTGAGAGAGATAAATTGAACAAATATGGGCGTCCTCTGTTGGGATGTACTATTAAACCTAAATTGGGGTTATCTGCTAAAAACTACGGTAGAGCAGTTTATGAATGTCTTCGTGGTGGTCTTGATTTTACCAAAGATGATGAGAACGTGAACTCCCAACCATTTATGCGTTGGAGAGATCGTTTCGTATTTTGTGCCGAAGCCATTTTTAAAGCACAGGCTGAAACAGGTGAAATCAAAGGACATTACTTGAATGCTACTGCGGGTACATGCGAAG-AAATGATCAAAAGGGCGGTATTTGCCCGAGAATTGGGAGTTCCTATCGTAATGCATGACTACCTAACAGGGGGATTCACTGCAAATACTAGCTTGGCTCATTATTGCCGAGATAATGGCCTACTTCTTCACATCCACCGTGCAATGCACGCAGTTATTGATAGACAGAAGAATCATGGTATACACTTTCGTGTACTAGCTAAAGCGTTACGTATGTCTGGTGGAGATCATATTCACTCCGGTACCGTAGTAGGTAAACTTGAAGGGGAAAGAGAGATCACTTTGGGATTTGTTGATTTACTGCGTGATGATTTTGTTGAAAAAGATCGAAGTCGCGGTATTTATTTCACTCAAGATTGGGTCTCTCTACCAGGTGTTTTGCCGGTGGCTTCGGGGGGTATTCACGTTTGGCATATGCCTGCTCTGACCGAGATCTTTGGGGATGATTCCGTACTACAGTTCGGTGGAGGAACTTTAGGGCACCCTTGGGGAAATGCACCCGGTCGCGTAGCTAATCGAGTAGCTCTAGAAGCATGTGTACAAGCTCGTAACGAGGGACGCGATCTTGCTCGTGAGGGTAATGAAATTATCCGTGAAGCTAGCAAATGGAGTCCTGAACTAGCTGCTGCTT--------------------------------------------------------ATGGAACAGATATATCAATATGCGTGGATAATACCTTTCCTTCCACTTCCAGTTCCTATGTTAATAGGGGTGGGACTTCTTCTTTT-TCCGACGGCAACAAAAAGTCTGCGCCGTATGTGGGCTTTTCAGAGCGTTTTCTTGTTAAGTATAGTCATGATTTTGTCGATCAATTTGTCGATTCAGCAAATAAATAACAGTTCTATCTATCAATATGTATGGTCTTGGATTATCAATAATGATTTTTCTTTAGAATTCGGCTACTTGATCGATCCGCTTACTTCTATTATGTCAATATTAATCACTACTGTTGGAATTCTAGTTCTTATTTATAGTGATAATTATATGTCTCATGATCACGGATATTTGAGATTTTTTGCTTATATGAGTTTTTTCAGTACTTCCATGTTGGGATTAGTTACTAGTTCGAATTTGATACAAATTTATATTTTTTGGGAGTTGGTTGGAATGTGTTCCTATCTATTAATAGGGTTTTGGTTCACACGACCTGTTGCGGCAAATGCTTGTCAAAAAGCATTTGTAACTAATCGTGTTGGGGATTTTGGTTTATTATTAGGAATTTTAGGTTTTTATTG
			GATAACAGGTAGTTTCGAATTTCGTGATTTATTCCAAATATTCAATAACTTGATTTATA------ATAATGAAGTCAATTTTTTATTTGTTACTTTGTGCGCTGTTCTATTATTTGCCGGTGCAGTTGCTAAATCTGCACAATTCCCCCTTCATGTATGGTTACCTGATGCTATGGAAGGGCCGACTCCCATTTCGGCTCTTATACATGCTGCGACTATGGTAGCAGCGGGAATTTTTCTTGTAGCTAGACTTTTGCCTCTTTTCATAGTCATACCTCATATAATGAATTTGATCTCTTTGATAGGGATAATAACAGTATTTTTAGGAGCTACTTTAGCTCTTGCTCAAAAAGACATTAAGAGGGGTTTAGCGTATTCCACAATGTCTCAATTGGGTTATATGATGTTAGCTCTAGGTATGGGGTCTTATCGAAGTGCTTTATTTCATTTGATTACTCATGCTTATTCAAAAGCATTATTGTTTTTAGGATCTGGAGCCGTTATTCATTCAATGGAAACTATTGTTGGATATTCTCCAAATAAAAGTCAGAATATGGTTCTTAT-GGGGGGTTTAACAAAACATGTACCAATTACTAAAACTGCTTTTTTATTAGGTACACTTTCTCTTTGCGGTATTCCACCCCTTGCTTGTTTTTGGTCCAAAGATGAAATTCTTAATGATAGTTGGTTGTATTCACCTATTTTTGCAATAATAGCTCGGTCTACGGCAGGATTAACCGCATTTTATATGTTTCGGATCTATTTACTTACCTTTGAAGGACATTTAAACGTACATT------TTCAAAATTAC------AGTGGCAACAAAAATATCCCCCTCTATTCA------ATATCTATATGGGG------------T---A---AAGAAGG------------TTCGAAAAGTAGTAACAAAAA---CT------TTAGT------TTATTCAATTTATTAA------CAATG------AAGAATAATG------AAAGTGATTC------TTT---------------------------TTTTTCAAATAAAATATATAAA------ATTG------A------TGCGAATGTA---------AGAAATATGA------TCCAACCCTTTATTACTATTAC------TCTTAT------TGGAAA------TAAGAA------GACTTATTCGTACCCTTATGAATCGGATAATACTATGTTATTTCCTATACTTATATTGGTTCTATTTACTTTGTTCGTTGGATTCTTAGGAATTCC------TTTCAAT------C---------AAGAAGGGGT------TGATTTAGATATATTATCCAAATGGTTAACTCCGTCTATAAACCTTTTACATCAAAATTCGAATAATTCA------ACGGATTGGTATGAATTTGTGAAAGATGCAATTTTTTCAGTCAGTATAGCCTATTTCGGAATATTTATAGCCTTTTCTTTATATA------AACCTGTTTATTCATCTTTTCAAAATTTGG---------ACTTAATTAATTCATTTGT------TAAAACAGGTCCTAAGAGAATTATT------TGGGACAAAATAATAAATCGTATATATGATTGGTCATCTAATCGTGGTTAC-ATAGATTCTTTTTATGCAACATCCTTAACTGGGGGTATGAGAAAATTGGCTGAATTAA-GTCATTTTTTTGATAGACGACTAATTGATGGAATTCCAAATGGAGTTGGTCTTCTAAGTTTCTTTGTAGGAGAAGGTATCAAATCAGTAGGGGGTGGTCGTATTTCTTCTTATCTTTTCTTGTATTTTTCTTATGTATCAATCTTTTTATTA----------------------------------------------------------------------------------------------------------------------------------------------
			------------------------------------------------------------------------------------------------------------------------------------------------------------------------------------------------------------------------------------------------------------------------------------------------------------------------------------------------------------------------------------------------------------------------------------------------------------------------------------------------------------------------------------------------------------------------------------------------------------------------------------------------------------------------------------------------------------------------------------------------------------------------------------------------------------------ATATTTATGCACTTGCTCATG---------ATCATGGTTT------AAATAGATCGATTTTGTTG------GAAAATGC---------------AGGTTATG------AGAAAAAATACAGCTTACTAATTGTGAAACA------------TTTAATTACTCGAAT------GTATCAACAGAATCATTTTA------TTCATTCTGCTAATGAT---TCTAC---------AC------AAAATAAAAT------TTTTGGGCGCAACAA------TAATTTTTATTCTCAAGTAATATCAGAGGGATTTTCAGTCATTATGGAAATTCCATTTTCTCTAAGATTAATATCTTTCCTA---------GA------------AAG------GAAA------GGAGTAGTCAAATCCGCTAATT------TACGATCAATTCATTCAATATTTTCGTTTTTAGAGGACAAATTTTCACATTTAAATTATGTCTTAG-ATATACTAATACCTTATCTAGTACATCTGGAAATCTTGGTTCAAGCTCTTCGCTACTGGATAAATGATGCCTCGTCTTTGCATTTATTAAGATTCTTTCTTCACGAGTATCATAATTGGAATAGTCTTA------------------TTACTTTAA---------ATAAATCCAG------TTCTTATTT------GT------C------------AAAAAGAAATCAAAGACTATTCTTCTTCCTATATAATTCTCATGTATGTGAATACGAATCCATCTTCGTCTTTCTCCGTAACCAATCTTCTCATTTACGATCAACATCTTCTGGAGCCCTTCTTGAACGAATCTATTTTTATGGAAAAATAGAGCAT------CTTGTAGAAGTCTTTG------TCAG------GTCTTTTCAAGCCAATTTATGGTTGTTCAA------GGATCCTTTCATGCATTATGTTAGGTATCAAGGAAAATTAATTCTCG------CTTCAAAAGGGACGTCCCTTTTGATCAATAAATGGAAATATTACTTTGTCAATTTCTGGCAATGTTATTTTTACCTGTGGTCTCAACCAGGAAGGATCC------ATATAAACCAATTAT------CCAACCATTCCCTTGACTTTTGGGGTTATCTTTCAAGTGTGCGGCTAAAGCCTTCAATGGTACGCAGTCAAATGCTAGAAAATTCATTTCT
			AATTGATAAT--GCTATTAAAAAGTTTGATACTATTGTTCCAATTATGCCCCTGATTGGATCATTGGCTAAAGCGAAATTTTGTAACATATTAGGGCAACCTATTAGTAAGGCGGTTTGGGCCGATTTATCAGATTCTGATATTATTAACCGATTTGGTCGTATATACAGAAATCTTTCTCATTATCATAGTGGATCCTCAAAAAAAAAGAGTTTGTATCGAATAAAGTATATACTTCGACKTTCTTGTGCTAGAACTTTAGCTCGTAAACACAAAAGTACTGTACGTGCTTTTT------TGAAAAGA------TTAGGCTCGGAATTATTGGAAGAATTC------TTTACAGCGGAAGAACAAGTTCTTT------CCTTGACCTTTCCAAGAGCTT-CTTCTAT---TT----CGCAGAGGT---------TATATAGA------AGGAGGGTTTGGTATTTGGATATTATTTGTATCAATGATT-TGT-----CCGATCA-----TGAA----TGA---------
		</sequence>
		<sequence>
			<taxon idref="Argostemma_hookeri"/>
			AAGTGTTGGATTCAAAGCTGGTGTTAAAGAGTACAAATTAACTTATTATACTCCTCAATACGAAACCAAAGAGACTGATATCTTAGCAGCATTCCGAGTAACCCCTCAACCCGGAGTTCCACCGGAAGAAGCAGGGGCCGCGGTACGTGCCGAGTCTTCTACTGGTACATGGACAGCTGTATGGACGGATGGACTTACCAGTCTGGATCGTTACAAAGGGCGATGCTACCACATCGAGCCAGTTCCTGGAGAAGAAGATCAATTTATTGCTTATGTAGCTTACCCCTTAGACCTTTTTGAAGAAGGCTCTGTTACTAACATGTTTACTTCCATCGTAGGTAATGTATTTGGGTTCAAAGCCCTGCGCGCCCTACGTCTGGAAGATTTGCGAATTCCCATTGCTTATATTAAAACCTTCCAAGGGCCGCCTCATGGCATTCAGGTAGAGAGAGATAAATTGAACAAGTATGGTCGTCCCCTGTTGGGATGTACTATTAAACCTAAATTAGGTTTATCTGCTAAAAACTATGGTAGAGCAGTTTATGAATGCCTTCGTGGTGGACTTGATTTTACCAAAGATGATGAAAACGTGAACTCCCAACCATTTATGCGTTGGAGAGATCGTTTCTTATTTTGTGCCGAAGCACTTTATAAAGCGCAGGCTGAAACAGGTGAAATCAAAGGGCATTACTTGAATGCTACTGCAGGTACATGCGAAG-AAATGATCAAAAGAGCTGTATTTGCTCGAGAATTGGGAGTTCCTATCGTAATGCATGATTACTTAACAGGGGGATTCACTGCAAATACTAGCTTGGCTCATTATTGCCGAGATAATGGCTTACTTCTTCACATTCACCGTGCAATGCATGCAGTTATTGATAGGCAGAAGAATCATGGTATGCACTTCCGCGTACTAGCTAAAGCGTTACGTATGTCTGGCGGAGATCATGTTCACGCCGGTACTGTGGTAGGGAAACTTGAAGGCGAAAGAGATATCACTTTGGGCTTTGTTGATTTACTGCGCGATGATTATATTGAAAAAGATCGCTCCCGCGGTATTTATTTCACTCAAGATTGGGTCTCTATGCCAGGTGTTCTGCCTGTGCGTTCAGGGGGTATTCATGTTTGGCATATGCCGGCTCTGACGGAGATTTTTGGAGATGATTCGGTACTACAGTTCGGTGGAGGAACTTTGGGACACCCTTGGGGTAATGCGCCAGGTGCTGTAGCCAATCGAGTAGCTCTAGAAGCCTGCGTAAAAGCTCGCAACGAGGGGCGTGATCTTGCCGCTGAGGGGAATGAAATTATCCGCGAACGTAGTAAATGGAGTCCTGAACTGGCGGCTSSTTGCGAGGTATGGAAGGAGATCACATTTAATTTTGACGCAGTGGATAAATTGGAT-------------------------AGTGGATCATACCTTTGATTCCACTTTCAATTCCTACATTAATAGGGGCGGGACTTCTTCTTTT-TCCAACGGCAACAAAAAATCTTCGTCGTATGTGGGCTTTTCAGAGTGTTTTATTGTTAAGTCTAGTCATGCTTTTTTCAATCAATCTATCTATTCAGCAAATAAATAGAAATTTTATCTATCAACATGTCTGGTCTTGGGTCATTATTAATGATTTTTCTTTAGAATTCGGCTATTTGATCGATCCACTTACTTCTATTATGTCAATATTAATCACTACTGTTGGAATTATGGTTCTTATTTATAGTGATAATTATATGGCTCATGATCAATCGTATTTGAGATTTTTTGCTTATATGAGTTTTTTCAGTACTTCCATGTTGGGATTAGTTACTAGTTCTAATTTAATACAAATTTATATTTTTTGGGAATTGGTTGGGGTATGTTCTTATCTATTAATAGGATTTTGGTTTACACGACCTCTTGCAGCAAATGCTTGCCAAAAAGCTTTTCTAACTAATCGTATAGGGGATTTTGGTTTATTATTAGGAATTTTGGGTTTTTTTTG
			GATAACAGGTAGTTTCGAATTTCGGGATCTATTCGAAATATTCAATAACTTGATTGTTG------ATAATGAAGTGAATTTTTTATTTGTTACTTTGTGTGCTGGTCTATTATTTGCCGGTGCCATTGCTAAATCTGCACAATTTCCCCTTCATGTATGGTTACCCGATGCTATGGAGGGGCCCACTCCTATTTCTGCTCTTATACATGCTGCTACCATGGTAGCAGCAGGAATTTTTCTTGTAGCCCGGCTTCTTCCTCTTTTCATAGTTATACCTTACATAATGAATTTCATTTCATTAGTAGGAATAATAACAGTATTATTAGGAGCTACTTTAGCTCTTGCTCAAAAAGATATTAAGAGAGGTTTAGCCTATTCCACAATGTCTCAATTGGGTTATATGATGCTAGCTCTGGGTATGGGGTCTTATCGAAGTGCTTTATTTCATTTGATTACTCATGCCTATTCCAAAGCCTTATTATTTTTAGGATCTGGATCCATTATTCACTCAATGGAAACAGTTGTTGGGTATTCTCCCCATAAAAGTCAAAATATGGCTCTTAT-GGGAGGTTTAACAAAACATGTACCAATTACCAAAAGCACTTTTTTAGTAGGTACACTTTCGATTTGTGGTATTCCACCGTTGGCTTGTTTTTGGTCCAAAGATGAAATTCTTACTGATACTTGGTTATATTCAACNAGTTTCGGAATAATAGCTTGGGTTACCGCGGGNNNNNNNNNNNNNNNNNNNNNNNNNNNNNNNNNNNNNNNNNNNNNNNNNNNTTTTGGTGGTCAGG------TTCAAAATTAC------ATTGGTAAACAAATAATCCCCCTCTATTCA------CTATCTCTATGGGG------------T---A---AGGGAGT------------TTCTAAAAGAATTAACAAAAA---TAAAAAATTTAGT------TTATTAAC------------------------------TAAGG------AACGTTCCTC------TTT---------------------------TTTTTTAAAAAAGATATATTCA------ATTG------A------TGATCGTGCT---------CTAAATGTGA------CACGCCCCTTTATTACTATTGT------TCATTT------TCAGAA------TAAAAA------AAAAATTTCCTATCCTTATGAATCGGACAATACTATGTTATTCCCTCTACTTGTGTTGTGCCTATTTACTTTGTTCGTTGGGGCTATAGGAATTCC------TTTAAGT------C---------AAGAGGGGGT------AAATTTAGATATATTATCTAAATGGTTAACTCCGTCTATAAATCTTTTTACTCAAAAATTGAAAAATTCG-----TACCAATTCAT-CGAATTTTTCAAAGATGCCGTTTTTTCAGTCAGTATAGTTTCTTTAGGAATATTTATAGCAGCCCTTTTATATA------AATCGTCCTATTCCTCTTTGCTAAATTTGG---------ATTTAATTAATTCAGTTCTTAAAATGAAAAGTGGTTCGAAGAGACTCCTT------TGGGACAAAATTATAAATACAATATATAGTTGGTCATATAATCGTGCTTAT-ATAGATTCCTTTTATACAATGTCTTTAACTGTAGGAATAAGAAAATCCGCCGAATTGA-TTCATTTTTTTGATCGATGGGTAATTGATGGAATTACGAATGCGTTTGGTGTTATTACTTTCTTTG--------------------------------------------------------------------------------------------------------GTGCGACTAGGATCTTTTACACATTTCGATGAAGCAAGGTATTCGTCCATACCATCGGTAAGGT-----TTGGAAAACCACGACTGATCTTAAAAAGGAATGAAT--AGAAAAAACAGCATGTC
			GGGTTGAGGGGGAG---------TATTCCATTCTTTCCGGATCAGTACAAAACA-AAAACCAGG-TTTGAATTCTTGGA-ACGGACGAC---AAT--AA----GGTTGGGTTGAATGAATAAATGGATAGGGCCCCGCGGCTTCAA-------TTAATTGAAGGAAGAGGCAAAGCAACGAGCTTATCTTTTTAATTTG----AATTATTTCCTGATCTAATTAGACGTTAAAAATATATTAGTGCCTAATGCAGGAGGGGTGTTT-CCC-CATGAGTGGATTCACGGTTTTTTGAATTAATCCTAACTATTTGAATTCTCCATTAT-------GAAACGGAGATATGTGTGTCAAAGAAGCAGTATATTGAT----AAAAAGAATTTTTTCCGAACTCAAAAGAGCGATTCGGTTG-AAAAACT-----AAAAGATTTCTAATCATCTTGCTAT-CCCA-------AACATAGAC----------TAAAAACG------GAAAGGGCAAGGGTAGAGAATCTGGTGAT------AAGTTTCTACCTG-CTTCCGAGGTA-TCTATTCTTACTAGAATACTTTGTTTTTGACTGTATCGCACTATGTATCATTTGAAAATTCCAAAATCTTCTAC-----CTT------TGTTTCAAATAGAATC-----------AAATAGAATATTAAATGGAGGAAATCCAAAGAT------ATTTACAGCTTGATAGATCT------C-----AACAGTCCGGCTTTCTATATCCACTTATCTTTCAGGAGTATATTTACGGACTTGCTCATG---------ATTATAGTTT------AAACCGATCTCGTTTGTTG------GAAAATTT---------------AGGTTATG------ATAATAAATACAGTTTCCTACTTGTGAAACG------------TTTTATTACTCGAAT------GTATCGACAAAATCATTTTA------TTATTTTTGCTAATGAT---TCTAATAAAAATCTTA------AAAATCTATT------TTTTGGTCGCAATAA------GAATTTCTACCCTCAAACGATATCAGAAGGGTTTGCATTTATTGTGGAAATTCCGTTTGATATACGATTAATATCTTCT------------------------------------AAA------AGAATATTAAAATCTCATAATT------TACGATCAATTCATTCACTATTTCCTTTCTTAGAGAACAATTTTTTCCATTTTCATTCTGTATTAG-ATATACTAATACCCCGTGCCGTCCATCTGGAAATTAGGGTTCAAACCCTTCGTTATTGGGTAAAAGATGCCTCCGCCTTGCATTTATTACGATTCTTTTTTCACGAGTATTGGAGTTGGAGTACTCTTA------------------GTGTTCCAA---------AGAAATCCTA------TTTTGGTTT------TT---CACC------------AAAAAGAAATCAAAGATTTTTTTTATTATTATATAATTCTCATGCATATGAATACGAATCCATTTTGGATTTTCTGCATAACGAATCTTCTCATTTGCGATCAATATCTTTTGTATTCGTTCTTGAACGGCTCTTTTTTTATGGAAAAAAA-AACGT------CTTGTAGAAGTCGTTG------CTAA------GGATTTTCGGGTTAGTCTATGGCTGTTCAC------AGACCCTTTCATGCATTATGTTAGGTATCAAGGAAAATCCATTCTGG------TTTCAAAGGGTACACCTCTTTTGATGAATAAATGGAAGTCTTATCTTGTCAACTTTTGGCAATATCACCTTGATCTGTGGTTTCACTCGGGAAGGGTTT------ATAGAAAAAAATTTC------CCAATCATTCACTTGACTTTATGGGCTATCTTTCAAGTGTGCGACTAAATCCGGTAATGGTACGGGGTCAAATGCTAGAAAATGCATTTCT
			AATCAATAAT--GCTCTTAAAAAATTGGATACGCTTGTTCCAATTATTCCTCTTATTCGAGCATTGTCTAAAGCTAAATTTTGTAACCCATTAGGACATCCCATTAGTAAGGTGGTTTGGACTGATTTATCAGATTCTGATATGATTGACCGATTTGGGTATATATGCAGAAACCTTTCTCAGTATTATAACGGGTCTTCAAAAAAAAAGAGTTTGTATCGAATAAAGTATATACTTCGACTTTCTTGTGCTAAAACTTTGTCTCGAAAACACAAAAGTACGGTACATATTTTTT------TGAAAAGA------TTAGGCTCGGAATTTTTGGAAGAATTC------TTCGCGTTGGAAGAAGAAGACCTTT------CTTTGACCTTATCAAGAGCTT-CCTGGAC---TT----TTCGGGAGG---------TATATCGA------AGTCGAATTTGGTATTTGGATATTGCTTATATCAACGATT-TGA-----GCAATCA-----TCGA----TGA---------
		</sequence>
		<sequence>
			<taxon idref="Aucuba"/>
			----GTTGGATTCAAAGCTGGTGTTAAAGATTACAAATTGACTTATTATACTCCTGACTATGAAACCAAAGATACTGATATCTTGGCAGCATTCCGAGTAACTCCTCAACCTGGAGTTCCACCTGAAGAAGCAGGGGCGTCAGTAGCTGCCGAATCTTCTACTGGTACATGGACAACTGTGTGGACCGATGGACTTACCAGCCTTGATCGTTACAAAGGGCGATGCTACCACATTGAGCCCGTTGCTGGAGAAGAAAGTCAATTTATTGCTTATGTAGCTTACCCTTTAGACCTTTTTGAAGAAGGTTCTGTTACTAACATGTTTACTTCCATTGTGGGTAATGTATTTGGGTTCAAAGCCCTGCGCGCTCTACGTCTGGAAGATCTGCGAATCCCTGTTGCTTATACTAAAACTTTCCAAGGCCCGCCTCATGGTATCCAAGTTGAGAGAGATAAATTGAACAAGTATGGTCGTCCCCTGTTGGGATGTACTATTAAACCTAAATTGGGATTATCTGCTAAAAACTACGGTAGAGCAGTTTATGAATGTCTTCGCGGTGGACTTGATTTTACCAAAGATGATGAGAACGTGAACTCCCAACCATTTATGCGTTGGAGAGATCGTTTCTTATTTTGTGCCGAAGCACTTTATAAAGCACAGGCTGAAACAGGTGAAATCAAAGGGCATTACTTGAATGCTACTGCAGGTACATGCGAAG-ATATGATGAAAAGGGCTGTATTTGCTAGAGAGTTGGGAGTTCCTATCGTAATGCATGACTACTTAACAGGGGGATTCACTGCAAATACTACCTTGGCTTTTTATTGCCGAGATAATGGACTACTTCTTCACATCCACCGCGCAATGCATGCAGTTATTGATAGACAGAAGAATCATGGTATACACTTCCGTGTACTAGCTAAAGCGTTACGTATGTCTGGCGGAGATCATATTCACGCTGGTACCGTAGTAGGTAAACTTGAAGGGGAAAGAGAAATAACTTTGGGCTTTGTTGATTTACTGCGTGATGATTTTATTGAAAAAGATCGAAGTCGCGGTATTTATTTCACTCAAGATTGGGTCTCTCTACCAGGTGTTCTGCCCGTGGCTTCGGGGGGTATTCACGTTTGGCATATGCCTGCTCTGACCGAGATCTTTGGAGATGATTCCGTACTACAGTTCGGTGGAGGAACTTTAGGACACCCTTGGGGAAATGCACCGGGTGCCGTAGCTAATCGAGTAGCTCTAGAAGCATGTGTACAAGCTCGTAATGAGGGACGTGATCTTGCTCGTGAGGGTAATGAACTTATCCGTGAGGCTTGCNNNNNNNNNNNNNNNNNNNNNNNNNNNNNNNNNNNNNNNNNNNNNNNNNNNNNNNNNNNNNNNNNNNNNNNNNNNNNNNNN--------------------------------------------------------------------------------------TTT-TCCGACGGCAACAAAAAATNTTCGTCGTATGTGGGCTTTTTATAGTGTTTTATTGTTAAGTATAGTCATGATTTTTTCGATCAATATATCTATTCATCAAATAAATAGCAGTTCTATCTATCAATATGTATGGTCTTGGATCATCAATAATGATTTTTCTTTAGACTTTGGCTACTTGATCGATCCACTTTCTTCTATNATGTCAATATTAATCACTACTGTTGGAATTATGGTTCTGATTTATAGTGATAATTATATGTCTCACGATCAAGGATATTTGAGATTTTNNGNNNATATGGGTTTGTTCAGTACTTCCATGTTAGGATTAGTTACTAGTTCTAATTTNATACAAATTTATATTTTTNGGGAATTGGTTGGAATATGTTCGTATCTATTAATAGGGNTTTGGTTCACACGACCTGTTGCGGCAAATGCTTGTCAAAAAGCCTTTGTAACTAATCGTGTAGGGGATTTTGGTTTATTATTAGGAATTTTAGGTTTTTATTG
			GATAACAGGTAGTTTTGAATTTCGGGATTTATTTGAAATATTCAATAACTTGATTGAGA------CTAATGAAGTCAATTTTTTATTTGTTATTTTATGCGCCGTTCTATTATTTGCCGGTGCAGTTGCTAAATCTGCACAATTCCCCCTTCATGTATGGTTACCTGATGCCATGGAAGGNCCTACTCCTATTTCGGCTCTTATACATGCTGCTACTATGGTAGCAGCGGGAATTTTTCTTATAGCTCGGCTTATTCCTCTTTTCATAGTCATACCTTACATAATGAATTTAATCTCTTTGATAGGGATAATAACAGTCTTATTAGGAGCTACTTTAGCTCTTGCTCAAAAAGACATTAAGAGAGGTTTAGCCTATTCTACAATGTCTCAATTGGGTTATATGATGTTAGCTCTAGGTATGGGGTCTTATCGAAGTGCTTTATTTCATTTGNTTACTCATGCTTATTCGAAAGCATTATTGTTTTTAGGATCCGGATCCATTATTCATTCAATGGAAACTATTGTTGGATATTCTCCAGATAAAAGTCAGAATATGGTTCTTAT-GGGGGGTTTAACAAAACATGTGCCAATTACTAAAACTGCTTTTTTATTAGGTACACTTTCTCTTTGTGGTATTCCACCTCTTGCTTGTTTTTGGTCCAAAGATGAAATTCTTAATGATACTTGGTTGTATTCGCCGATTTTCGCAATAATAGCTTGGGCCACAGCGGGA------------------------------------------------------------------------------------------------------------------------------------------------------------------------------------------------------------------------------------------------------------------------------------------------------------------------------------------------------------------------------------------------------------------------------------------------------------------------------------------------------------------------------------------------------------------------------------------------------------------------------------------------------------------------------------------------------------------------------------------------------------------------------------------------------------------------------------------------------------------------------------------------------------------------------------------------------------------------------------------------------------------------------------------------------------------------------------------------------------------------------------------------------------------------------------------------------------------------------------------------------------------------------------------------------------------
			------------------------------------------------------------------------------------------------------------------------------------------------------------------------------------------------------------------------------------------------------------------------------------------------------------------------------------------------------------------------------------------------------------------------------------------------------------------------------------------------------------------------------------------------------------------------------------------------------------------------------------------------------------------------------------------------------------------ATGGAGGAATTCCAAAGAT------ATTTACAGCTAGATAGATCT-----------CAGCAACACGACTTCCTATATCCACTTATCTTTCAGGAGTATATTTATGCACTTGCTCATG---------ATCATGGTTT------AAATAGATCGATTTTGTTG------AAAAATAC---------------AGGTTCTG------ACAATAAATCCAGCTTACTAATTGTGAAACG------------TTTAATTATTCGAAT------GTATCAACAGAATCATTTGA------TTATTCCTGTTAATGAT---TCTAA---------CC------AAAATCAACT------TTTTGGGCGCAACAA------GAATTTGTATTCTCAAATGATATCAGAGGGATTTGCAGTCATTGTGGAAATTCCATTTTCTCTACGATTAATAGCTTCCCTA---------GC------------AGG------TAAA------GAGATAGTAAAATCTCATAATT------TACGATCAATTCATTCAATATTTCCTTTTTTCGAGAACAATTTTTCACATCTAAATTATGTGTTAG-ATATGTTAATACCCCACCCCGTCCATCTGGAAATCTTGGTTCAAACCCTTCGCTACTGGGTAAAAGATGCCTCTTCTTTGCATTTATTACGATTCTTTCTCTACGAGTATCGTAATTGGAATAGTCTTA------------------TTACTCCAA---------AGAAACCCAG------CTCTTCTTT------TT------C------------AAAAAAAAATCAAAGATTATTCTTTTTCTTATATAATGCTCATGTATGTGAATACGAATCTATCTTCGTCTTTCTCTGTAACCAATCTTCTTATTTACGATCAACATCTTCTGAAGCCTTTCTTGAGCGAATTTATTTCTATGGAAAAATAGAATGT------CTTGTAGAAGTCTTTG------CTAA------GGTTTTTCCGGTCAACCTGTGGTTGTTCAA------GGATCCTAACATGCATTATGTTAGGTATCAAGGCAAATCAATTATGG------CTTCAAAAGGTACGTCTCTTTTGATGAATAAATGGAAATATTACCTTATCAATTTTTGGCAATGTCATTTTTACCTGTGGTCTCACCCAGGAAGGATTT------ATATAAATCAATTAT------CCAATCATTCCTTTGACTTTATGGGCTATTTTTCAAGTGTGCGACTAAACCCCTCAATGGTACGAAGTCAAATGCTAGAAAATTCATTTCT
			AATCGATAAT--GCTATTAAGAAGTTCGATACCATTGTTCCAATTATTCCTCTGATTGGATCATTGGCTAAAGCGAAATTTTGTAACGTATTAGGGTATCCCATTAGTAAGCCGGTTCGGGCCGATTTATCAGATTCTGATATTATTGACCGATTTGGGCGTATATGCAGAAATTTTTCTCATTATCATAGCGGATCCTCAAAAAAAAAGAGTTTGTATCGAATAAAGTATATACTTCGACTTTCTTGTGCTAGAACTTTGGCCCGGAAACACAAAAGTAGTGTACGTTTTTTTT------TGAAAAGA------TTAGGCTCGGAATTATTGGAAGAATTC------TTTATGGCGGAAGAACAAGTTCTTC------CTTTGACCTTCCCAAGAGTTT-CTTCTAC---TT----TTCAGGGGT---------TATATAGA------GGGCGGGTTTGGTATTTGGATATTTTTTGTATCAACGATT-TGG-----CGAATCA-----TGAA----TGA---------
		</sequence>
		<sequence>
			<taxon idref="Augusta_austrocaledonica"/>
			AAGTGTTGGATTCAAAGCTGGTGTTAAAGAGTACAAATTGACTTATTATACTCCTGAATACGAAACCAAAGATACTGATATCTTGGCAGCATTCCGAGTAACTCCTCAACCGGGAGTTCCACCTGAAGAAGCGGGGGCCGCGGTAGCTGCCGAATCTTCTACTGGTACATGGACAACTGTGTGGACCGATGGGCTTACCAGCCTTGATCGTTACAAAGGGCGATGCTATCACATCGAGCCAGTTCCTGGAGAAGAAGATCAATATATTGCTTATGTAGCTTACCCCTTAGACCTTTTTGAAGAAGGTTCTGTTACTAACATGTTTACTTCCATTGTAGGTAATGTATTTGGGTTCAAAGCCCTGCGCGCTCTACGTCTAGAAGATTTGCGAATCCCCCCTGCTTATATTAAAACCTTCCAAGGCCCGCCTCATGGCATCCAAGTTGAGAGGGATAAATTGAACAAGTACGGTCGTCCCCTGTTGGGATGTACTATTAAACCTAAATTAGGTTTATCTGCTAAAAACTACGGTAGAGCTGTTTATGAATGTCTTCGCGGGGGACTTGATTTTACCAAAGATGATGAAAATGTGAACTCCCAACCATTTATGCGTTGGAGAGATCGTTTCTTATTTTGTGCTGAAGCGCTTTATAAAGCACAAGCTGAAACAGGTGAAATCAAAGGGCATTACTTGAATGCTACTGCAGGTACATGCGAAG-AAATGATCAAAAGAGCTGTATTTGCTAGAGAATTGGGAGTTCCTATCGTAATGCATGATTACTTAACAGGGGGATTCACTGCAAATACTAGCTTGGCTCATTATTGCCGAGATAATGGCCTACTTCTTCACATCCACCGCGCAATGCATGCGGTTATTGATAGACAGAAGAATCATGGTATTCACTTCCGCGTACTAGCTAAAGCGTTACGTATGTCTGGTGGAGATCATATTCACTCCGGTACCGTAGTAGGTAAACTTGAAGGGGAAAGAGATATCACTTTGGGCTTTGTTGATTTACTGCGTGATGATTTTATTGAAAAAGATAGAAGCCGCGGTATTTATTTCACTCAAGATTGGGTCTCTCTACCAGGTGTTCTGCCCGTGGCTTCAGGAGGTATTCACGTTTGGCATATGCCTGCTCTGACCGAGATCTTTGGGGATGATTCTGTACTACAGTTCGGTGGAGGAACTTTAGGACACCCCTGGGGTAATGCGCCAGGTGCTGTAGCGAATCGAGTAGCTCTAGAAGCATGTGTAAAAGCTCGTAATGAAGGGCGTGATCTTGCTGCTGAGGGTAATGAAATTGTCCGCGAGGCTAGTAAATGGAGTCCTGAACTAGCTGCTGCTTGTGAGGTATGGAAGGAGATCCGATTTAATTTTCAAGCGGTGGATACTTTGGAT-------------------------------------------------------TTCCTATATTAATAGGGGTCGGACTTCTTCTTTT-TCCGACGGCAACAAAAAATCTTCGTCGTATGTGGTCTTTTCAAAGTGTTTTATTGTTAACTATAGTCATGATTTTTTCAATAAATCTTTCTATTCAGCAAATAAATAGCAATTCGATCTATCAATATGTATGGTCTTGGATCATTAATAATGATTTTTCTTTAGAATTTGGCTATTTGATCGATCCGCTTACTTCTATTATGTCAATATTAATAACTACCGTTGGAATTATGGTTCTTATCTATAGTGATAATTATATGGCTCATGATCAAGCATATTTGAGATTTTTTGCTTATATGGGTTTTTTCAGTACTTCCATGTTAGGATTAGTTACTAGTTCTAATTTGATACAAATTTATATTTTTTGGGAATTGGTTGGAATGTGTTCTTATTTATTAATAGGGTTTTGGTTTACACGACCTCTTGCTGCAAATGCTTGCCAAAAAGCTTTTGTGACTAATCGTATAGGGGATTTTGGCTTATTATTAGGAATTTTAGGTTTTTACTG
			GATAACGGGCAGTTTTGAATTTCGCGATTTATTTGAAATATTCAATAACTTTATTTATG------ATAATGAAGTCAATTCTTTATTTGTTATTTTGTGTGCTGGTCTAGTATTTTCCGGTGCCGTTGCTAAATCTGCACAATTTCCACTTCATGTATGGTTGCCTGATGCCATGGAAGGGCCCACTCCTATTTCTGCTCTTATACACGCTGCTACTATGGTAGCAGCGGGAATTTTTCTTGTAGCTCGTCTTATTCCTCTTTTCATAGTTATACCTTACATAATGAATTTTATTTCGTTGATAGGAATAATAACAGTATTATTAGGAGCTACTTTAGCTCTTGCTCAAAAAGACATTAAAAGAGGTTTAGCTTTTTCCACAATGTCTCAATTGGGTTATATGATGCTAGCTCTAGGTATGGGATCTTATCGAAGTGCTTTATTTCATTTGATTACTCATGCCTATTCCAAAGCATTATTATTTTTAGGATCTGGATCCGTTATTCATTCAATGGAAACAATTGTTGGATATTCTCCCTATAAAAGTCAGAATATGGTTTTTAT-GGGAGGTTTAACAAAACATATACCAATTACCAAAAACACTTTTTTATTAGGTACACTTTCTCTTTGTGGTATTCCACCCTTAGCTTGTTTTTGGTCCAAAGATGAAATTCTTAATGATAGTTGGTTGTATTCACCTATTTTCGCAATAATAGCTTGGACTAGCGCGGGATTAACCGCATTTTATATGTTTCGTATCTATTTACTTACTTTTGAAGGGCATTTAAGTGTTCATT------TTCAAAATTAC------ATTGGTAAAGAAAAAGTATTTTTCTATTCA------ATATCTCTATGGGG------------T---A---GGGGAGC------------TTCGAAAAAAATTAACAACAA---TT------TTCTT------TTATCAAC---------------AATG------AATAATATTG------AAAGTTCTTC------TTT---------------------------TTTGAAAAAAAAGAGATATCCA------ATTG------A------TGATAATGTT---------CGAAATGTGA------CACGTCCCTTTATTACTATTAC------TCAGTT------TGAGAA------TAAAAA------GTTATATTCCTATCCTTATGAACCAGACAATACTATGTTATTCCCTTTACTTATATTGGGTCTATTTACTTTGTTCGTTGGATCTATAGGAATTCC------TTTCAGT------C---------AAGAAGGGGT------AGATTTAGATATATTATCCAAATGGTTAACTCCATCTATAAATCTTTTGCACCAAAAGTTGAATAATTCG------ATAAATTGGTACGAATTTTTGAAAGATACAGTATCTTCTGCCAGTATAGCTTATTTAGGAATATTTATAGCGTCCTTTTTATATA------AACCCCCCTACTCCTCTTTACAAAATTTTG---------ATTTAATTAATTCAATTCT------TAAAAGAGGTCCTAAGAGAATTCTT------TGGGACAAAATTATAAATGGCATATATAATTGGTCGTATAATCGTGCTTAC-ATAGATTCGTTTTATACAAGATACTTCACTGGAGGAATAAGAGGATTGTCTAAATTAA-CTCATTTTTTTGATCGACGGATAATTGATGGAATTACGAATGCTGTTGGTGTTATAAATTTCTTTATAGGAGAAGTTGTCAAATATAT----------------------------------------------------------------------------------GTGCGGCTAGCATCTTTTACACATTTAGATGAAGCAAGGGATTCATCTATACCATCGGTAAAGT-----TTGAAAGACCACGACTGATCCTGAAAAGAAGTGAAT--GGAAAAAACAGCATGTC
			GCATT-AGGGGGAGTTCTGAGAATGTTTCATTTTTACCGGATTAGTAGAAAAGA-AAAATCCGG-TTCGAATTCTTGGA-ATGGAAGAA---AA---AA----AGTTGGGTTGAATGAATAAATGGATAGGGCCTCGCGGCTTCAA-------TTAATTATAGGGAAAGATAAAGTAACGAGCTTCTGTTCTGATTTTG---TAATTATTTCCTGATCTAATTAGACGTTAAAAATATATTAGTGTCCGGTTCAGGAAAGTTTTATCTTC-CACGAGTGAATTCTCAATTTTTTCAACGAATCCTAACTATTCTAATTCTCCATTAT-------GAAACGGGGATGTGTGTGTAGAAGAATCAGTATATTGAT----AAAGAAAG-TTTTTCCGAAATCAAAAGAGCGATTGTGTTG-AAAAAAT-----AAAAGATTTCTAACCATCTTGTTAT-CCTAT------AACATAGACTAAAAATGACTAAAAATG-----TAAAAAAGAGAGGATAGAGAATCTGTTTCT------AAGTTTATACTCGCCC-CCGAGGTA-TATTTTATTACTAAAATACTTTG-TTTTGACTGTATCGCACTATGTATCATTTGATAACCCCCAAATCTTCTAC-----CTT------TGGTTCAAATT------T-----AAAT-----------CAAATGGAGGAAATCCAAAGAT------ATTTACAGCTTGATAGATCT------C-----AACAACACAGCTTTCTATATTCACTTATCTTTCAGGAGTATATTTATGCACTTGCTCATG---------ATCATAGTTT------AAACCGATCGATTTTGTTA------GAAAATCT---------------AGTTTATG------ATAATAAATCCAGTTTCCTAATTGTGAGACG------------TTTAATTACTCGAAT------TTTTCAACAAAATAATTTTA------TTATTTTTGCTAATGAT---TCTAA---------TC------AAAATCCATT------TTTTGGTCACAACAA------GAATTTATATTCTCAAAGGATATCAGAAGGCCTTGCATTTATTGTGGAAATTCCATTTTATATACGATTAATATCTTCTCAA---------AG------------GGG------GAAA------GGGGTATTAAAATATCATAATT------TACGATCAATTCATTCACCATTTCCTTTCTTAGAGAACAATTTTTCACATTTAAATTCTGTGTTAG-ATATACTAATACCCCATCCCGTCCATCTGGAAATCTTGGTTCAAAACCTTCGTTATTGGGTAAAAGACGCCCCTTCCTTGCATTTATTACGATTCTTTTTCCACGAATATTGGAATTGGAATACTCTTA------------------TTGATAGAA---------AGAAACCCAG------TTCTTATTT------TT---CACC------------AAAAAGAAATCAAAAATTATTCTTCTTGTTATATAATTCTCATGTATGTGAATACGAATACATTTTCTTCTTTCTCCGTAAGCAATCTTCTCATTTGCGATCAACATCTTTTGGAGTCTTTCTTGAACGGATATATTTCTATGAAAAAAAAGAACGT------CTTGTAGAAGTCTTTG------CTAA------GGATTTTCAAGCCAGTCTATGGTTGTTCAA------AGATCCTTTCATACATTATGTTAGGTATCAAGGAAAATCCATTCTGG------TTTCAAATGGGACGCCTCTTTTGATGAATAAATGGAAATCTTACCTTGTCAATTTTTGGCAATGTCATTTTGATATTTGGTTTCACCCAGGAAGGGTCT------ATATAAACCAATTAC------CCAATTATTCCCTTAACTTTATGGGCTATCTTTCAAGTGTGCGACTAAACCATTCAATGGTACGGAGTCAAATGCTAGAAAATGGATTTCT
			AATCAATAAT--GCTATTAAGCAATTTGATACCCTTGTTCCACTTATTCCCCTTATTGGATCATTGGCTAAAGCGAAATTTTGTAACTTATTAGGACATCCCATTAGTAAGCCGATTTGGACTGATTTGGCAGATTCTGATATTATTGACCGATTTTGGCATATATGCAGAAACCTTTCTCATTATTATAGCGGATCTTCAAAAAAAAAGAGTTTATATCGAATAAAGTATATACTTCGACTTTCTTGTGCTAAAACTTTGGCTCGGAAACACAAAAGTACTGTGAGTGCTTTTT------TGAAAGGA------TTAGGATCGGAATTTTTAGAAAAATTC------CTCACGTCGGAAGAAGAAGCTCTTT------CTTTGACCTTCTCAAGAACTT-CTTCTAC---TT----TTCGGGGGG---------TATATAGA------AATCGAATTTGGTATTTGGATATTATTTATATCAATGATC-TGA-----CCAATTA-----TCAA----TGA---------
		</sequence>
		<sequence>
			<taxon idref="Avicennia"/>
			AAGTGTTGGATTCAAAGCGGGTGTTAAAGAGTACAAATTGACTTATTATACTCCTAAATACGAAACCAAAGATACTGATATCTTGGCAGCATTCCGAGTAACTCCTCAACCTGGAGTTCCGCCTGAAGAAGCAGGGGCCGCGGTAGCTGCCGAATCTTCTACTGGTACATGGACAACCGTGTGGACCGATGGACTTACCAGCCTTGATCGTTACAAAGGGCGATGCTACAACATCGAGCCCGTTCCTGGAGAAAAAGATCAATATATCTGTTATGTAGCTTACCCTTTAGACCTTTTTGAAGAAGGTTCTGTTACTAACATGTTTACTTCCATTGTAGGAAATGTATTTGGATTCAAAGCCCTGCGTGCTCTACGTCTGGAAGATCTGCGAATCCCTACTGCTTATATTAAAACTTTCCAAGGCCCACCTCATGGGATCCAAGTTGAGAGAGATAAATTGAACAAGTATGGTCGTCCCCTGCTGGGATGTACTATTAAACCTAAATTGGGGTTATCTGCTAAAAACTATGGTAGAGCATGTTATGAATGTCTTCGCGGTGGACTTGATTTTACCAAAGATGATGAAAACGTGAACTCCCAACCATTTATGCGTTGGAGAGATCGTTTCGTATTTTGTGCCGAAGCAATTTATAAAGCACAGGCTGAAACAGGTGAAATCAAAGGGCATTACTTGAATGCTACTGCGGGTACATGCGAAG-AGATGATGAAAAGAGCTATATTTGCTAGAGAATTGGGAGTTCCTATCGTAATGCATGACTACTTGACAGGAGGATTCACTGCAAATACTAGCTTGGCTCATCATTGTCGAGATAATGGTCTACTTCTTCACATTCACCGTGCAATGCATGCAGTTATTGATAGACAGAAGAATCATGGTATGCACTTCCGTGTACTAGCTAAAGCGTTACGTATGTCTGGCGGAGATCATATTCACGCCGGTACCGTAGTAGGTAAACTTGAAGGAGAAAGAGACATCACTTTGGGCTTTGTTGATTTACTGCGTGATGATTATATTGAAAAAGATCGAAGTCGCGGTATTTATTTCACTCAAGATTGGGTCTCTTTACCAGGTGTTATTCCCGTGGCTTCAGGGGGTATTCACGTTTGGCATATGCCCGCTCTGACCGAGATCTTTGGGGATGATTCCGTACTACAGTTCGGCGGAGGAACTTTAGGACACCCTTGTAGTAATGCGCCAGGTGCCGTAGCTAACCGAGTAGCTCTAGAAGCATGTGTACAAGCTCGTAATGAAGGACGTGATCTTGCTGCTGAGGGTAATGCAATTATNCCTGAGGCTAGCAAATGGAGTCCTGAACTAGCTGCCGCTTGTGAGGTATGGAAAGAAATCAAATTCAATTTTGCAGCAGTGGATACTTTGGAT--------------------------GTGGATCATACCTTTTGTTCCACTTCCAGTTCCGATATTACTAGGAGTGGGGCTTCTTCTTTT-TCCGACAGCAACCAAAAACCTTCGTCGTCTATGGGCTTTTCCGACCATTTTATTGTTAAGTCTAGTCATGATTTTTTCAATTAATCTGTCTATTGAGCAAATAAATAGTAATTCCATCTATCAATATGTATGGTCTTGGACGCTCGATAATAATTTTTCTTTAGAATTTGGCTACTTGATTGATCCACTTACTTCTATTATGTCAATGTTAATCACTACTGTTGGAATTATGGTTCTTATTTATAGTGATAATTATATGGCTCACGATCAAGGATACTTGAGATTTTTTGCTTATATGAGTTTTTTCAGTACTTCTATGTTGGGATTAGTTACTAGTTCGAATTTGATACAAATTTATCTTTTTTGGGAATTGGTTGGAATGTGTTCCTATCTATTAATAGGTTTTTGGTTCACACGACCTCCTGCAGCAAGTGCTTGTCAAAAAGCGTTTGTAACTAATCGTGTAGGGGATTTTGGTTTATTATTAGGAATTTTAGGCTTTTTTTT
			CATAACAGGTAGTTTTGAATTTCGGGATTTATTCGAAATATTCAATAACTTAGTTTATA------ATAATGAAGTAAATTCTCCATTTGTTACTTTGTGTGCTGTTCTATTATTTGCCGGTGCAGTTGCTAAATCTGCACAATTTCCGCTTCATGTATGGTTACCTGATGCTATGGAGGGGCCTACTCCTATTTCGGCTCTTATCCATGCTGCTACTATGGTAGCAGCGGGAATTTTTCTTGTAGCTCGCCTTCTTCCTCTTTTCATAGTTATACCTGATATGATGAATATCATCGCGTTGATAGGTATAATCACAGTATTATTAGGAGCTACTTTAGCTCTTGCTCAAAAAGACATTAAAAGGAGTTTAGCCTATTCGACAATGTCTCAATTGGGTTATATGATGTTAGCTCTAGGAATGGGTTCTTATCGAAGTGCTTTATTTCATTTGATTACTCATGCTTATTCCAAAGCATTATTATTTTTAGGGTCTGGATCGGTTATTCATTCAATGGAAACTATTGTTGGCTATTCGCCGGATAAAACTCAGAATATGGTTCTTAT-GGGCGGTTTAGGAAAACATGTACCGATTACCAAAACCTCTTTTTTATTAGGTACATTTTCTCTTTGTGGTATTCCGCCTCTTGCTTGTTTTTGGTCAAAAGATGAAATTCTTAATGATAGTTGGTTGTATTCGCCTATTTTCGCAATAATAGCTTGGGCCACGGCAGGATTAACCGCATTTTATATGTTTCGGATTTATTTACTTACTTTTGAGGGGCATTTAAACCTTCATT------TTCAAAATTTC------AGCGGCAACCAATATACTTTTTTATATTCA------ATATCTCTATGGGG----------------A---AAGAGGT-----------CTTCAAAAATAATTAACAAAAA---TT------TTTGT------TTATTAAG---------------AATG------AATAGTAATG------AAAGTTCTTC------TTT---------------------------TTTTGTCAAAAAGACATATCAA------GATA------G------TGAGAATATA---------AGAAGAAGAAGGAGGCAACGGTCTTTTATTAATATTGT------TCATTT------TGATAA------TAAAAA------GCCTCTTTCCTATCCTTCTGAATCGGACAATACTATGTTATTTCCTTTACTTGTATTAGGCCTCTTTACTTTGTTTGTTGGATTTTTAGGAATTTC------TTTTAAT------C---------AAGAAGGAAC------AGATTTGGATATATTATCCAAATGGTTAGCTCCATCTATTAACCTTTTACATCAAAAGTCAAAAGATTCG------ACAGATTGGTATGAATTTTTGAAAGATGCAATTTTTTCAGTTAGTTTATCTTATTTCGGAATAGTTCTGGCGTCTTTTTTATATA------AACCCATTTATTCCTCTTTCAAAAGTTTTG---------ATTTAATTAATTTATTTGT------TAAAAGAGGTCCGAAGAGAAACCGT------TGGGACAAAATGATAAATGGCCTATATGATTGGTCATATAATCGTGCTTAT-ATAGATACTTTTTATACAACATCCTTTACCGAGGTAATAAGAGGATTGGCTGAATTAA-CTCATTTTTTTGATAGGCGAGTCATTGATGGAATTTCAAATGGGGTTGGTGTTATCAGTTTCTTTGCT----------------------------------------------------------------------------------------------------------------------------------------------------------------------------------------------------------------------------------
			---------------------------------------------------------------------------------------------------------------------------------------------------------------------------------------------------------------------------------------------------------------------------------------------------------------------------------------------------------------------------------------------------------------------------------------------------------------------------------------------------------------------------------------------------------------------------------------------------------------------------------------------------------------------------------------------------------------------------------------------------------------------------------------------------------------------------------------------------------------------GATTGATTTTGTCG------GAAAATCC---------------GGGTTATG------ACAATAAATCCAGTTTACTGCTTGTGAAACG------------GTTAATTACTCGAAT------GTATCAACAGAATCATTTTC------TTATTTGTCCTAATGAT---TCTAA---------CC------AAAATCCATT------TTGGGCACGTAATAA------GAATTTGTATTCTCAAATCATATCGGAGGGGTTTGCTTTTATTGTGGAAATTCCATTTTCTCTAAGATTAATATCTTGTCTG---------GA------------AGT------TAAA------AAGATAGTMAAATCTCAGACTT------TACGATCAATTCATTCAATATTTCCCTTTTTAGAGGACAATTTTTCACATTTAAATTTTGTGTTAG-ATGTACTAATACCCCACCCTGTCCATGTAGAAATCTTGGTTCAAACTCTTCGCTATTGGTTAAAAGATGCCTCTTCTTTGCATTTATTACGATTCTTTCTCAACGAGTATTGTAATTGGAATAGTYTTA------------------TTMYGCCAA---------AGAAAGACGG------TTCCTCTTT------TT------C------------AAAAARAAATCAAAGATTATTCTTATTCTTATATAATTCTCATGTATGGGAATATGAATCCATTTTCGTCTTTCTACGTAATCAATCTGCTCATTTACGATCAACATCTTCTGGAGTTCTTCTTGAACGAATCTATTTCTATGGAAAAWTGGAACGT------CTTGTGAACGTCTTTGTTAAGGTTAA------GGATTTTCGGTCGAACCCCAGGTTGATCAA------GGAACCTTGCATGCATTATATTAGGTATCAAAGAAAATCCATTCTGG------CTTCAAAAGGGATGTCGCTTTTCATGAWTAAATGGAAATGTTACCTTGTCACTCTTTGGCAATGGCATTTTTCGCTGTGGTTTCAGCCAAGAAGGATTT------ATATAAACCAATTAG------CCAATCATTCCTTTGAATTCTTGGGCTATTTTTCAAGTGTGCGGATGAACCCTTCAGTGATACGGAGTCAAATTCTCGAAAATGCATTTCT
			AATCAATAAT--GCTATTAAGAAGTTTGATACTCTTGTTCCAATTATTCCTCTGATTATGTCATTGGCTAAAGCAAAATTTTGTAACGTATTAGGCCATCCTATTAGTAAGCCGGTTTGGGCTGATTTATCAGATTCTAATATTATTGACCGATTTCGACGTATATGCAGAAATTTTTCTCATTATCATAGCGGATCTTCCACAAAAAGGAGTTTGTATCAAATAAAATATATACTTCGACTTTCTTGTGCTAGAACTTTGGCTCGGAAACACAAAAGTACTGTACGTGTTTTTT------TGAAAAGA------TCAGACTCGGAATTATTGGAAGAATTT------TTTATGTCGGAAGAAGGCGTTCTTT------TTTGCACTTTCCAAAAAGCTT-TTTCAAC---TT----TGCGGGGAA---------TATATAGA------AGTCGAGTTTGGTATTTGGATATTTTTTCTATCAATGATT-TGG-----CCAATCA-----CAAA----TCAAGATTCTGA
		</sequence>
		<sequence>
			<taxon idref="Barringtonia"/>
			AAGTGTTGGATTCAAAGCTGGTGTTAAAGATTACAAATTGACTTATTATACTCCTGAATATAAAACCTTAGATACTGATATCTTGGCAGCATTCCGAGTAACTCCTCAACCTGGGGTTCCACCTGAAGAAGCAGGGGCCGCGGTAGCTGCCGAATCTTCTACTGGTACATGGACAACTGTGTGGACCGACGGACTTACTAGCCTTGATCGTTACAAAGGGCGATGCTACCACATCGAGCCCGTTCCCGGAGAAGACAATCAATATATTGCTTATGTAGCTTATCCTTTAGACCTTTTTGAAGAAGGTTCTGTTACTAACATGTTTACTTCCATTGTGGGTAATGTATTTGGGTTCAAAGCCCTGCGCGCTCTACGTCTAGAAGATCTGCGAATTCCCCCTGCGTATATTAAAACTTTCCAAGGACCACCTCATGGCATCCAAGTTGAAAGAGATAAATTGAACAAGTATGGTCGTCCCCTGTTGGGATGTACTATTAAACCTAAATTGGGGTTATCCGCTAAAAACTACGGTAGAGCAGTTTATGAATGTCTCCGCGGTGGACTTGATTTTACCAAAGATGATGAAAACGTGAACTCACAACCATTTATGCGTTGGAGAGACCGTTTCGTATTTTGTGCCGAAGCACTTTATAAAGCACAAGCTGAAACAGGTGAAATCAAAGGGCATTACTTGAATGCTACTGCAGGTACATCGGAAG-ANATGATCAAAAGGGCTGTATTTGCCAGAGAATTAGGAGTTCCTATCGTAATGCATGACTATTTAACAGGGGGATTCACTGCAAATACTAGCTTGGCTCATTATTGCCGAGATAATGGCCTACTTCTTCACATCCATCGTGCAATGCATGCAGTTATTGATAGACAGAAAAATCATGGTATGCACTTCCGTGTACTAGCTAAAGCGTTACGGATGTCTGGTGGAGATCATATTCACGCTGGTACTGTAGTAGGTAAACTTGAAGGGGAAAGAGAGATCACTTTGGGCTTTGTTGTTTTACTGCGTGATGATTATATTGAAAAAGATCGAAGCCGCGGTATTTATTTCACTCAAGATTGGGTTTCTATGCCAGGTGTTCTACCCGTGGCTTCAGGGGGTATTCATGTTTGGCATATGCCTGCTCTGACCGAGATCTTTGGGGATGATTCTGTACTACAGTTCGGTGGAGGAACTTTAGGACACCCTTGGGGAAATGCACCGGGTGCCGTAGCTAATCGAGTAGCTCTAGAAGCATGTGTACAAGCTCGTAATGAGGGACGTGATCTTGCTCGCGAGGGTAATGAAATTATTCGTGAGGCTAGCAAATGGAGTCCTGAACTAGCTGCTGCTTGTGAGGTATGGAAAGAGATCAAATTTGAATTC------------------------------------------------------------------------------------------------------------------------------------------TATATGGACTTTTCAAAGTATTTTATTATTAAGTATAGTCATGATTTTGTCGATCGATCTGTCTATTCAGCAAATAAATAGCAGTTATATATATCAATATGTATGGTCTTGGATCATCAATAATGATTTTTCGTTAGAATTTGGCTATTTGATCGATCCACTTACTTCTATTATGTTAATATTAATCACTACTGTTGGAATTATGGTTCTTATTTATAGTGATAATTATATGTCTCATGATCAAGGATATTTAAGATTTTTTGCGTATATGAGTTTTTTCAGTACTTCCATGTTGGGATTAGTTACTAGTTCAAATTTGATACAAATTTATATTTTTTGGGAATTAGTTGGAATATGCTCTTATTTATTAATAGGATTTTGGTTTACACGGCCTGTTGCGGCAAATGCTTGTCAAAAAGCGTTTGTAACTAATCGGGTAGGAGATTTTGGTTTATTGTTAGGAATTTTAGGTTTTTATTG
			GATAACAGGCAGTTTAGAATTTCGGGATTTATTCGAAATATTTAATAACTTGATTTATA------ATAACGAGGTCAATGTTTTATTTGTTATTTTGTGTGCCATTCTAGTATTTGCCGGTGCAGTTGCTAAATCTGCACAATTCCCTCTTCATGTATGGTTACCTGATGCCATGGAAGGGCCTACTCCTATTTCGGCTCTTATACATGCTGCTACTATGGTAGCCGCGGGAATTTTTCTTGTAGCTCGGCTTCTTCCGCTTTTCATAGTCATACCTTATACAATGAATTTCATTTCTTTTGTAGGTATAATAACATTATTTTTAGGAGCTACTTTAGCTTTGGCTCAAAAAGACATTAAGAGAGGTTTAGCTTATTCTACAATGTCTCAATTGGGATATATGATGTTAGCTCTAGGTATGGGGTCTTATCGAACTGCTTTATTTCATTTAATTACTCATGCTTATTCAAAAGCATTATTGTTTTTAGGATCTGGATCCGTTATTCATTCAATCGAAACTGTTGTTGGATATTCTCCAGATAAAAGTCAGAATATGGTTCTTAT-GGGAGGTTTAATAAAACATGTGCCAATTACAAAAACTACTTTTTTATTAGGTACCCTTTCGCTTTGTGGTATTCCACCCCTTGCTTGTTTTTGGTCCAAAGATGAGATTCTCAATGATAGTTGGTTGTATTCACCAATTTTTGCACTAATAGCTTGGTCGACAGCAGGATTAACTGCATTTTATATGTTTCGGATCTATTTACTTACTTTTGAGAGGCATTTAAATGTTCATTTTCTGATTCAAAATTAC------ATTGGCAAAAAGAGTGTCCTGTTATATTCA------ATCTCTCTATGGGG------------G---A---AGAGAGG------------GTCGAAAATAATTAACAAAAA---TG------TTCGT------TTATTAACCTTATTAC------AAATG------AAAAATACAACAAATGAAAGTACTTC------TTT---------------------------CTTTTCAAAGAAGACATATCAA------ATTG------A------TGAGAATATA---------GGAAGGATTA------CACGTCCCTTTATTACTATTCC------TCATTT------TGGCAATAACACTAAAAA------AACTTATTCGTATCCTTATGAATCAGATAATACTATGCTATTTCCTCTCCTTGTATTGGTCCTATTTACTTTTTTTGTCGGATCAATAGGAATTCC------TTTCAAT------C---------AGGAAGGAAT------GGGTTCTGATATATTAACCAAATGGTTAACTCCGTCTATAAATCTTTTACATCAAACTTCGAAAAATTCT------CCGGATTGGTATGAATTTGTAAAAGATGCAAGTTTTTCAGTCAGTATAGCCTATTTCGGAATCTTTATAGCTCTTTTTTTATATA------AACCCGTTTATTCATCTTTACAAAATTTGG---------ACTTAATTAATTCATTTGT------TAAAANAGGATCTAAGAGAATTTTT------TGGGACAAAATAATTAATGTCATATATGATTGGTCCTATAATCGTGGTTAC-ATAGATGTTTTTTATGCAACATTCTTAACTGGGTGTATAAAAGGATTGGC---------------------------------------------------------------------------------------------------------------------------------------------------------------------------------------------------------------------------------------------------------------------------------------------------------------
			----------------------------------------------------------------------------------------------------------------------------------------------------------------------------------------------------------------------------------------------------------------------------------------------------------------------------------------------------------------------------------------------------------------------------------------------------------------------------------------------------------------------------------------------------------------------------------------------------------------------------------------------------------------------------------------------------------------------------------------------------------------------------GCAACACGACTTCATATATCCACTTATCTTTCAGGAGTCTATTTATGGCCTTGCTTATG---------ATCATAGTTT------AAATAGATCGATTTTGTTGGAATTGGAAAATGT---------------GGGTTATG------ACAATAAATCCAGCTTACTAATTGTAAAACGTTTAATTATTAATTTAATTACTCAAAT------GTATCAACAGAATCATTTGA------GTTTTTATGCTAATGAT---TCTAA---------CC------AAAATCCATT------TTTTGGGCACAACAC------GAATTTATCTTCTCTAATGATATTAGAAGGAATTGCAGTCGTTGTGGAAATTCCATTTTCTCTACGATTAATATCTTCCCCG---------GA------------AGG------GAAA------GAAATAGTAAAATCTTATAATT------TACGATCAATTCATTCACTATTTCCTTTTTTAGAGGACAAATTTGCACATTTAAATTATGTGTTAG-ATATATTAATACCCCACTCCATCCATCTGGAAATCTTAATTCAAACTCTTCGCTATTGGGTAAAAGATGCCTCTTCTTTGCATTTATTACGATTCTTTCTCCACGAGTAT------TGGAATAGTCTTC------------------GTATTCCAA---------AGAAATCGAG------TTTTTCTTT------TT------C------------AAAAAGAAATCAAAGATTATTCTTGTTCCTATATAATTCTCATGTATGTGAATACGAATCTATCTTCATTTTTCTCCGCAACCAATTTTTTCATTTACGATCAATATCTTCTGGAACCTTTTTTGAACGAATATATTTTTATGGAAAAATAGAACAT------TTTGTAAAAGTCTTTA------CTAA------GGATTTTCGGGCCATTCTATGGTTGTTCAA------GAATCCTTTCATGCATTATGTTAGGTATCAAGGAAAATCTATTTTGG------CTTCAAAAGGGACGTCTCTTTTGATGAAGAAATGGGAATATTATCTTATCAATTTCTGGCAATGTTATTTTTACGTGTGGTCTCAACCAAGAAGGATCC------ATATACACCAATTAT------CCAATCATTTCCTCGACTTTCTGGGTTATCTTTCAAGTGTGCGACTAAACTCTTTAATGGTACGGAGTCAAATGCTCGAAAATTCATTTCT
			AATAGGGAAT--GGTATTAAGAAGTTCGATACTATAGTTCCAATTATTCCTCTGATTGGATCATTGTCTAAAGCGAAATTTTGTAATGTATTAGGCCATCCGATTAGTAAACCAGTCTGGGCCGATTTATCAGATTCTGATATTATTGACCGATTCGGACGTATATATAGAAATCTTTCTCATTATCATAGCGGATCTTCAAAGAAAATGAGTTTGTATCGAATAAAGTATATACTTCGACTTTCTTGTGCTAGAACTTTAGCTCGTAAACACAAAAGTACGGTACGCGCTTTTT------TAAAAAGA------TTAGGCTCAGAATTGTTGAAAGAATTC------TTTACGGAAGAAGAACAAGTTTTTT------CTTTGACCTTCCCAACAGCTT-CTTCTAC---TT----CGCGGGGAT---------TATATAGA------AGGCGGATTTGGTATTTGGATATTATTTGTATCAATGATC-TCG-----CCAATTA-----GGAA----GGA---------
		</sequence>
		<sequence>
			<taxon idref="Bertiera_longithyrsa"/>
			-------------------------------------TTGACTTATTATACTCCTGAATACGAAACCAAAGATACTGATATCTTGGCAGCATTCCGAGTAACTGCTCAACCGGGAGTTCCACCTGAAGAAGCGGGGGCCGCGGTAGCTGCCGAATCTTCTACTGGTACATGGACAACTGTGTGGACCGATGGGCTTACCAGCCTTGATCGTTACAAAGGGCGATGCTATCACATCGAGCCAGTTCCTGGAGAAGAAGAGCAATTTATTGCTTATGTAGCTTACCCCTTAGACCTTTTTGAAGAAGGTTCTGTTACTAACATGTTTACTTCCATTGTAGGTAATGTATTTGGGTTCAAAGCCCTGCGCGCTCTACGTCTGGAAGATTTGCGAATCCCCCCTGCTTATGTTAAAACCTTCCAAGGGCCGCCTCATGGCATCCAAGTTGAGAGAGATAAATTGAACAAGTATGGTCGTCCCCTGTTGGGATGTACTATTAAACCTAAATTAGGTTTATCTGCTAAAAACTACGGTAGAGCTGTTTATGAATGTCTTCGCGGGGGGCTTGATTTTACCAAAGACGATGAAAACGTGAACTCCCAACCATTTATGCGTTGGAGAGATCGTTTCTGCTTTTGTGCTGAAGCGCTTTATAAAGCACAGTCTGAAACAGGTGAAATCAAAGGGCATTACTTGAATGCTACTGCAGGTACATGCGAAG-AAATGATCAAAAGAGCTGTATTTGCTAGAGAATTAGGAGTTCCTATCGTAATGCATGATTACTTAACAGGGGGATTCACTGCAAATACTACCTTGGCTCATTATTGCCGAGATAATGGCCTACTTCTTCACATCCACCGCGCAATGCATGCGGTTATTGATAGACAGAAGAATCATGGTATGCACTTCCGCGTACTAGCTAAAGCGTTACGTATGTCTGGTGGAGATCATATTCACGCCGGTACCGTAGTAGGTAAACTTGAAGGGGAAAGAGATATCACTTTGGGCTTTGTTGATTTACTGCGTGATGATTTTGTTGAAAAAGATCGAAGCCGCGGTATTTATTTCACTCAAGATTGGGTCTCTCTACCAGGTGTTATACCCGTGGCTTCAGGAGGTATTCACGTTTGGCATATGCCTGCTCTGACCGAGATCTTTGGGGATGATTCTGTACTACAGTTCGGTGGAGGAACTTTAGGACACCCTTGGGGTAATGCGCCAGGTGCTGTAGCGAATCGAGTAGCTCTAGAAGCATGTGTAAAAGCTCGTAATGAAGGGCGTGATCTTGCTGCTGAGGGTAATGAAATTATCCGCGAGGCTAGTAAATGGAGTCCTGAACTAGCTGCTGCTTGTGAGATATGGAAGGAAATCCGATTTAATTTTGCAGCGGTGGATACATTGGAT-------------------------------------------------------------------------------------------CCGACGGCAACAAAAAATCTTCGTCGTATGTGGTCTTTTCAGAGTGTTTTATTGTTAACTATAGTCATGATTTTTTCAATCAACCTGTCTATTCAGCAAATAAATAGTAATTCGATCTATCAATATGTATGGTCTTGGATCATTAATAATGATTTTTCTTTAGAATTCGGCTATTTGATCGATCCGCTTACTTCTATTATGTCAATATTAATAACTACCGTTGGAATTATGGTTCTTATCTATAGTGATAATTATATGGCTCATGATCAAGCATATTTGAGATTTTTTGCTTATATGGGTTTTTTCAGTACTTCCATGTTAGGATTAGTTACTAGTTCGAATTTGATACAAATTTATATTTTTTGGGAATTGGTTGGAATGTGTTCTTATTTATTAATAGGGTTTTGGTTTACACGACCTCTTGCTGCAAATGCTTGCCAAAAAGCTTTTGTGACTAATCGTATAGGGGATTTTGGTTTATTATTAGGAATTTTAGGTTTTTACTG
			GATAACGGGTAGTTTTGAATTTCGTGATTTATTCGAAATATTCAATAACTTGATTTATG------ATAATGAAGTCAATTCTTTATTTGTTACTTTGTGTGCTGGTCTAGTATTTGCCGGTGCCGTTGCTAAATCGGCACAATTTCCCCTTCATGTATGGTTACCTGATGCCATGGAAGGGCCCACTCCTATTTCTGCTCTTATACACGCTGCTACTATGGTAGCAGCGGGAATTTTTCTTGTAGCTCGGCTTATTCCTCTTTTCATAGTTATACCTTACATAATGAATTTTATTTCGTTGATAGGAATAATAACAGTATTATTAGGAGCTACTTTAGCTCTTGCTCAAAAAGATATTAAAAGAAGTTTAGCTTTTTCCACAATGTCTCAATTGGGTTATATGATGCTAGCTCTAGGTATGGGATCTTATCGAAGTGCGTTATTTCATTTGATTACTCATGCCTATTCCAAAGCATTATTATTTTTAGGATCTGGATCCGTTATTCATTCAATGGAAACAATTGTTGGATATTCTCCTTATAAAAGTCAAAATATGGTTCTTAT-GGGAGGTTTAACAAAACATATACCAATTACCAAAAACACTTTTTTATTAGGTACACTTTCTCTTTGTGGTATTCCACCTTTGGCTTGTTTTTGGTCCAAAGATGAAATTCTTAATGATAGTTGGTTGTATTCAACGATTTTCGCAATAATAGCTTGGGCTACTGCGGGATTAACCGCATTTTATATGTTTCGGATCTATTTACTTACTTTTGAAGGGCATTTAAGTGTTCATT------TTCAAAATTAC------ATTGGTAAAGAAAAAATATTTTTCTATTCA------ATATCTCTATGGGG------------T---A---GGGAAGC------------TTCGAAAAAAATTAACAACAA---TT------TTTCT------TTATCAAC---------------AATG------AATAATATTG------AAAGTTCTTC------TTT---------------------------TTTGAAAAAAAAGACATATCCA------ATTG------A------TCATAATGTT---------CGAAATGTGA------CACGTCCCTTTATTACTATTAC------TCATTT------TGAGAA------TAAAAA------GTTTTATTCCTATCCTTATGAATCGGACAATACTATGTTATTCCCTTTACTTATATTGGGTCTATTTACTTTGTTCGTTGGATCTATAGGAATTCC------TTTCAAT------C---------AAGACGGAGT------AGATTTAGATATATTATCCAAATGGTTAACTCCATCTATAAATCTTTTGCACCAAAAGTTGAATAATTCG------ATAGATTGGTACGAATTTTTGAAAGATACAGTATCTTCTGTCAGTATAGCTTTTTTAGGAATATTTATAGCGTCCTTTTTATATA------AACCCCCCTACTCCTCTTTACAAAATTTTG---------ATTTAATTAATTCAATTCT------TAAAAGAGGTCCTAAGAGAATTCTT------TGGGACAAAATTCTAAATGGCGTATATAATTGGTCGTATAATCGTGCTTAC-ATAGATTCTTTTTATACAAGATCCTTCACTGGAGGAATAAGAGAATTGGCTAAATTTA-CTCATTTTTTTGATCGACGGATAATTGATGGAATTACGAATGGTGTTGGTGTTATTAATTTCTTTGTAGGAGAAGC----------------------------------------------------------------------------------------------GTGCGGCTAGCATCTTTTACACATTTAGATGAAGCAGGGGATTCATCTATACCATCGGTAAAGT-----TTGGAAGACCACGACTGATCCTGAAAGGGAATGAAT--GGAAAAAACAGCATGTC
			GGATTGAGGGAGAGTTCTGAGAATGTTTCATTTTTACCGGATCAGTAGAAAAGA-AAAACCCGG-TTCGAATTCTTGGA-ATGTAAGAA---AAT--AA----AGTTGGGTTGAATGAATAAATGGATAGGGCCTCGCGGCTTCAT-------TTAATTATAGGGAAAGATAAAGTAACGAGCTTCTGTTCTGAATTTG---GAATAATTTCCTGATCTAATTAGACGTTAAAAATATATTAGTGCCCGGTGCAGGAAAGCTTTCTCTCC-CATAAGTGAATTCTCAATTTTTTCAACGAATCCTAACTATTCTAATTCTCCATTAT-------GAAACGGAGATGTGTGTGTAGAAGAAGCAGTATATTGAT----AAAGAAAG-TTTTTCCGAAATCAAAAGAGCGATTGGGTTG-AAAAAAT-----AAAAGATTTCTAACCATCTTGTTAT-CCTAT------AACATAGACTAAAAATGACTAAAAATG-----TAAAAAAGAGAGGATAGAGAATCTGTTTAT------AAGTTTATACTCGCCC-CCGAGGTA-TCTTTTATTACTAAAATACTTTG-TTTTGACTGTATCGCACTATGTATCATTTGATAACCCCCAAATCTTCTAC-----CTT------TGGTTCAAATT------T-----AAAT-----------CAAATGGAGGAAATTCAAAGAT------ATTTACAGCTTGATAGATCT------C-----AACAACGCGGCTTTCTATATCCACTTATCTTTCAGGAGTATATTTATGCACTTGCTCATG---------ATCATAGTTT------AAACCGATCGATTTTGTTA------GAAAATGT---------------AGTTTATG------ATAATAAATCCAGTTTCCTAATTGTGAAACG------------TTTAATTACTCGAAT------TTATCAACAAAATCATTTTA------TTATTTTTTCTAATAAT---TCTAA---------TC------AAAATCGATT------TTTTGGTCACAACAA------GAATTTATATTCTCAAACAATATCAGAAGGACTTGCATTTATTGTGGAAATTCCATTTTATATACGATTAATATCTTCTCAA---------GG------------GGG------GAAA------GGGATATTAAAATATCATAATT------TACGATCAATTCATTCACCATTTCCTTTCTTAGAGAACAATTTTTCACATTTTAATTCTGTGTTAG-ATATACTAATACCCCATCCCGTACATCTGGAAATTTTGGTTCAAAACCTTCGTTATTGGGTAAAAGACGCCTCTTCCTTGCATTTATTACGATTCTTTTTCCACGAATATTGGAATTGGAATACTCTTA------------------TTGATAGAA---------AGAAACCCAG------TTTTTATTT------TT---CACC------------AAAAAGAAATCCAAAATTATTCTTCTTGTTATATAATTCTCATGTATGTGAATACGAATCCATTTTCTTCTTTCTCCGTAAGCAATCTTCTCATTTGCGATCAACATCTTTTGGAGTCTTTCTTGAACGGATATATTTCTATGAAAAAAAAGAACGT------CTTGTAGAAGTCTTTG------CTAA------GGATTTTCAAGCCAGTCTATGGTTGTTCAA------AGATCCTTTCATACATTATGTTAGGTATCAAGGAAAATCCATTCTGG------TTTCAAATGGGACGCCTCTTTTGATGAATAAATGGAAATCTTACCTTGTCAATTTTTGGCAATGTCATTTTGGTATTTGGTTTCACCCGGGAAGGGTCT------ATATAAACCAATTAT------CCAATTATTCCCTTAACTTTATGGGCTATCTTTCAAGTGTGCGACTAAACCATTCAATGGTACGGAGTCAAATGCTAGAAAATTCATTTCT
			AATCAATAAT--GCTATTAAGAAATTTGATACCCTTGTTCCACTTATTCCTCTTATTGGATCATTGGCTAAAGCGAAATTTTGTAACTTATTAGGACATCCTATTAGTAAGCCGGTTTGGACTGATTTGGCAGATTCTGATATTATTGACCGTTTTTGGCATATATGCAGAAACCTTTCTCATTATTATAGTGGATCTTCCAAAAAAAAGAGTTTGTATCGAATAAAGTATATACTTCGACTTTCTTGTGCTAAAACTTTGGCTCGGAAACACAAAAGTACTGTGCGTGCTTTTT------TGAAAGGA------TTAGGCTCGGAATTTTTGGAAAAATTC------CTCACGTCGGAAGAAGAAGCTCTTT------CTTTGACCTTCTCAAGAACTT-CTTCTAC---TT----TTCGGGGGG---------TATATAGA------AATCGAATTTGGTATTTGGATATTATTTATATCAATGATC-TGA-----CCAATTA-----TCAA----TGA---------
		</sequence>
		<sequence>
			<taxon idref="Boholia_nematostylis"/>
			----GTTGGATTCAAAGCTGGTGTTAAAGAGTACAAATTGACTTATTATACTCCTGAATACGAAACCAAAGATACTGATATCTTGGCAGCATTCCGAGTAACTCCTCAGCCGGGAGTTCCACCTGAAGAAGCAGGGGCCGCGGTAGCTGCCGAATCTTCTACTGGTACATGGACAGCTGTGTGGACCGATGGGCTTACCAGCCTTGATCGTTACAAAGGGCGATGCTATCACATCGAGCCAGTTCCTGGAGAAGAAGAGCAATTTATTGCTTATGTAGCTTACCCCTTAGACCTTTTTGAAGAAGGTTCTGTTACTAACATGTTTACTTCCATTGTAGGTAATGTATTTGGATTCAAAGCCCTGCGTGCTCTACGTCTGGAAGATTTGCGAATCCCCACTGCTTATATTAAAACCTTCCAAGGCCCGCCTCATGGCATCCAAGTTGAGAGAGATAAATTGAACAAGTATGGTCGTCCCCTGTTGGGATGTACTATTAAACCTAAATTAGGTTTATCTGCTAAAAACTACGGTAGAGCTGTTTATGAATGTCTTCGCGGGGGACTTGATTTTACCAAAGATGATGAAAACGTGAACTCCCAACCATTTATGCGTTGGAGAGATCGTTTCTTGTTTTGTGCTGAAGCGCTTTATAAAGCACAAACTGAAACAGGTGAAATCAAAGGGCATTACTTGAATGCTACTGCAGGTACATGCGAAG-AAATGATGAAAAGAGCTGTATTTGCTAGAGAATTGGGAGTTCCTATCGTAATGCATGATTACTTAACAGGGGGATTCACTGCAAATACTAGCTTGGCTCATTATTGCCGAGATAATGGCCTACTGCTTCACATCCACCGCGCAATGCATGCGGTTATTGATAGACAGAAGAATCATGGTATGCACTTCCGCGTACTAGCTAAAGCGTTACGTATGTCTGGTGGAGATCATATTCACGCCGGTACCGTAGTAGGTAAACTTGAAGGGGAAAGAGATATCACTTTGGGATTTGTTGATTTACTTCGTGATGATTTTATTGAAAAAGATCGAAGCCGCGGTATTTATTTCACTCAAGATTGGGTCTCTCTACCAGGTGTTCTGCCCGTGGCTTCAGGAGGTATTCACGTTTGGCATATGCCTGCTCTGACCGAGATCTTTGGGGATGATTCTGTCCTACAGTTTGGTGGAGGAACTTTAGGACACCCTTGGGGTAATGCGCCAGGTGCTGTAGCGAATCGAGTAGCTCTAGAAGCATGTGTAAAAGCTCGTAATGAAGGGCGTGATCTTGCTGCTGAGGGTAATGAAATTATCCGCGAGGCTAGTAAATGGAGTCCTGAACTAGCTGCTGCTTGTGAGGTATGGAAGGAGATCCGATTTAATTTTGCAGCGGTGGATACTTTGGAT-------------------------------TCATCCCTTTCATTCCACTTCCAATTCCTATATTAATAGGGGTGGGACTTCTTCTTTT-TCCGACGGCAACAAAAAATCTTCGTCGTATGTGGTCTTTTCAGAGTGTTTTATTGTTAACTATAGTCATGATTTTTTCAATGAATCTGTCTATTCAGCAAATAAATAGCAATTCGATGTATCAATATGTATGGTCTTGGATCATTAATAATGATTTTTCTTTAGAATTCGGCTATTTGGTCGATCCACTTACTTCTATTATGTCAATATTAATAACTACCATTGGAATTATGGTTCTTATATATAGTGATAATTATATGGCTCATGATCAAGCATATTTGAGATTTTTTGCTTATTTGGGTTTTTTCAGTACTTCGATGTTAGGATTAGTTACTAGTTCTAATTTGATACAAATTTATATTTTTTGGGAATTGGTTGGAATGTGTTCTTATTTATTAATAGGGTTTTGGTTTACACGACCTCTTGCGGCAAATGCTTGCCAAAAAGCTTTTGTGACTAATCGTATAGGGGATTTTGGCTTATTATTAGGAATTTTAGGTTTTTATTG
			GGCAACGGGCAGTTTTGAATTTCGTGATCTATTCGAAATATTTAGTAACTTGATTTATG------ATAATGAAGTAAATTCTTTATTTGTCATTTTGTGTGCTGGTCTAGTATTTGCCGGTGCCGTTGCTAAATCGGCACAATTTCCCCTTCATGTATGGTTACCTGATGCCATGGAAGGGCCCACTCCTATTTCTGCTCTTATACACGCTGCTACTATGGTAGCAGCGGGAATTTTTCTTGTAGCTCGGCTTATTCCTCTTTTCATAGTTATACCTTACATAATGAATTTCATTTCGTTGATAGGAATAATAACAGTATTATTAGGAGCTACTTTAGCTCTTGCTCAAAAAGACATTAAAAGAGTTTTAGCCTTTTCCACAATGTCTCAATTGGGTTATATGATGCTAGCTCTGGGTATGGGATCTTATCGAAGTGCTTTATTTCATTTGATTACTCATGCCTATTCCAAAGCATTATTATTTTTAGGATCTGGATCCATTATTCATTCAATGGAAACAATTGTTGGATATTCGCCCTATAAAAGTCAGAATATGGTTCTTAT-GGGAGGTTTAACAAAACATATACCAATTACCAAAAACACTTTTTTATTAGGTACACTTTCTCTTTGTGGTATTCCACCCTTGGCTTGTTTTTGGTCCAAAGATGAAATTCTTAATGATAGTTGGTTGTATTCAATGATTTTCGCAATAATAGCTTGGGCTACCGCGGGATTAACCGCATTTTATATGTTTCGGATCTATTTACTTACTTTTGAAGGGCATTTAAGTGTTCATT------TTCAAAATTAC------ATTGGTAAAGAAAAAGTATTTTTCTATTCA------ATATCTCTATGGGG------------T---A---GGGGAGC------------TTCGAAAAAAATTAACAACAA---TT------TTCCT------TTATTAAC---------------AATG------AATAATATTG------AAAGTTCTTC------TTT---------------------------TTTGAAAAAAAAGGCATCTCCA------ATTG------A------TGATAATGTT---------CGAAATGTGA------CACGTCCCTTTATTACTATTAT------TCATTT------TGAGAA------TAAAAA------GTTTTATTCCTATCCTTATGAAGCAGACAATACTATGTTATTTCCTTTACTTATATTGAGTCTATTTACTTTGTTCGTTGGATCTATAGGAATTCC------TTTCAAT------C---------AAGAAGGAGT------CGATTTAGATATATTATCCAAATGGTTAACTCCATCTATAAACCTTTTGCACCAAAAATTGAACAGTTCG------ATGGATTGGTACGAATTTTTGAAAGATACAGTATTTTCTGTCAGTATAGCTTATTTAGGAATACTTATAGCGTCCTTTTTATATA------AACCCCCCTACTCCTCTTTACAAAATTTTG---------ACTTAATTAATTCAATTCT------TAAAAGAGGTCCTAAGAGAATTCTT------TGGGACAAAATTATAAATGGCGTATATAATTGGTCATATAATCGTGCTTAC-ATAGATTCTTTTTATACAAGATCTTTCACTGGAGGAATAAGAGGGTTGGCTAAATTAA-CTCATTTTTTTGATCGACGGATAATTGATGGAATTACGAATGGTGTTGGTCTTATAAATTTCTTTATAGGAGAAGCTGTCAAATATATAGGTGGCG--------------------------------------------------------------------------GTGCGGCTCGCATCTTTTACACATTTAGATGAAGCAAGGGATTCATCTATACCATCGGTAAAGT-----TTGGAAGACCACGACTGATCCTGAAAGGGAATGAAT--GGAAAAAATAGCATGTC
			GGATTGAGGGAGAGTTCTGAGAATGTTTCATTTTTACCGGA--------AAAGA-AAAACTCGG-TTCGAATTCTTGGA-ATGTAAGAA---AATGAAAATAAAGTTGGGTTTAATGAATAAATGGATAGGGCCTCGCGGCTTCAA-------TTAATTATAGGGAAAGATAAAGCAACGAGCTTCTGTTCTGAATTTG---GAATTATTTCCTGATCTAATTAGACGTTAAAAATATATTAGTGACCGGTGCAGGAAAGCTTTCTCTCC-CATGAGTGAATTCTCAATTTTTTCAGCGAATCCTAACTATTCTAATTCTCCATTATAAA----AAAAAGGGGATGTGTGTGTAGAAGAAGCAGTATATTGAT----AAAGAAAG-TTTTTCCGAAATCAAAAGAGCGATTGGGTTG-ACAAAAT-----AAAGGATTTCTAACCATCTTGTTAT-CCTAT------AACATAGACTAAAAATGACTAAAAATG-----GAAAAAAGAGAGGATAGAGAATCCGTTTAT------AAGTTTATACTCGCCC-CCGAGGTA-TCTATTCTTACTAAAATACTTTG-TTTTGACTCTATCGCACTATGTATCATTTGATAACCCCCAAATCTTCTACCTTTGCTT------TGGTTCAAATT------T-----AAAT-----------CAAATGGAGGAAATCCAAAGAT------ATTTACAGCTTGATAGATCT------C-----AACAACACGGCTTTCTATATCCACTTATCTTTCAGGAGTATATTTATGCACTTGCTCATG---------ATCATAGTTT------AAACCGATCGATTTTGTTA------GAAAATCT---------------AGGTTATG------ATAATAAATCCAGTTTCCTAATTGTGAAACG------------TTTAATTACTCGAAT------TTATCAACAAAATAATTTTA------TTATTTTTGCTAATGAT---TCTAA---------TC------AAAATCTATT------TTTTGGTCACAACAA------GAATTTATATTCTCAAAGGATATCAGAAGGGCTTGCATTTATTGTGGAAATTCCATTTTATATACGATTAAGATC------------------------------GGG------GAAG------GAGATATTAAAATATCATAATT------TACGATCAGTTCATTCACCATTTCCTTTCTTAGAGAACAATTTTTCACATTTTAATTCTGTGTTAG-ATATACTAATACCTCATCCTGTCCATCTAGAAATCTTAGTTCAAAACCTTCGTTATTGGGTAAAAGACGCCTCTTCCTTGCATTTATTACGATTCTTTTTCCACGAATTTTGGAATTGGAATACTCGTA------------------TTGATAGAA---------AGAAAGTAAG------TTTTTCTTT------TT---TACG------------AAAAAGAAATTCCAAATTATTCTTCTTGTTATATAATTCTCATGTATGTGAATACGAATCCATTTTCTTCTTTCTCCGTAAGCAATCTTCTCATTTGCGATCAACATCTTTTGTAGTCTTTCTTGAACGAATATATTTCTATGAAAAAATAGAACGT------CTTGTAGAAGTCTTTG------GTAA------GGATTTTCAAGCCAGCCTACGGTTGTTTAA------AGATCCTTTCATACATTATGTTAGGTATCAAGGAAAATCCATTCTGG------TTTCAAATGGGACACCTCTTTTGATGAATAAATGGAAATCTTACCTTGTCAATTTTTGGCAATGTCATTTTGATATTTGGTTTCGCCCGGGAAGGGTCT------ATATAAATCAATTAC------CCAATTATTCCCTTAACTTTATGGGCTATCTTTCAAGTGTGCGACTAACCCATTCAATGGTACGGAGTCAAATGCTAGAAAATTCATTTCT
			AATCAATAAT--GCTGTTAAGAAATTTGATACCCTTGTTCCAATTATTCCTCTTATTGGATCATTGGCTAAAGCGAAATTTTGTAACTTATTAGGACATCCCATTAGTAAGCCGATTTGGACTGATTTGTCAGATTCTGATATTATTGACCGATTTTGGCATATATGCAGAAACCTTTCTCATTATTATAGCGGATCTTCCAAAAAAAAGAGTTTGTATCGAATAAAGTATATACTTCGACTTTCTTGTGCTAAAACTTTGGCTCGGAAACACAAAAGTACTGTGCGTGCTTTTT------TGAAAGGA------TTAGGCTCGGAATTTTTGGAAAAATTC------TTCACGTCGG---AAGAAGCTCTTT------CTTTGACTTTTTCAAGAACTT-CTTCTAC---TT----TTCGGGGGG---------TATATAGA------AATCGAATTTGGTATTTGGATATTATTTATATCAATGATC-TGA-----CCAATTA-----TCAA----TGA---------
		</sequence>
		<sequence>
			<taxon idref="Boopis"/>
			AAAAGTTGGATTTAAGGCTGGTGTTAAAGATTATAAATTNACTTATTATACTCCTGACTATGAAACCAAGGATACNNATATCTTGGCAGCCTTCCGAGTAACTCCTCAACCTGGAGTTCCACCTGAAGAAGCAGGGGCCGCAGTAGCTGCCGAATCTTCTACTGGTACATGGACAACTGTGTGGACCGATGGACTTACGAGCCTTGATCGTTACAAAGGGCGATGCTATGGAATCGAGCCCGTTGCCGGAGAAGAAAATCAGTATATTGCTTATGTAGCTTACCCATTAGACCTTTTTGAAGAAGGTTCTGTTACTAACATGTTTACTTCCATTGTAGGTAATGTATTTGGNNNNNNNNNNNNNNNNNNNNNNNNNNNNNNNNNNNNNNNNNNNNNNNNNNNNNATGTTAAAACTTTCCAAGGTCCGCCTCACTGCATCCAAGTTGAGAGAGATAAATTGAACAAGTATGGTCGTCCCCTGTTGGGATGTACTATTAAACCTAAATTGGGGTTATCCGCTAAAAACTACGGTAGAGCTGTTTATGAATGTCTTCGTGGTGGCCTTGATTTTACTAAAGATGATGAGAACGTCAACTCCCAACCATTTATGCGTTGGAGAGACCGTTTCTTATTTTGTGCCGAAGCTCTTTATAAAGCACAAGCTGAAACAGGTGAAATCAAAGGGCATTACTTGAATGCTACTGCGGGTACATGCGAAG-AAATGATGAAAAGGGTTATATTTGCCAGAGAATTGGGAGTTCCTATCGTAATGCATGACTACCTAACAGGGGGATTCACTGCAAATACTAGCTTGGCTCATTATTGCCGAGATAATGGCCTACTTCTTCACATCCACCGCNNNATNNATGCNGTTATTGATAGACAGAAGAATCATGGTATACACTTTCNNNTACTAGCTAAAGCGTTACGTATGTCTGGTGGAGATCATATTCACTCCGGTACTGTAGTAGGTAAACTTGAAGGGGAAAGAGAGATCACTTTGGGCTTTGTTGATTTACTGCGTGATGATTTTATTGAAAAAGATCGAAGTCGCGGTATTTATTTCACTCAAGATTGGGTCTCTCTACCAGGTGTTCTGCCCGTGCGTTCGGGGGGTATTCACGTTTGGCATATGCCTGCTCTGACCGAGATTTTTGGAGATGATTCCGTACTACAGTTCGGTGGAGGAACTTTAGGGCATCCTTGGGGAAATGCACCTGGTGCCGTAGCTAATCGAGTAGCTCTAGAAGCATGTGTACAAGCTCGTAATGAGGGACGCGATCTTGCTAGTGAGGGTAATGAAATTATCCGTAAGNCTACCAAATGGAGTCCTGAACTAGCTGCNNCTTGTGAAGTATGGAAGGAGATAAAATTTGAGTTTCAGGCAATGGATACTTTGGAT---ATGGAACAGACATATCAATATGCGTGGATAATACCTTTTCTTCCACTTCCAGTTCCTATGTTAATAGGGTTGGGACTTCTTCTTTT-TCCGACGGCAACAAAAAGTCTTCGTCGTATGTGGGCTTTTCAGAGCGTTTTATTGTTAAGTATAGTCATGATTTTTTCGATGAATCTGTCTATTCAGCAAATAAATAGCAGTTCTGTCTATCAATATGTATGGTCTTGGGTTATCAATAATGATTTTTCTTTAGAATTCGGATACTTGATCGATCCACTTACTTCTATTATGTCAATATTAATCACTACTGTTGGAATTATGGTTCTTATTTATAGTGATAATTACATGTCTCATGATCACGGATATTTGAGATTTTTTGCTTATATGAGTTTTTTCAGTACTTCCATGTTGGGATTAGTTACTAGTTCAAATTTGATACAAATTTATATTTTTTGGGAATTAGTTGGAATGTGTTCCTATCTATTAATAGGATTTTGGTTCACACGACCCGTTGCAGCAAATGCTTGTCAAAAAGCATTTGTAACTAATCGTGTTGGGGATTTTGGTTTATTATTAGGAATTTTAGGCTTTTATTG
			GATAACGGGGAGTTTCGAATTTCGTGATTTATTCCAAATATTCAATAACTTTATTTCGA------ATAATGAGGTTAATTTTGTATTTGTTACTTTGTGCGCTGTTCTATTATTTGCCGGTGCGATTGCGAAATCTGCACAATTCCCCCTTCATGTATGGTTACCTGATGCCATGGAAGGGCCGACTCCTATTTCGGCTCTTATACATGCTGCTACGATGGTAGCGGCGGGAATTTTTCTTGTAGCTCGACTTCTGCCTCTTTTCATAGTCATACCCCACATAATGAATTTTATCTCTTTGATCGGGATAATAACAGTATTTTTAGGAGCTACTTTAGCTCTTGCTCAAAAAGACATTAAGAGGGGTTTAGCCTATTCCACAATGTCTCAATTGGGTTATATGATGTTAGCTTTAGGTATGGGGTCTTATCGCAGTGCTTTATTTCATTTGATTACTCATGCTTATTCCAAAGCATTATTGTTTTTAGGATCGGGATCCGTTATTCATTCAATGGAAACTATTGTTGGATATTGTCCAAATAAAAGTCAGAATATGGTGCTTAT-GGGGGGTTTAACAAAACATGTACCGATTACTAAAACTTCTTTTTTATTAGGTACACTTTCTCTTTGCGGTATTCCACCCCTTGCTTGTTTTTGGTCCAAAGATGAAATTCTTAATGATAGTTGGTTGTATTCACCTATTTTTGCAATAATAGCTTGGGCTACGGCGGGATTAACCGCATTTTATATGTGTCGGATCTATTTACTTACTTTTGAAGGACATTTAAACGTTCATT------TTCAAAATTAC------AGTGGAAAAAGGAATACCCCCTTCTATTCA------ATATCTCTATGGGG------------T---A---AAGAAGG------------TTCCAAAATAAGTCAAAAAAA---CT------TTCGT------TTGGTAACTTTATTAA------AAATG------AAGAAGAATG------ACCATGCTTC------TTT---------------------------TTTTTCAA---------ATAAA------ATTG------A------TGAGAATCTC---------AGAAATATGA------TCCAACCCTTTCTTTCTATTAC------TCATCT------TGGCAA------TACCAA------GACTTATTCGTATCCTTATGAATCAGAGAATACTATGTTATTTCCAATACTTATATTGGTTCTATTTACTTTGTTCGTTGGATTCTTAGGAATTCC------TTTCAAT------C---------AAGACGGGGT------TGATTTGGATATCTTATCCAAATGGTTAACCCCGTCTATAAATCTTTTACATAAAAATGCAAACAATTCC------ATCGAGTGGTATGAATTTATTAAAGATGCAGTTTTTTCAGTCAGTATAGCCTCTTTTGGAATATTTATAGCATTTTTTTTATATA------AACCTGTTTATCCAGGTTTTCAAAATTTTG---------ACTTAATTAATTCATTTAT------TAAAATAGGTCCTAAGAGAATTATT------TTTGACAAAATAAAAAATGGTATATATGATTGGTCATATAATCGTGGTTAC-ATAGATGTCTTTTATGCAACCTTCTTAACTGTGGGGATGAGAAAATTGGCCGAATTCG-CTCATTTTTTTGATAGACGAGTAATTGATGGAATTCCTAATGGAGTTGCTCTTATGAGTTTCTTTGTCGCAGAGGTTATTAAATCGGTAGGGGGTGGACGTATTTCTTCTTATCTTTTCTTGTATTTTTCTTATGTATCAATCTTTTTATTA----------------------------------------------------------------------------------------------------------------------------------------------
			----------------------------------------------------------------------------------------------------------------------------------------------------------------------------------------------------------------------------------------------------------------------------------------------------------------------------------------------------------------------------------------------------------------------------------------------------------------------------------------------------------------------------------------------------------------------------------------------------------------------------------------------------------------------------------------------------------------------------------------GCTATTTAGAGCTAGATAGATCT-----------CAACAACACTCCTTCTTATATCCACTTATCTTTCAGGAGTATATTTATGTACTTGCTCATG---------ATCATGGTTT------AAATAGATCTATTTTGTTG------GAAAATGA---------------AGGTTATG------CCAATAAATCCAGCTTACTAATTGCGAAACG------------TTTAATTATTCGAAT------GTATCAACAGAATCATTTGA------GTCTTTCTGCTAATGAT---TATAA---------AC------AGACTCCACG------TTTGGGGCACAACAA------TAATTTTGATTTGCAAGTAATGTTAGAGGTATTTTCAATCATTATGGAAATTCCATTATCTCTGAGATTAATATCTTCCCTA---------GA------------AAG------CAAA------GGGTTAGTCAAATCCGATAATT------TACGATCAATTCATTCAATATTTTCTTTTTTAGAGGACAACTTTTCACATTTAAATTATGTATTAG-ATATATTAATACCTTACCCAGCCCATCTGGAAATCTTGGTTCAGGCTCTTCGCTATTGGATAAAAGATGCTTCCTCTTTGCATTTATTAAGATTCTTTCTCCATGAATGTCATAATTGGGAGAGTCTTA------------------TTACTTCAA---ATTCAAAGAAAGCCAG------TTCCTCTTT------TT------C------------AAAAAAAAATCAAAGACTATTCTTCTTCCTATATAACTCTCATGTATGTGAATATGAATCTGGCTTCATCTTTCTCCGTAACCAATCTTCTCACTTACGATCAACATCTTCTGGAACCCTTCTTGAACGAATATATTTCTATGGAAAAATGGAGCAT------CTTGCAGAAGTCTTTG------CCAG------GGCTTTTCAAGCTAATTTCTGGTTGTTCAA------AGATCCTTTCATGCATTATGTTAGGTATCAAGGAAAATCAATTCTTG------CTTCAAAAGGGACGTTTCTTTTGATGAAAAAATGGAAATATTACTTTGTAAATTTCTGGCAATCTTATTTTTACTTGTGGTCTCAACCAGGAAGGATTT------CTATAAACCAATTAT------CCAATCATTCCCTTGACTTTCTGGGTTATCGTTCAAGTGTGCGGCTAAAGCCTTCAATGGTACGCAGTCAAATGCTAGCAAATTCATTTCT
			AATTGATAAT--GCTCTTAAGAAGTTTGATACTATTGTTCCAATTATGCCTCTGATTGGATCATTGGCTAAATCAAAATTTTGTAACGCATTAGGGCATCCTATTGGTAAGGCGATTTGGTCCGATTTCTCAGATTCTGATATTATTGACCGCTTTGGGCGTATATACAGAAATCTTTCTCATTATCATAGTGGATCCTCMAAAAAAAAGAGTTTGTGTCGAGTAAAGTATATACTTCGACTTTCTTGTGCTAGAACTTTAGCTCGTAAGCATAAAAGTACTGTACGTTCTTTTT------TGAAAAGA------TTCGGCTCGGAATTATTGGAAGAATTC------TTTACGGAAGAAGAACAAGTTTTTT------CCTTGACCTTTCCAAGAGTTT-CTTCTAT---TT----CGCGAAGGT---------TATCTAGA------AGACGGATTTGGTATTTGGATATTATTTGTATCAATGATT-TGG-----CCAATCA-----TGAA----TGA---------
		</sequence>
		<sequence>
			<taxon idref="Borago"/>
			----------------------------------------------------------------------------GATATCTTGGCAGCATTCCGAGTAACTCCTCAACCGGGAGTTCCTCCTGAAGAAGCAGGGGCCGCAGTAGCCGCTGAATCTTCTACTGGTACATGGACAACTGTGTGGACCGATGGACTTACCAGCCTTGATCGTTACAAAGGGCGATGCTACCACATCGATGCCGTTCCGGGAGAAGAAAATCAATATATATGTTATGTAGCTTATCCTTTAGACCTTTTTGAAGAAGGTTCTGTTACTAACATGTTTACTTCCATCGTAGGTAATGTATCTGGGTTCAAAGCCTTGCGCGCTCTACGTCTGGAAGATCTGCGAATCCCTCCTGCTTATGTTAAAACTTTCCAAGGCCCACCTCATGGGATCCAAGTTGAAAGAGATAAATTGAACAAGTACGGCCGTCCTTTGTTGGGATGTACTATTAAACCTAAATTGGGCTTATCCGCTAAAAACTACGGTAGAGCCGTTTATGAATGTCTTCGCGGTGGACTTGATTTTACCAAAGATGATGAAAACGTGAACTCCCAACCGTTTATGCGTTGGAGAGACCGTTTCTTATTTTGTGCCGAAGCTCTTTATAAAGCACAAGCTGAAACAGGTGAAATCAAAGGACATTACTTAAATGCTACTGCAGGTAATTGCGATG-AAATGATAAAAAGAGCTGTATTTGCTAGAGAATTGGGAGTTCCTATCGTTATGCACGACTACCTAACAGGGGGATTCACTGCAAATACTACCTTGTCTAATTATTGCCGGGATAATGGTCTACTTCTTCACATTCACCGTGCAATGCATGCGGTTATTGATAGACAGAAGAATCATGGTATGCACTTCCGTGTATTAGCTAAAGCGTTACGTATGTCTGGTGGAGATCATATTCACTCTGGTACCGTAGTAGGTAAACTTGAAGGTGGAAGAAATATCACTTTGGGTTTTGTTGATTTATTGCGTGATGATTTTATTGAAAAAGATAGAACTCGCGGTATCTATTTCACTCAAGATTGGGTCTCTCTACCAGGTGTGCTGCCTGTAGCTTCAGGAGGTATTCACGTTTGGCATATGCCGGCTTTGGTTGAAATCTTTGGAGACGATTCCGTACTACAGTTCGGTGGAGGAACTTTAGGACACCCTTGGGGTAATGCGCCAGGTGCCGTAGCTAATCGAGTAGTTCTAGAAGCATGTGTACAAGCTCGTAATGAAGGGCGTGATCTTGCTCGYGARGGTRRTGATATTRTTCGTGAGGCTACCAAATGGAGTCCTGAACTAGCTGCTGCTTGTGARGTATGGAAGGAGATTACATTTACTTTCGAGGAAGTGGATAAATTGGAT---------------------------TGGATCATACCTTTGCTTCCACTTATGGTTCCTATGTTAATAGGAGTGGGACTTCTTCTTTT-TCCGACAGCAACAAAAAATCTTCGTCGTATGTGGGCTTTTCAGAGTATTTTATTGTTAAGTATAGTCATGATTTTTTCAATCAATTTGTCTATTCAACAAATAAATAGGAGTTCTATCTACCAATATCTATGGTCTTGGACCATTAATAATGATTTTTCTTTAGAATTCGNNNACTTGATCGACCCACTTACTTCTATTATGTCAATATTAATCACTACTGTTGGAATTCTGGTTCTTATTTATAGTGATAATTATATGTCTCATGATCAAGGATATTTGAGATTTTTTGCTTATATGAGTTTTTTCAGTACGTCCATGTTAGGATTAGTTACTAGTTCTAATTTGATACAAATTTATATTTTTTGGGAATTGGTTGGAATGTGCTCCTATCTATTAATAGGATTTTGGTTTGCACGACCTGCTGCGGCAAATGCTTGTCAAAAAGCGTTTGTAACTAATCGTTTAGGCGATTTTGGTTTATTATTAGGAATTTTAGGTTTTTATTG
			GATAACAGGTAGTTTCGAATTTCTAGATTTATTTGAAATATTCAAAAATTTGATTTCAA------ATAATGAGGTTAATTTGATATTTGCTACTTTATGTGCCGTTCTATTATTTACCGGTGCAATTGCAAAATCTGCACAATTTCCACTTCATGTATGGTTACCTGATGCCATGGAGGGACCTACCCCTATTTCGGCTCTTATCCATNCTGCTACTATGGTANNNGCGGGAATTTTTCTTGTAGCTCGCCTTCTTCCTCTTTTCATAGTTATACCTTATATAATGAATTTTATCGCATTGATAGGAATAATAACAGTATTATTAGGAGCGACTTTAGCTATTGCTCAAAAAGACATTAAAAGGGGCTTAGCCTATTCCACAATGTCTCAATTGGGTTATATGATGTTAGCTCTAGGTATGGGGTCTTATCAAAATGCTTTATTTCATTTGATTACTCATGCTTATTCCAAAGCATTATTATTTTTAGGATCCGGATCTGTTATTCATTCAATGGAAACTATTGTTGGTTATTCTCCAGATAAAAGTCAGAATATGGTTCTTAT-GGGAGGTTTAACAAAACATGTACCAATTACCAAAACGTCTTTTTTATTAGGTACACTTTCTCTTTCTGGTATTCCACCTCTTGCGTGTTTTTGGTCCAAAGATGCAATTCTTAATGATAGTTGGTTATATTCACCGCTTTTTGCAATAATAGCTTGGTCAACAGCAGGATTAACAGCATTTTATATGTTTCGTATCTATTTACTTACTTTTGAGGGACATTTAAATGTTCATT------TTCAAAACTAC------AGTGGTAAACAAAATACTCTCTCCTATTCC------CTATCTCTATGGGG------------T---A---AAAAGGG------------TTCGAAAAAAATTAACCAAAA---TT------TTTGT------------------------------TTG------AAGAATAATG------AAAATGCTTC------GTT---------------------------TTTTCCACAAAAAATATATAAA------AGTG------A------TGAAAATGTA---------ACAAGCATGA------GAGGACCTTTTATTAGTATTGT------TCAGTT------TAAGAA------TAAAAA------GACTTATTCCTATCCTTATGAATCGGACAATACTATGTTACTTCCCCTAATTATATTAGGTCTGTTGACTTTGTTTGTTGGATGTTTAGGAATTCC------TTTCAAT------C---------ACGAGAGAGT------------TGCTATATTAACCAAATGGTTAGCTCCATCTATAAACCTTTTGAATCAAGAATTAGAAAATTCA------ATGGATTGGTATGAATTTATAAAAGATGCTTTTTTTTCAGTCAGCATAGCTTATTTCGGAATAGTTATAGCCTCTTTTTTATATA------AACCTATTTATTCTTCTTTACAAAATTTTA---------ACTTTATAAATTCATTTGT------TAAAACAGGTCCCAAGAGAATTCTT------TTGGACAAAATTCTATATGGTATATATGATTGGTCATATAANNGTGCTTAC-ATAGATNCTTTTTATAAAAGATCCTTAACGGGGGGAATAAGAAGATTAGCCGAATTAA-CTCATTTTTTTGATCGACGGGTAATTGATGGAATTATAAATAGCGTTGGGGTTCTGAGTTTTTTTGTA----------------------------------------------------------------------------------------------------------------------------------------------------------------------------------------------------------------------------------
			------------------------------------------------------------------------------------------------------------------------------------------------------------------------------------------------------------------------------------------------------------------------------------------------------------------------------------------------------------------------------------------------------------------------------------------------------------------------------------------------------------------------------------------------------------------------------------------------------------------------------------------------------------------------------------------------------------------------------------------------------------------------------------------------------------------ATATTTATGCACTTGCTCATG---------ATCATRGTTT------AAATCAATCAATTTTTTTA------GCAAATTC---------------AGGTTATG------ACAAGAAATATAGTTTACTAATTGTGAAACG------------TTTAATTACTCGAAT------GTATCAACAGAATCATTTTT------TTCTTTCTGTTACTGAT---TCTAA---------------------------------------------CAA------AAATTTGTATTATCAAATAATATCCGAGGGATTTGCATTTATTGTCGAAATACCTTTTTATCTACGAAAAATATCTTTTATA--------------------------------GAAA-------AGACATTCAAATCTCATAATT------TACGATCAATTCATTCCATATTTCCTTTTTTAGAGGACAATCTTTCACATTTAAATTGTGTGTTAG-ATATACTAATACCCCACCCTGTCCATTCGGAAATCGTGGTTCAAACTCTTCGTTTTTGGGTCAAAGATGCCTCTTCTTTGCATTTATTACGATTCTTTCTACACGAGTAC------TGGAATACTTTTA------------------TTACTCTAA---------AGAAAACTAG------CTCTTCTTT------TT------C------------AAAAAGAAATCAAAGATTATTCTTCTTCTTATATAATTCTCATGTATATGAATACGAATCCTTTTTTTTCTTTCTCTGCAAACAATCTTCTCATTTACGATCAACATCTTCTGGAATCTTTCTTGAACGAATATATTTCTATGGAAAAATAGAGCGT------CTTGTAGAAGTCTTTG------CTAA------AGATTTTCAAAGCAACCTGTGGTTGTTCAA------GGATCCGTTCATGCATTATGTTAGGTATCAAGAAAAATCCCTTTTGG------CTTCAAAAGCAACTTCTTTTTTAATAAAGAAATGGAAATATTACATTGTTCATTTTTTGCAATGTTATTTTTACCTGTGGTCGCGCCCAGGAAGAATCT------ATATAAACCAATTATCCGACCCCAACCACTCCCTTGACTTTGTAGGCTATATTTCAAGTGTACGACTAAACCCTTCAATGGTACGGAGTCAAATCCTAGAAAATTCATTTCT
			AGTCAATAAT--GCTATTAAGAAGTTCGATACTCTTCTTCCAATTACTCCAATGATTGCATCGTTGGCTAAAGCTAAATTTTGTAACATATTAGGGAATCCCATTAGTAAGCCGGTTCGGGCTGATTTATCAGATTTTGATATTATTGGCCGGTTTGGGCGTATATCCAGAAACCTTTCTCATTATCATAGTGGATCTTCAAAAAAAAAGAGTTTGTACCGTATAAAGTATATACTTCGACTTTCTTGTGCTAAAACTTTGGCTCGGAAACATAAAAGTAGTGTACGTGCTTTTT------TGCAAAAA------TTAGGCTCGGAATTATTGGAAGAGTTC------TTTATGTCGGAAGAACAAGTACTTT------CTTTGAATTTTCCAAAAGCTT-CTTCTAC---TT----TACAGGGAG---------TCTATAGA------AGTAGGATTTGGTATTTAGATATTATTTGTATTAATGATT-TAG-----TCAATGA-----CTAA----TGA---------
		</sequence>
		<sequence>
			<taxon idref="Brunia"/>
			AAGTGTTGGATTCAAAGCTGGTGTTAAAGATTACAAATTGACTTATTATACTCCTGAATATGAAACCAAAGATACTGATATCTTGGCAGCATTCCGAGTAACTCCTCAACCTGGAGTTCCGCCTGAAGAAGCAGGGGCTGCGGTAGCTGCCGAATCTTCTACTGGTACATGGACAACTGTGTGGACCGATGGACTTACCAGCCTTGATCGTTACAAAGGGCGATGCTACCACATCGAGCCCGTTGCTGGAGAGAAAGNTCAATTTATTGCTTATGTAGCTTACCCCTTAGACCTTTTTGAAGAAGGTTCTGTTACTAACATGTTTACNTCCATTGTGGGTAATGTATTTGGGTTCAAAGCCCTGCGCGCTCTACGTCTGGAAGATCTTCGAATCCCCGTTTCTTATGTTAAAACTTTCCAAGGACCGCCTCATGGCATCCAAGTTGAGAGAGATAAATTGAACAAGTATGGTCGTCCCCTGTTAGGATGTACTATTAAACCTAAATTAGGGTTATCCGCTAAAAACTACGGTAGAGCAGTTTATGAATGTCTCCGCGGTGGACTTGATTTTACCAAAGATGATGAGAACGTGAACTCCCAACCATTTATGCGTTGGAGAGATCGTTTCTTATTTTGTGCCGAAGCAATTTATAAAGCACAGGCTGAAACAGGTGAAATCAAAGGGCATTACTTGAATGCTACTGCGGGTACATGCGAAG-AAATGATGAAAAGGGCTGTATTTGCCAGAGAATTGGGAGTTCCTATTGTAATGCATGACTACTTAACAGGGGGATTCACTGCAAATACTACCTTGGCTCATTATTGCCGAGATAATGGTCTACTTCTTCACNTCCACCGAGCAATGCATGCAGTTATTGATAGACAGAAGAATCATGGTATACACTTTCGTGTACTAGCTAAAGCGTTACGTATGTCTGGTGGAGATCATATTCACTCCGGTACCGTAGTAGGTAAACTTGAAGGGGAAAGAGACATTACTTTGGGCTTTGTTGATTTACTGCGTGATGATTTTATTGAAAAAGATCGAAGTCGCGGTATTTATTTCACTCAAGATTGGGTCTCTCTACCAGGTGTTCTGCCCGTGGCTTCAGGGGGTATTCACGTTTGGCATATGCCTGCTCTGACCGAGATTTTTGGAGATGATTCCGTACTACAA------------------------------------------------------------------------------------------------------------------------------------------------------------------------------------------------------------------------------------------------------------------------------------------------------------GGACTTCTTCTTTT-TCCGACGGCAANAAAAAANNNNNGTCGTATGTGGGCCTTTCAGAGTGTTTTACTGTTAAGTATAGTTGTGATTTTTTCAATTAATCTGTCTATTCAGCAAATAAACAGCAGTTCTATTTATCAATATGTATGGTCTTGGATCATCAATAATGATTTTTGTTTAGAATTCGGCTACTTGATCGATCCACTTACTTCTATTATGTCAATATTAATCACTACAGTTGGAATTATGGTTCTTATTTATAGTGATAATTATATGTCTCATGATCAAGGATATTTGANATTTTTTGNTTATATGAGTTTTTTCAGTACTTCCATGTTGGGATTAGTTACTAGTTCGAATTTGATACAAATTTATATTTTTTGGGAATTGGTTGGAATGTGTTCGTATCTATTAATAGGGTTTTGGTTCACACGGCCTGTTGCCGCAAATGCTTGTCAAAAAGCGTTTGTAACTAATCGTGTTGGAGATTTTGGTTTATTATTAGGAATTTTAGGTTTTTATTG
			GATAACAGGTAGTTTCGAATTTCGGGATTTATTCGAAATATTCAATAACTTGATTTTTA------ATAATGANGTAAATTTTGTATTTGTTACTTTGNGTGCTGTTCTCTTATTTACCGGTGCTGTTGCTAAATCTGCACAATTCCCCCTTCATGTATGGTTACCTGATGCTATGGAGGGGCCTACTCCTATTTCGGCTCTTATACATGCTGCTACTATGGTAGCAGCGGGAATTTTTCTTGTAGCCCGGCTTCTTCCTCTTTTCATAGGCATACCTCACATAATGAATTTAATCTCTTTAATAGGGATCATAACAGTATTATTAGGAGCTACTTTAGCTCTTGCTCANAAAGATATTAAAAGAGNNTTAGCCTATNCTACNATGTCTCAATTGGGTTATATGATGTTAGCTTTAGGAATGGGGTCTTATCGAAGTGCTTTATTTCATTTGATTACTCATGCTTATTCCAAAGCATTATTATTTTTAGGATCCGGAGCCGTTATTCATTCAATGGAAACTATTGTTGGATATTCGCCAAATAAAAGTCAGAATATGGTTCTTAT-GGGGGGTTTCACAAAGCATGTACCAATTACCCAAACCGCCTTTTTATTAGGTACACTTNCTCTTTGTGGTATTCCGCCTCTTGCTTGTTTTTGGTCCAAAGAT-----------------------------------------------------------------------------------------------------------------------------------------------------------------------------------------------------------------------C---A--------------------------------------------------------------------------------------------------------------------------------------------------------------------------------------------------------------------------------------------------------------------------------------------------------AA----------------------------------------------------------------------------------------------------------------------------------------------------------------------------------------------------------------------------------------------------------------------------------------------------------------------------------------------------------------------------------------------------------------------------------------------------------------------------------------------------------------------------------------------------------------------------------------------------------------------------------------------------------------------------------------------------------------------------------------------------------------------------------------------------------------------------------------------
			----------------------------------------------------------------------------------------------------------------------------------------------------------------------------------------------------------------------------------------------------------------------------------------------------------------------------------------------------------------------------------------------------------------------------------------------------------------------------------------------------------------------------------------------------------------------------------------------------------------------------------------------------------------------------------------------------------------------------------------------------------------------------------------CTTATATCCACTTATCTTTCAGGAGTATATTTATGCACTTGCTCATA---------ATCATGGTTT------AACTAGATCTATTTTATTG------GAAAATTC---------------AGGTTATG------ACAATAAATCCAGCTTACTAATTGTGAAACG------------GTTAATTACTCGACT------GTATCAACAGAATCATTTGA------TTGTTTCTGCTAATGAT---TCTAA---------CC------AAAATCAATT------TTTTGGGTGCAACAA------GAATTTGTATTATCAAATGATATCAGAGGGGTTTGCAGTCATTCTGGAAATTCCATTTTCTATACAATTAATGTCTTCCCTA---------GA------------AAG------GAAA------GGGATAGTCAAATCTCATAATT------TACGATCAATTCATTCAATATTTCCTTTTTTAGAGGACCCGTTTTCACATTTAAATTCTGCGTTAG-ATATATTAATACCCTACCCAGTCCATCTGGAAATCTTGGTTCAAACTCTTCGCTACCGGGTAAAAGATGTTTCTTCTTTGCATTTATTACGATTATTTCTTTACGAGGATCCTAATTCGAATAATCTTA------------------TTACTCCAA---------AGAAAGCTGG------TTCTTCTTT------TT------C------------AAAAACAAATCAAAGATTTTTCTTCTTCCTATATAATTCTCATGTATGTGAATACGAATCCATCTTCGTCTTTCTCCGTAACCAATCTTCTCATTTACGATCAACATCTTTTGGAGACCTTCTTGAACGAATCTATTTCTATGGAAAAATAGAATAT------CTTGTAGAAGTATTGG------CTAA------GGCTTTTCAAGCCAATCTATGGTTGTTTAA------GGACCCTTTCATGCATTATGTTAGGTATCAAGGAAAGTCAATTCTCG------CCTCAAAAGGTACGTCTTTTTTGATGAATAAATGGAAATATTTTTTTGTCAATTTCTGGCAATGTTATTTTTACCTGTGGTCTAAACCAGGAAGGGTCT------ATATAAATCAATTAT------CCAATCACTCTCTCGACCTTCTGGGCTATCTTTCAAGTGTGCGGCTAAACCCTTCAATGGTACGCAGTCAAATGCTAGAAAAGGCATTTAT
			AATCGATAAT--GCTATGAAAAAGTTTGATGCTATCGTTCCAATTATTCCTCTGATTGGATCATTGGCTAAAGCTAAATTTTGTAACGTATTAGGGCATCCTATTAGTAAGGCGTTTTGGACCGATTTATCAGATTCTGATATTATTGACCGATTTGGGCGTATATGCAGAAGTCTTTCTCATTATCATAGTGGATCCTCACAAAAAAAGAGTTTGTATCGAATCAAGTATATACTTCGACTTTCTTGTGCTAGAACTTTGGCTCGTAAACACAAAAGCACTGTACGTGCTTTTT------TGAAAAGA------TTAGGCTCGGAATTATTGCMAGAATTC------TTTACGTCGGAAGAACAAATTCTTT------CCTTGACCTTCCCAAGAGTTT-CTTATAC---TT----CGCGAAGGT---------TGTATAGA------AGGCGGATTTGGTATTTGGATATTATTTGTATCAATGATTCTTG-----CTAATCA-----TGAA----TGA---------
		</sequence>
		<sequence>
			<taxon idref="Buddleja"/>
			AAGTGTTGGATTCAAAGCGGGTGTTAAAGAGTACAAATTGACTTATTATACTCCTGAATACGAAACCAAAGATACTGATATCTTGGCAGCATTCCGAGTAACTCCTCAACCTGGAGTCCGGCCTGAAGAAGCAGGGGCCGCGGTAGCTGCCGAATCTTCTACTGGTACATGGACAACTGTGTGGACCGATGGACTTACGAACCTTGATCGTTACAAAGGGCGATGCTACCACATCGAGCCGGTTCCTGGAGAAACAGATCAATATATCTGTTATGTAGCTTACCCTTTAGACCTTTTTGAAGAAGGTTCTGTTACTAACATGTTTACTTCCATTGTAGGAAATGTATTTGGATTCAAAGCCCTGCGTGCTCTACGTCTGGAAGATCTGCGAATCCCTCCTGCTTATGTTAAAACTTTCCAAGGCCCGCCTCATGGGATCCAAGTTGAGAGAGATAAATTGAACAAGTATGGTCGTCCCCTGTTGGGATGTACTATTAAACCTAAATTGGGGTTATCTGCTAAAAACTATGGTAGAGCAGTTTATGAATGTCTTCGCGGTGGACTTGATTTTACCAAAGATGATGAGAACGTGAACTCCCAGCCATTTATGCGTTGGAGAGATCGTTTCTTATTTTGTGCCGAAGCACTTTATAAAGCACAGGCTGAAACAGGTGAAATCAAAGGGCATTACTTGAATGCTACTGCGGGTACATGCGAAG-AAATGATGAAAAGAGCTATATTTGCTAGAGAATTGGGAGTTCCTATCGTAATGCATGACTACTTAACAGGAGGATTCACTGCAAATACTAGCTTGGCTCATTATTGCCGAGATAATGGCCTACTTCTTCACATTCACCGTGCAATGCATGCAGTTATTGATAGACAGAAGAATCATGGTATACACTTCCGTGTACTAGCTAAAGCGTTACGTATGTCTGGTGGAGATCATATTCACTCTGGTACCGTAGTAGGTAAACTTGAAGGAGAAAGAGACATCACTTTGGGCTTTGTTGATTTACTGCGTGATGATTTTATTGAAAAAGATCGAAGTCGCGGTATTTATTTCACTCAAGACTGGGTCTCTCTACCGGGTGTTATTCCCGTGGCTTCAGGGGGTATTCACGTTTGGCATATGCCTGCTCTGACCGAGATCTTTGGGGATGATTCCGTACTACAGTTCGGTGGAGGAACTTTAGGACACCCTTGGGGTAATGCGCCAGGTGCCGTANCTAACCGAGTAGCTCTAGAGGCATGTGTGCAAGCTCGTAATGAAGGACGTGATCTTGCTTCTGAGGGTAATACAATTATCCGTGAGGCTTGCAAATGGAGTCCTGAACTAGCTGCCGCTTGTGAGGTATGGAAAGAGATCAAATTTGAGTTTGCAGCAATGGATACTTTGGAT--------------------------GTGGATCATACCTTTCCTTCCACTTCCAGTTCCTATGTTAATAGGAGTGGGACTTCTTCTTTT-TCCNACAGCAACAAAAAATCTTCGTCGTATGTGGGCTTTTCCGAGTATTTTATTGTTAAGTATAGTCATGATTTTTTCAACTAATCTGTCTATTCAGCAAATAAATAGCAGTTTTATCTATCAATATGTATGGTCTTGGACCCTCGATAATGATTTTTCTTTAGAATTCNNNTACTTGATCGATCCACTTACTTCTATTATGTTAATGTTAATCACTACTGTTGGAATTATGGTTCTTATTTATAGTGATAATTATATGGCTCACGATCAAGGATACTTGCGATTTTTTGCTTATATGAGTTTTTTCAGTACTTCCATGTTGGGGTTAGTTACTAGTTCGAATTTGATACAAATTTATATTTTTTGGGAATTGGTTGGAATGTGTTCCTATCTATTAATAGGGTTTTGGTTCACACGACCTCCTGCAGCAAATGCTTGTCAAAAAGCGTTTGTAACTAATCGTGTAGGGGATTTTGGTTTATTATTAGGAATTTTAGGTTTTTATTG
			GATAACAGGTAGTTTTGAATTTCGGGATTTATTCGAAATATTCAATAACTTGATTTATA------ATAATGAAGTAAATTCTCCATTTGTTACTTTGTGTGCTGCTCTATTATTTGCCGGTGCAGTTGCTAAATCTGCACAATTTCCCCTTCATGTATGGTTACCTGATGCTATGGAGGGACCCACTCCTATTTCGGCTCTTATACATGCTGCTACTATGGTAGCAGCGGGGATTTTTCTTGTAGCTCGCCTTCTTCCTCTTTTCATACTTATACCTTATATAATGAATTTAATCTCGTTGATAGGTATAATCACAGTATTATTAGGAGCTACTTTAGCTCTTGCTCAAAAAGACATTAAGAGGGGTTTAGCCTATTCGACAATGTCTCAATTGGGTTATATGATGTTAGCTCTAGGAATGGGGTCTTATCGAAGTGCTTTATTTCATTTGATTACTCATGCTTATTCCAAAGCATTATTATTTTTAGGGTCTGGATCTGTTATTCATTCAATGGAAACTATTGTTGGCTATTCTCCGGATAAAAGTCAGAATATGGTCCTTAT-GGGTGGTTTAACAAAACATGTACCGATTACCAAAACCTCTTTTTTATTAGGTACACTTTCTCTTTGTGGTATTCCGCCTCTTGCTTGTTTTTGGTCAAAAGATGAAATTCTTAATGATAGTTGGTTGTATTCGCCGATTTTCGCAATAATAGCTTGGGCCACAGCAGGATTAACCGCATTTTATATGTTTCGGATCTATTTCCTCACTTTTGAGGGGCATTTAAATTATAATT------TTCAAAATTAC------AGTGGCAGCCAAAATACCCCTTTATATTCA------ATATCTCTATGGGG------------T---A---AAGGGTG------------TTCAAAAAGAATTAATAAAAG---TT------TTCGT------TTATTAAG---------------AATG------AATAATAATG------AAAGTTCTTC------TTT---------------------------TTTTTCGAAAACGACCTATCGA------AGTG------A------TGACAATGTA---------AGAAAAAGAAATAGGGGACGCCCCTTTATTAATATTGT------TCATTT------TGATAA------TAAAAA------GCCTTATTCCTATCCTTATGAATCGGACAATACTATGTTATTTCCTTTACTTGTATTAGTTCTATTTACTTTGTTTGTTGGAATTTTAGGAATTCC------TTTTAAT------C---------AAGAAGGAAC------AGATTTGGACATATTAACCAAATGGTTAGCTCCGTCTATCAATCTTTTACATCAAAAATCAAAGGATTCG------GTAGATTGGTATGAATTTGTTAAGGATGCAATTTTTTCAGTTAGTCTAGCTTATTTCGGAATATTYCTAGCGTCCTTTTTATATA------AACCCATTTATTCTTCTTTTAAAAATTTCT---------ACTTAATTAANNTATTTGT------TAAAATAGGTCCGAAGAGAAGATAT------TGGGACAAAATTATAAATGTCTTATATGATYGGTCATATAATCGTGCTTAT-ATAGATGCTTTTTATACAACATCCTTCACTGGGGCGATAAGAGGAGTGGCTCAATTAA-CTCATTTTTTTGATAGACGAGTAATTGATGGAATTACCGATGGAGTTGGTGTTATGGGTTT-----------------------------------------------------------------------------------------------------------------------------------------------------------------------------------------------------------------------------------------
			---------------------------------------------------------------------------------------------------------------------------------------------------------------------------------------------------------------------------------------------------------------------------------------------------------------------------------------------------------------------------------------------------------------------------------------------------------------------------------------------------------------------------------------------------------------------------------------------------------------------------------------------------------------------------------------------------------------------------------------------------------------------------------------------------------TTCAGGAGTATATTTAWGCATTTGCTCACG---------ATCGTGATTT------CAGTAGATCTATTTTGTCG------GAAAATCG---------------GGGTTATG------ACAATAAATCCAGTTTACTGATTGTGAAACG------------GTTAATTACTCGAAT------GTATCAACAGAATCATTTTA------TTATTTTTTCTAATGAT---TCTAA---------CC------AAAATCCATT------TTGGGGGCGCAACAAGAACAAGAATTTGTATTCTCAAATCATATCAGAGGGGTTTGCTTTTATTGTGGAAATTCCATTTTCTCTACGATTAATATCTTGTCTA---------GA------------AGG------GAAAAAAAAAAAGATAGTAAAATCTCAGAATT------TACGATCAATTCATTCAATATTTCCCTTTTTAGAGGACAATTTTTCACATTTAAATTTTCTGTTAG-ATATATTAATACCCCACCCTGTCCATGCAGAAATCTTGGTTCAAACTCTTCGCTATTGGGTAAAAGATGCCTCTTCTTTGCATTTATTACGATTCTTTCTCAACGAGTATTGTAATTGGAATAGTCTTA------------------TTACTCCAA---------AGAAAGCCAG------TTCCTCTTT------TT------C------------AAAAAGAAATCAAAGATTATTCTTATTCTTATATAATTCTCATGTATGTGAATACGAATCCATTTTCGTCTTTCTACGTAATAAATCTTCTCATTTAAGATCAACATCTTCTGGAGTTTTTCTTGAACGAATCTATTTCTATGGAAAAATAGAACGT------CTTGTGAACGCCTTTGTTAAGGTTAA------GGATTTTCAGGAGAACCTATGGTTGGTCAA------GGACCCTTGCATGCATTATGTTAGGTATCAAAGCAAATCCATTCTGG------CTTCAAAAGGGACGTCTCTTTTAATGAATAAATGGAAATGTTACCTTGTCACTTTTTGGCAATGGTATTTTTCGCTTTGGTTTCATCCAAGAAAGATTT------ATATAAACCAATTAT------CCAATCATTCCCTTGAATTTTTGGGCTATCTTTCAAGCGTGCGAATGAATCCTTCAGTGGTACGGAGTCAAATTCTAGAAAATTCATTTCT
			AATCAATAAT--GCTATTAAGAAGTTCGATACTCTTGTTCCAATTATTCCGCTGATTGCGTCATTGGCTAAAGCGAAATTTTGTAACGTATTAGGGCATCCCATTAGTAAGCCGGTTTGGGCTGATTTATCAGATTCTAATATTATTGATCGATTTGGGCGTATATGCAGAAACCTTTCTCATTATCATAGCGGATCTTCCAAAAAAAAGAGTTTGTATCGAATAAAGTATATACTTCGACTTTCTTGTGCTAGAACTTTGGCTCGGAAACACAAAAGTACTGTACGTGCTTTTT------TGAAAAGA------TTAGGCTCGGAATTATTGGAAGAATTT------CTTATGTCGGAAGAAGACGTTCTTT------CTTTGACCTTCCCAAAAGCGT-CTTCTAC---TT----TGCGGGGAG---------TATATAGA------AGTAGAATTTGGTATTTGGATATTATTTGTATCAATGATC-TGG-----CCAATCA-----CAAA----TAAAAATTATGA
		</sequence>
		<sequence>
			<taxon idref="Camellia"/>
			--GTGTTGGATTCAAAGCTGGTGTTAAAGATTACAAATTGACTTATTATACTCCTGACTATGAAACCAAAGATACTGATATCTTGGCAGCATTCCGAGTAACTCCTCAACCTGGAGTTCCACCTGAAGAAGCAGGGGCCGCGGTAGCTGCCGAATCTTCTACTGGTACATGGACAACTGTGTGGACCGATGGACTTATCAGCCTTGATCGTTACAAAGGGCGATGCTACCACATCGAGCCCGTTGCTGGAGAAGAAAGTCAATTTATTGCTTATGTAGCGTATCCTTTAGACCTTTTTGAAGAAGGTTCTGTTACTAACATGTTTACTTCCATTGTGGGTAATGTATTTGGGTTCAAAGCCCTGCGCGCTCTACGTCTGGAAGATCTGCGAATCCCTACTGCGTATGTTAAAACTTTCCAAGGACCGCCTCATGGCATCCAAGTTGAAAGAGATAAATTGAACAAGTATGGTCGTCCCCTGTTGGGATGTACTATTAAACCTAAATTGGGGTTATCTGCTAAAAACTACGGTTGAGCAGTTTATGAATGTCTCCGCGGTGGACTTGATTTTACCAAAGATGATGAGAACGTGAACTCCCAACCATTTATGCGTTGGAGAGACCGTTTCGTATTTTGTGCCGAAGCAATTTATAAAGCACAGGCTGAAACAGGTGAAATCAAAGGGCATTACTTGAATGCTACTGCAGGTACATGTGAAG-AAATGATGAAAAGGGCTGTATTTGCCAGAGAATTAGGAGTTCCTATCGTAATGCATGACTATTTAACAGGGGGATTCACTGCAAATACTAGCTTGGCTCATTATTGCCGAGATAATGGCCTACTTCTTCACATCCATCGTGCAATGCATGCAGTTATTGATAGACAGAAGAATCATGGTATGCACTTTCGTGTACTAGCTAAAGCGTTACGTATGTCTGGTGGAGATCATATTCACGCTGGTACTGTAGTAGGTAAACTTGAAGGGGAAAGAGAGATCACTTTGGGCTTTGTTGATTTACTGCGTGATGATTATGTTGAAAAAGACCGAAGCCGCGGTATTTATTTCACTCAAGATTGGGTCTCTCTACCAGGTGTTCTGCCCGTGGCTTCAGGGGGTATTCACGTTTGGCATATGCCTGCTCTGACCGAGATCTTTGGGGATGATTCTGTACTACAGTTCGGCGGAGGAACTATAGGACACCCTTGGGGAAATGCACCGGGTGCCGTAGCTAATCGAGTAGCTCTAGAAGCATGTGTACAGGCTCGTAATGAAGGACGTGATCTTGCTCGTGAGGGTAATGAAATTATACGTGAGGCTAGCAAATGGAGTCCTGAACTAGCTGCTGCTTGTGAGGTATGGAAGGAGATCAAATTTGAATTCCCAGCAATGGATACTTTGTAA-----------------------------GATCATACCTTTTGCTCCACTTCCAGTTCCTGTGTTAATAGGAGCGGGACTTCTTCTTTT-TCCAAGGGCAACAAAAAAACTTCGTCGTATGTGGGCTTTTCAGAGTGTTTTATTGTTAAGTATAGTCATGATTTTGTCGATCGATATGTCTATTCAGCAAATAAATAGCAGTTCTATACATCAATATGTATGGTCTTGGATCATTAATAATGATTTTTCTTTAGAATTCGGCTATTTGATTGATCCACTTACTTCTATTATGTCAATACTAATCACTACTGTTGGAATTATGGTTCTTATTTATAGTGATAATTATATGTCTCATGATCAAGGATATTTGAGATTTTTTGCTTATATGAGTTTTTTCAGTACTTCCATGTTGGGATTAGTTACTAGTTCTAATTTGATACAAATTTATATTTTTTGGGAATTGGTTGGAATGTCTTCGTATCTATTAATAGGGTTTTGGTTTACACGGCCTTTTGCGGCAAATGCTTGTCAAAAAGCGTTTGTAACTAATCGAGTAGGAGATTTTGGTTTATTATTAGGAATTTTAGGTTTTTATTG
			GATAACAGGTAGTTTCGAATTTCGAGATTTATTCGAAATATTCAATAACTTGATTTATA------ATAATGAGGTCAATCTTTTATTTGTTACTTTGTGTGCCGTTCTATTATTTGCCGGTGCAGTTGCTAAATCTGCACAATTCCCTCTTCATGTATGGTTACCTGATGCCATGGAAGGGCCTACTCCTATTTCAGCTCTTATACATGCTGCTACTATGGTAGCAGGGGGAATTTTTCTTGTAGCTCGGCTTCTTCCTCTTTTCATAGTCATACCTTATATAATGAATTTAATCTCGTTGATAGGTATAATAACAGTCTTTTTAGGAGCTACTTTAGCTCTTGCTCAAAAAGACATTAAGAGAGGTTTAGCCTATTCTACAATGTCTCAATTGGGGTATATGATGTTAGCCCTAGGAATGGGGTCTTATCGAACTGCTTTATTTCATTTAATTACTCATGCTTATTCAAAAGCATTATTGTTTTTAGGATCTGGATCCGTTATTCATTCAATGGAAACAGTTGTTGGATATTCTCCAGATAAAAGTCAGAATATGGTTCTTAT-GGGGGGTTTAACAAAATATGTGCCAATTACAAAAACTTCTTTTTTATTAGGTACACTTTCTCTTTGTGGTATTCCACCCCTTGCTTGTTTTTGGTCCAAAGATGAGATTCTTAACGATAGTTGGTTATATTCACCGATTTTCGCAATAATAGCTTGGTTCACAGCAGGATTAACTGCATTTTATATGTTTCGGATCTATTTACTTACTTTTGAAGGGCATTTAAATGTTCATT------TTCAGGATTAC------AGTGGCAAAAAAAGTACTTTGTTCTACTCA------ATTTCTATATGGGG------------T---A---AAGCCTA------------TTCGAAAACGATTAACAAAAG---TG------TTCGT------TTATTAACTTTATTAA------CAATG------AATAGTAATG------AAATGACTTC------TTT---------------------------TTTTTCAAAGAAGACATATCGA------ATTG------A------TGAGAATGTA---------AGAAATATAA------TACGTCCTTTTATTACTATTAA------TCATTT------TGGCAA------TAAGAA------CACTTATTCGTATCCTTATGAATCAGATAATACTATGTTATTTCCTCTACTTGTATTGGTCCTATTTACTTTGTTTGTTGGATCCATAGGAATTTC------TTTCAAT------C---------AAGAAGGAAT------GGCTTTGGATATATTAACCAAATGGTTAATTCCATCTATAAACCTTTTACATCAAAATTCTAACAATTCG------CTGGATTGGTATGAATTTCTAAAAGATGCTATTTTTTCAGTCAGTATAGCCTATTTCGGAATATTTATAGCACTCTTTTTATATA------AACCTGTTTATTCATCTTTGCAAAACGTGG---------ACTTAATTAATTCGTTTTTTAAATCTAAAGTAGGCTCTAACAGAATTCTT------TGGGATAAAATAATAAATGTCATATATGATTGGTCATATAATCGTGGTTAC-ATAGATGCTTTTTATACAACATCTTTAACTGGAGGGATAAGAGGATTGGCTGAATTAA-CTCATTTTTTTGATAGACGAGTAATTGATGGAATCACGAATGGAGTTGGTGTTATGAGTTTCTTTGTAGGAGAAGGCATCAAATATGTAGGGGGTGGGCGCATCTCTTCTTACCTTTTCTTGTATTTATCTTATGTATCAATCTTTTTATTA----------------------------------------------------------------------------------------------------------------------------------------------
			------------------------------------------------------------------------------------------------------------------------------------------------------------------------------------------------------------------------------------------------------------------------------------------------------------------------------------------------------------------------------------------------------------------------------------------------------------------------------------------------------------------------------------------------------------------------------------------------------------------------------------------------------------------------------------------------------------------ATGGAAGAATTCAAAAGAT------ATTTAGAACTAGATAGATCT-----------CAGCAACACGACTTCGTATATCCACTTATCTTTCAGGAGTATATTTATGCACTTGCTCATG---------ATCATGGTTT------AACTAGATCGATTTTTTTG------GAAAATAT---------------AGGTTATG------ACAATAAATTCAGCTTACTAATTGTGAAACA------------TTTAATTATTCAAAT------GTATCAACAGAATCATTTTC------TTTTTTCTGCTAATGAT---TCTAA---------CC------AAAATCCATT------TTTTGGGCACAACAC------GAATTTGTATTCTCAAATGATATTAGAAGGATTTGTAGCCGTTGTGGAAATTCCATTTTCTCT---------ATTTTCCCTA---------GA------------AGG------TAAA------GAAATAGTGAAATCTCAAAATT------TACGATCAATTCATTCAATATTTCCTTTTTTAGAGGACAAATTTTCACATCTAAATTATGTGTTAG-ATATACTAATACCCCACTCCATCCATCTGGAAATCTCGGTTCAAACTCTTCGTTACTGGGTAAAAGATGCCTCTTCTTTGTATTTATTACGATTCTTTCTCCATATGTATTGGAATTGGAATAGTCTTA------------------TTACTCCAA---------AGAAATCTAG------TTTTTATTT------TT------C------------AAAAAGAAATCAAAGATTATTCTTGTTTCTATATAATTTTCATATATGTGAATACGAATCCATCTTCGTTTTTCTCCGCAAGCAATCTTCTCATTTACGATCAATATCTTCTGGAACCTTTCTCGAACGAAGATATTTCTATGGAAAAATAGAACAT------TTTTTAGAAGTCTTTA------CTAA------GGATTTTCAGGTCATTCTGTGGTTGTTCAA------GGATCCTTTTATTCATTATGTTAGGTATCAAGGAAAATACATTTTGG------CTTCAAAAGGTACGTCTCTTTTGATGAATAAATGGAAATCTTACCTTGTCAATTTCTGGCAATGTTATTTTTACATGTGGTCTCAACCAGGAAGGATCC------ATATAAACCAATTAT------CTAAGCATTCCCCAGACTTTCTGGGCTATCTTTCAAGTGTGCGACTAAACCCTTCAATGGTACGGAGTCAAATGCTAGAAAATTCATTTCT
			AATAGGTAAT--GCTATTAAGAGGTTCGATACCATAGTTCCTATTATTCCTATGATTGGATCATTGTCTAAAGCGAAATTTTGTAACGTGTTAGGACATCCCATTAGTAAACCAGTCTGGGCCGATTTATCAAATTCTGATATTATTGACCGATTCGGGCGTATATATAGAAATCTTTCTCATTATCATAGCGGATCCTCAAAAAAAACGAGTTTGTATAGAATAAAATATATACTTCGACTTTCTTGTGCTAGAACTTTGGCTCGTAAACACAAAAGTACGGTACGTGCTTTTT------TGAAAAGA------TTAGGCTCGGAATTATTGGAAGAATTC------TTTATGGGGGAAGAACAAGTTTTTT------CTTTGACCTTCCC------TT-CTTCTAC---TT----CGCAGGGGT---------TATATAGA------AGGCGAATTTGGTATTTGGATATTGTTTGTATCAATGATC-TGG-----CCAGTCA-----TGAA----TGA---------
		</sequence>
		<sequence>
			<taxon idref="Cardiopteris"/>
			AAGTGTTGGATTCAAAGCTGGTGTTAATGAGTACAAATTGAATTATTATACTCCKGAGTAYGAAACCAARGATACTGATATCTTGGCAGCATTCCGAGTAACTCCTCAGCCCGGAGTTCCACCTGAAGAAGCAGGGGCTGCAGTAGCTGCMGAATCTTCTACTGGTACATGGACAACTGTGTGGACYGATGGACTTACCAGYCTTGATCGTTACAAAGGRCGATGCTAYCACATCGAGCCCGTTGCTGGGGAAGAAGATCAATATATTGCTTATGTAGCTTATCCATTAGACCTTTTTGAAGARGGTTCTGTTACTAACATGTTTACTTCCATTGTGGGTAAYGTATTCGGGTTCAAAGCCCTACGCGCTCTACGTCTGGARGATCTGCGAATCCCCCCTRCTTATTTCAAAACTTTCCAAGGTCCGCCTCAYGGTATCCAAGTTGARAGAGATAAGTTGAACAAGTATGGTCGTCCTCTCTTGGGATGTACTATTAAACCAAAATTGGGRTTATCYGCTAAAAAYTACGGTAGAGCAGGTTATGAGTGTCTYCGCGGTGGACTTGATTTTACCAAAGATGATGAAAANGTNAAYTCACAACCATTTATGCGTTGGAGAGAYCGTTTCKTCTTTTGTGCCGAAGCTCTTTATAAAGCACANGCYGAAACAGGTGAAATCAAAGGGCATTACTTGAATGCTACTGCAGGTACATGTGAAG-AGATGATGAAAAGRGCTGTATTTGCCAGAGAATTGGGAGTTCCTATCGTAATGCATGACTACTTAACGGGGGGATTCACTGCAAATACTARCTTGGCTCATTATTGCCGAGATAATGGCCTACTTCTTCACATCCACCGTGCAATGCATGCAGTTATYGATAGACAGAAGAATCATGGTATGCACTTYCGYGTACTAGCTAAAGCATTACGTATATCTGGTGGAGATCATATTCACGCTGGTACCGTAGTAGGTAAACTTGAAGGAGAAAGAGATATCACCTTAGGCTTTGTTGATTTACTACGTGATGATTTTGTTGAAAAAGATCGAAGYCGCGGTATTTATTTCACTCARGATTGGGTCTCTCTACCAGGTGTTCTNCCYGTGGCTTCAGGAGGTATTCACGTTTGGCATATGCCTGCTCTGACCGAGATCTTTGGAGATGATTCCGTACTCCAATTTGGTGGAGGAACTTTAGGACACCCTTGGGGAAATGCACCAGGTGCYGTAGCTAATCGAGTAGCTCTAGAAGCATGTGTACAAGCTCGCAATGARGGACGTGATCTTGCTCGTGAAGGTAATGAAATTATYCGTGAGGCTANCAAATGGAGTCCTGAACTAGCTGCTGCTTGTGAAGTATGGAARGAGATCRWATTTGAATT-------------------------ATGGAACAGACATATCAATATGCATGGATAATACCCTTCGTTCCACTTCCAGTTCCTATGTTAATAGGAGTGGGACTTCTTCTTTT-TCCGACGGCAACAAAAAATCTTCGTCGTATGTGGGCTTTTCATAGTGTTTTATTATTAAGTATAGTCATGATTTTTTCGATTGATCAGTCTATTCAGCAAATAAATAGTCGTTCTATCTATCAATATGTATGGTCTTGGGTCATTACTAATAATTTTTCTTTAGAATTTGGCTACTTAATTGATCCACTYACWTCTATTATGTCAATATTAATCACTACTGTNGGAATNATGGTNCTTATTNATNGCGATAANNATATGTCTCATGATCAAGGATATNTGAGATTTTTTGCTNATATGAGTNTTTTCAGNACCTCCATGTTGGGATTAGTTACTAGTTCTAATTTGATACAAATTTATATTNTNTGGGAATTAGTCGGAATGTGTTCGTATCTATTAATAGGGTTTTGGTTCACACGACCTGTTGCGTCAAATGCTTGTCAAAAAGCCTTTGTAACTAATCGTGTCGGGGATTTTGGTTTATTATTAGGAATTTTAGGTTTTTATTG
			GATAACAGGGAGCTTTGAATTTCGGGATTTATTTGAAATATTCAATAACTTGATTTATA------ACAATGAGATCCATTTTTTATTTGTTACTTTGTGTGCCATTTTGTTATTTGCTGGTGCAGTTGCTAAATCTGCGCAATTTCCCCTTCATGTATGGCTACCCGATGCCATGGAGGGACCTACTCCTATTTCGGCTCTTATCCATGCTGCTACTATGGTAGCAGCAGGAATTTTTCTTGTAGCTCGACTTCTTCCTCTTTTCATAGTTATACCTTMCATAATGAATTKYATTTCTTTGATAGGTATAATAACGGTATTATTGGGAGCTACTTTAGCTCTTGCTCAAAAAGATATTAAGAGGGGTTTAGCCTATTCTACAATGTCTCAATTAGGTTATATGATGTTAGCTCTAGGCATGGGGTCTTATCGAAATGCTTTATTTCATTTGATTACTCATGCTTATTCGAAAGCATTATTGTTTTTAGGATCAGGATCTGTTATTCATTCAATGGAAACTATTGTTGGATATTCTCCAGATAAAAGTCAAAATATGAGTCTTAT-GGGAGGTTTAACAAAACATATACCAATTACAAAAACTGCTTTTTTATTAGGTACACTTTCTCTTTGTGGTATTCCGCCTCTTGCTTGTTTTTGGTCCAAAGACGAAATTCTTAATGATAGTTGGTTATATTCGCCGATTTTTGCAATAATAGCTTGGTCTACAGCAGGATTAACCGCATTTTATATGTKTCGGATCTATTTACTTACTTTTGAAGGGCATTTAAATATTCATT------TTAAAAATTAC------AATGGAAAAAAAAATGCCCCCTTCTATTCA------ATATCTCTATGGGG------------T---A---AGGAAGA------------TTCCAAAAGGATTAACAAAAT---TT------TTTGT------TTATTAAC---------------AGTG------AATAATAACA------AGAGTACTTC------CTT---------------------------TTTTTCACAGAAGACAGATAAA------ATTG------A------TGAGAATGAA---------AGAAAGATAC------TACAACCTTTTATTACTAC---------CCATTT------TCACAA------TAAAAG------GACTTTTTCGTATCCTTATGAATCAGACAATACTATGTTATTTCCTCTACTTGTATTGGTTTTATTTACTTTGTTTGTTGGATTCATAGGAATTCC------TTTCAAC------C---------AGGAAGGGGT------GGATTTTGATATATTATCAAAATGGTTGACTCCGTTTCCAAACCTTTTACATCAAAATTCGACTAATTTA------ATCGATTGGTATGAATTTTTGAAAAATGCAATTTTTTCAGTTAGTATAGCTTTTTGGGGAATATTTATAGCATCCTTTTTATATA------AACCTCTTTATTCATCTTTGCAAAATTTTG---------ACTTAATTAATTCATTTGT------TAAAAGAGGGCCTAATAGAATTATT------TTGGACAAAATAACAAATGGCATATATGATTGGTCAGATAATCGGGCTTCC-ATAGA------------------------------------------------------------------------------------------------------------------------------------------------------------------------------------------------------------------------------------------------------------------------------------------------------------------------------------------------------------
			------------------------------------------------------------------------------------------------------------------------------------------------------------------------------------------------------------------------------------------------------------------------------------------------------------------------------------------------------------------------------------------------------------------------------------------------------------------------------------------------------------------------------------------------------------------------------------------------------------------------------------------------------------------------------------------------------------------------------------------------------------------------------------------------------------------ATATTTATACACTTGCTCATG---------ATCATAGTTT------AAATAGATCGATTTTTTTG------GAAAATAC---------------AAGTTATG------GCAATAAATTCAGCTTACTAATTGTGAAACG------------TTTAATTAGTCGAAT------GTACCGACAGAATCATTTGA------TTCTTTCGGCTAAGTAT---TCTAA---------CA------AAAATTCGTT------TTTTTGGTGCAATAA------GAATTTGTATTCTCAAATGATATCAGAAGGATTTGTAATCGTTGTGGAAATTCCATTTTCTCTACGATTAATATCTTACCTA---------GA------------AGG------GAAA------AAGATAGTAAAATCTCATAATT------TACGATCAATTCATTCAATATTTCTTTTTTTAGAGGACAAATTTTCACATTTAAATTATGTGTTAG-ATATACTAATACCCCACCCCGTTCATCTGGAAATCTTGGTTCAAACTCTTCGTTGTTGGGTAAAAGATGCTTCGTCTTTACATTTACTACGATTCTTTCTCCACGAGTATCGTAATTGGAATACTTCAA------------------------------------CGAAACCTAG------TTCTTCTTT------TT------C------------AAAAAGAAATCAAAGATTGTTTTTCTTCCTATATAATTATCATGTATGTGAATACGAATCCATCTTCGTCTTTCTCCGTAACCAATCTTTTCATTCACGATTAACATCTTCTGGAGCCCTTCTTGAACGAATCTATTTCTATGAAAAACTAGAGCAT------CTTGTAGAAGTCTTTG------TTAA------GGTTTTTCAGGCCAACCCATGGTTGTTCAA------AGATCCCCTCATGCATTATGTTAGGTATCAAGGAAAATCCATTCTGG------CTTCAAAAGGGACGTCTCTTTTGATGAATAAATGGAAATATTACCTTGTCAATTTCTGGCAATGTTATTTTTACCTGTGGTCTGAAGCAGGAGGGATCC------AGATAAACCAATTAT------CCAACTATTCCCTCAATTTTCTGGGCTATCTTTCAAGTGTGCGGCTAAACCCTTTAATGGTACGGAATCAAATGCTAGAAAATTCATTTTT
			AATTGACAAT--GCTATTAAAAAGTTTGATACCGTTGTTCCAATTATTTCTCTGATTGGATCATTGGCTAAAGCAAAATTTTGTAACATAGTAGGGCATCCCATTAGTAAGCCGGTTTGGTCCGATTTATCGGATTCGGATATTATTGACCGATTTGGGCGTATATGTAGAAATCTTTATCATTATCATAGCGGATCCTCAAAAAAAAAGAGTTTGTATCGTATAAAGTATATACTTCGACTTTCTTGTGCTAGAACTTTGGCTCGTAAACACAAAAGTACTGTACGTGCTTTTT------TGAAAAGA------GTCGGTTCGGGATTATTGGAAGAATTC------TTTACGTCGGAAGACAAAGTTCTTT------CCTTGACCTTCCCAAGAGTTT-CTTCTAC---TT----TGCAGAGGT---------TATATAGA------AGGCGGATTTGGTATTTGGATATTATTTGTATCAATGATT-TGG-----CCAATCA-----TGAA----TGA---------
		</sequence>
		<sequence>
			<taxon idref="Cassinopsis"/>
			----GCTGGATTCAAAGCTGGTGTTAAAGATTACAAATTGACTTATTATACTCCTGACTATGAAACCAAAGATACTGATATCTTGGCAGCATTCCGAGTAACTCCTCAACCTGGAGTTCCACCTGAAGAAGCAGGGGCCGCGGTAGCTGCCGAATCTTCTACTGGTACATGGACAACTGTGTGGACCGATGGACTTACCAGCCTTGATCGTTACAAAGGGAGATGCTACGACATCGAGCCCGTTGCTGGAGAAGAAAATCAATATATTGCTTATGTAGCTTACCCCTTAGACCTTTTTGAAGAAGGTTCTGTTACTAACATGTTTACTTCCATTGTGGGTAATGTATTTGGGTTCAAAGCCCTGCGCGCTCTACGTCTGGAAGATCTGCGAATCCCTCCTGCTTATTCTAAAACTTTCCAAGGCCCGCCTCATGGCATCCAAGTTGAAAGAGATAAATTGAACAAGTATGGTCGTCCCCTGTTGGGATGTACTATTAAACCTAAATTGGGGTTATCTGCTAAAAACTACGGTAGAGCAGTTTATGAATGTCTTCGCGGTGGACTTGATTTTACCAAAGATGATGAGAACGTGAACTCCCAACCATTTATGCGTTGGAGAGATCGTTTCTTATTTTGTGCCGAAGCACTTTATAAAGCACAGGCTGAAACGGGTGAAATCAAAGGGCATTACTTGAATGCTACGGCAGGTACATGCGAAG-AAATGATCAAAAGGGCTGTATTTGCTAGAGAATTGGGAGTTCCTATCGTAATGCATGACTACTTAACAGGGGGATTCACTGCAAATACTAGCTTGGCTCATTATTGCCGAGATAATGGCCTACTTCTTCACATCCACCGTGCAATGCATGCAGTTATTGATAGACAGAAGAATCATGGTATACACTTTCGTGTACTAGCTAAAGCGTTACGTATGTCTGGTGGAGATCATATTCATTCTGGTACCGTAGTAGGTAAACTTGAAGGGGAAAGAGACATCACTTTGGGCTTTGTTGATTTACTGCGTGATGATTTTGTTGAAAAAGATCGAAGTCGCGGTATTTATTTCACTCAAGATTGGGTCTCTTTACCAGGTGTTCTGCCCGTGGCTTCGGGGGGTATTCACGTTTGGCATATGCCTGCTCTGACCGAGATCTTTGGGGATGATTCCGTACTACAGTTCGGTGGAGGAACTTTAGGACACCCTTGGGGAAATGCACCGGGTGCCGTAGCTAATCGAGTCGCTCTAGAAGCATGTGTACAAGCTCGTAATGAGGGACGTGATCTTGCTCGTGAGGGTAATGAAATTATCCGTGAGGCTAGCAAATGGAGTCCGGAACTAGCTGCTGCTTGTGAGGTATGGAAGGAGATCAAATTTGAATTTCCGGCAATGGATACTTTGGAT-----------------------------GATCATACCTTTCGTCCCACTTCCAGTTCCTATGGTAATAGGAGTGGGACTTCTTCTTTT-TCCGACGGCAACAAAAAATCTTCGTCGTATGTGGGCTTTTCATAGTGTTTTATTGTTAAGTATAGTCATGATTTTTTCGATCAATCTGTCTATTCAGCAAATAAATAGCAGTTCTATCTATCAATATGTAGGGTCTTGGATCATCAATAATGATTTTTCTTTAGAATTCGGCTACTTGATCGATCCACTTACTTCTATTATGTCAATATTAATCACTACTGTTGGAATTATGGTTCTTATTTATAGTGATAATTATATGTCTCATGATCAAGGATATTTGCGATTTTTTGCTTATATGAGTTTTTTCAGTACTTCCATGTTGGGATTAGTTACTAGTTCTAATTTGATACAAATTTATATTTTTTGGGAATTGGTTGGAATGTGTTCGTATCTATTAATAGGGTTTTGGTTCACACGACCTGTTGCGGCCAATGCTTGTCAAAAAGCGTTTGTAACTAATCGTGTAGGGGATTTTGGTTTATTATTAGGAATTTTAGGTTTTTATTG
			GATAACAGGTACTTTCGAATTTCGGGATTTATTCGAAATATTCAATAACTTGACTTATA------ATAATGAGGTCCATTTTGTATTTGTTACTTTGTGTGCCGTTCTATTATTTGCCGGTGCAGTTGCTAAATCTGCACAATTCCCCCTTCATGTTTGGTTACCTGATGCCATGGAGGGGCCTACTCCTATTTCGGCTCTTATACATGCTGCTACTATGGTAGCAGCGGGAATTTTTCTTGTAGCTCGGCTTCTTCCTCTTTTCATAGTCATACCCTCCATAATGAATTTAATCTCTTTGATAGGGATAATAACAATATTATTAGGAGCTACTTTAGCTCTTGCTCAAAAAGACATTAAGAGAGGTTTAGCCTATTCCACAATGTCTCAATTAGGTTATATGATGTTAGCTCTAGGTATGGGGTCTTATCGAAGTGCTTTATTTCATTTGATTACTCATGCTTATTCGAAAGCATTATTGTTTTTAGGATCCGGATCCGTTATTCATTCAATGGAAACCATTGTTGGATATTCTCCAGATAAAAGTCAGAATATGGTTCTTAT-GGGCGGTTTAACAAAACATGTGCCAATTACCAAAACTACTTTTTTATTAGGTACACTTTCTCTTTGCGGCATTCCGCCTCTTGCTTGTTTTTGGTCCAAAGATGAAATTCTTAATGATAGTTGGTTGTATTCACCGATTTTCGCAATAATAGCTTGGACCACAGCGGGATTAACCGCATTTTATATGTTTCGGATCTATTTACTTACTTTTGAGGGACATTTAAACGTTCATT------TTCAAAATTAC------AGCGGCAAAAAAAATACCCCCTTCTATTCA------ATATCTCTATGGGG------------T---A---AAGTAGG------------TTCGAAAAGAATTAATAAAAC---TT------TTCGT------TTATTAACTTTTTTAA------CAATG------AATAATAATG------AAAGTGCTTC------TTT---------------------------TTTTTCAAAGAAGACATATCGA------ATTG------A------TGAGAATGTA---------AGAAACATGA------CACGACCTTTTATTACTATTAC------TCATTT------TGGCAA------TAAGAA------GACTTATTCATATCCTTATGAATCGGACAGTACTATGTTATTCCCTCTACTTGTATTGGTCCTATTTACTTTGTTCGTTGGATCTCTAGGAATTCC------TTTCAAT------C---------AAGAAGGGGT------GGATTTGGATATATTATCCAAATGGTTAACTCCGTCTATAAATCTTTTACATCAAAATTCGAATAATTCT------ATGGATTGGTATGAATTTGTGAAAGATGCTGTTTTTTCAGCCAGTATAGCTTATTTCGGAATATTTATAGCGTCCTTTTTATATA------AACCTGTTTATTCATCTTTACAAAATTTTG---------ACTTAATGAATTCATTTGT------TAAAACTGGTCCTAAGAGAATTCTT------TGGGACAAAATTATAAATGGCATATATGATTGGTCATATAATCGTGCTTAC-ATAGATGCTTTTTATGCAACATCCTTAACTGGGGGGATCAGAGGATTGGCTGAATTAA-CTCATTTTTTTGATAGACGAGTAATTGATGGAATTACAAATGGAGTTGGTGTTATGAGTTTCTTTGTAGG--------------------------------------------------------------------------------------------------------------------------------------------------------------------------------------------------------------------------------
			------------------------------------------------------------------------------------------------------------------------------------------------------------------------------------------------------------------------------------------------------------------------------------------------------------------------------------------------------------------------------------------------------------------------------------------------------------------------------------------------------------------------------------------------------------------------------------------------------------------------------------------------------------------------------------------------------------------------------------------------------------------------------------------------------------------ATATTTATGCACTTGCTCATG---------ATCATGGTTT------AAATAGATCGATTTTGTTG------GAAAATGC---------------AGGTTATG------ACAATAGATTCAGCTTACTAATTGTGAAACG------------TTTAATTACTCGAAT------GTATCAACAGAATCATTTGA------TTATTTCTGCTAATGAT---TCTAA---------CC------AAAATCAATT------TTTTGAGCGCAACAA------GAATTTGTATTCTCAAATGATATCAGAGGGATTTGCAGTCATTGTGGAAATTCCATTTTCTCTACGATTAATATCTGCCCGA---------GA------------AGG------GAAA------GAGATAGTACAATCTCATAATT------TACGATCAATTCATTCAATATTTCCTTTTTTAGAGGACAATTTTTCACATTTAAATTATGTGTTAG-ATATACTAATACCCTACCCCGTCCATCTAGAAATCTTGGTTCAAACTCTTTGCTACTGGGTAAAAGATGCCTCTTCTTTACATTTATTACGATTCTTTCTCCACGAGTATCGTAATTGGAATAGTCTTA------------------TTACTCCAA---------AGAAAGCCAG------TTCTTCTTT------TT------T------------AAAAAGAAATCAAAGATTATTCTTCTTCTTATATAATTCGCATGTATGTGAATACGAATCCATCTTCGTCTTTCTCCGTAACCAATCTTCTCATTTACGATCAACATCTTCTGGAGCCCTTCTTGAACGAATATATTTCTATGGAAAAATAGAACGG------CTTGTAGAAGTCTTTG------CTAA------GGCTTTTCAGGCCAACCTATGGTTGTTCAA------GGACCCTTTCATGCATTATGTTAGGTATCAAGGAAAATCCATTCTAG------CTTCAAAAGGGACGTTTCTTTTGGTGAATAAATGGAAATATTACCTTGTCAATTTTTGGCAATGCCATTTTGGCCTGTGGTCTCACCCAGGAAGGATCT------ATATAAACCAATTAT------CCAATCATTCCCTTGACTTTATGGGCTATCTTTCAAGTGTGCGACTAAACCCTTCAATGATACGGAGTCAAATGCTAGAAAATGCATTTCT
			AATCGATAAT--GCTATTAAGAAGTTCCATACGATTGTTCCAATTATTCCTCTGATTGGATCATTGGCTAAAGCGAAATTTTGTAACGTATTAGGACATCCCATTAGTAAGCCGGTTCGGGCCGATTTATCAGATTCTGATATTATTGACCGATTTGGGCGTATATGCAGAAATCTTTCTCATTATCATAGCGGATCCTCAAAAAAAAAGACTTTGTATCGACTAAAGTATATACTTCGACTTTCTTGTGCTAGAACTTTGGCTCGGAAACACAAAAGTACTGTACGTGCTTCTT------TGAAAAGATTAGGCTTAGGCTCGGAATTATTGGAAGAATTC------CTTACGGCGGAAGAACAAGTTCTTT------CTTTGACCTTCCCAAGAGCTT-CTTCTAC---TT----TGCGGGGGT---------TATATAGA------AGGCGGATTTGGTATTTGGATATTATTTGTATCAATGATC-TGG-----CCAATCA-----TGAA----TGA---------
		</sequence>
		<sequence>
			<taxon idref="Cephalanthus_occidentalis"/>
			AAGTGTTGGATTCAAAGCTGGTGTTAAAGAGTACAAATTGACTTATTATACTCCTGAATACGAAACCAAAGAGACTGATATCTTAGCAGCATTCCGAGTAACTCCTCAACCTGGAGTTCCACCTGAAGAACGGGGGGCCGCGGTAGCTGCCGAATCTTCTACTGGTACATGGACAACTGTGTGGACCGATGGACTTACCAGCCTTGATCGTTACAAAGGACGATGCTACCATATCGAGCCAGTTCCTGGAGAAGAAGATCAATATATTGCTTATGTAGCTTACCCTTTAGACCTTTTTGAAGAAGGTTCTGTTACTAACATGTTTACTTCCATTGTAGGTAATGTATTTGGGTTCAAAGCCCTGCGTGCNNTACGTCTGGAAGATTTGCGAATTCCCGTTGCTTATACTAAAACCTTCCAAGGCCCGCCTCATGGCATCCAAGTTGAGAGAGATAAATTGAACAAGTATGGTCGTCCCCTGTTGGGATGTACTATTAAACCTAAATTAGGTTTATCTGCTAAAAACTACGGTAGAGCAGTTTATGAATGTCTTCGTGGTGGGCTTGATTTTACCAAAGATGATGAAAACGTGAACTCCCAACCATTTATGCGTTGGAGAGATCGTTTCTTATTTTGTGCCGAAGCAATTTATAAAGCACAGGCTGAAACAGGTGAAATCAAAGGGCATTACTTGAATGCTACTGCAGGTACATGCGAAG-AAATGATCAAAAGAGCTGTATTTGCTAGAGAATTGGGAGCTCCTATCGTAATGCATGATTACTTAACGGGGGGATTCACTGCAAATACTAGCNNGGCTCATTATTGCCGAGATAATGGTCTACTTCTTCACATCCACCGCGCAATGCATGCGGTTATTGATAGACAGAAGAATCATGGTATGCACTTTCGCGTACTAGCTAAAGCCTTACGTCTGTCTGGTGGAGATCATATTCACGCTGGTACCGTAGTAGGGAAACTTGAAGGGGAAAGAGACATCACTTTGGGCTTTGTTGATTTACTGCGTGATGATTTTATTGAAAAAGATCGAAGTCGCGGTATTTATTTCACCCAGGATTGGGTCTCTCTACCAGGTGTTCTGCCCGTGGCTTCAGGAGGTATTCACGTTTGGCATATGCCTGCTCTGACCGAGATCTTTGGGGACGATTCTGTACTACAGTTCGGTGGAGGAACTTTAGGACACCCTTGGGGTAATGCGCCAGGTGCCGTAGCGAATCGAGTAGCTCTAGAAGCAYGYGTAAAAGCTCGTAATGAGGGGCGCGATCTTGCTGCTGAGGGTAATGAAATTATCCGTGAGGCTAGTAAATGGAGTCCTGAATTAGCTGCTGCTTGTGAGGTATGGAAGGAGATCAGGTTTAATTTTAAAGCAGTGGATACTTTGGAT---ATGCAACAGACATATCAATACGGGTGGATCATACCCTTCATTCCACTTTCAATTCCTATATTAATAGGGATAGGACTTCTTCTTTT-TCCAACGGCAACAAAAAATCTTCGTCGTATGTGGTCCTTTCAGAGTGTTTTATTGTTAAGTATAGTCATGATTTTTTCAATCAATCTGTCTATTCAACAAATAAATAGCAATTCTATCTATCAATATGTATGGTCTTGGATCATTAATAATGATTTTTCTTTAGAATTCGGTTATTTAATTGATCCACTTACTTCTATTATGTCAATATTAATCACTACCGTTGGAATTATGGTTCTTATTTATAGTGATAATTATATGGCTCATGATCAAGCATATTTGATATTTTTTGCTTATATGAGTTTTTTCAGTACTTCCATGTTAGGATTAGTTACTAGTTCGAATTTGATACAAATTTATATTTTTTGGGAATTGGTTGGGGTGTGTTCCTATCTATTAATAGGGTTTTGGTTTACACGACCTCTTGCGGCAAATGCTTGCCAAAAAGCTTTTGTAACTAATCGTATGGGGGATTTTTGTTTATTATTAGGAATTTTAGGTTTTTATTG
			GATAACGGGAAGTTTTGAATTTCGAGATTTATTCGAAATATTCAATAACTTGATTTATA------ATAATGAAGTCAATTTTTTATTTGTTACTTTGTGTGCTGTTCTATTATTTGCTGGTGCCGTTGCTAAATCTGCACAATTTCCCCTTCATGTATGGTTACCTGATGCCATGGAGGGGCCTACTCCTATTTCCGCTCTTATCCATGCTGCTACTATGGTAGCAGCAGGAACTTTTCTTGTAGCTCGGCTTCTTCCTCTTTTCATAGTTATACCTTACATAATGAATTTAATTTCGTTGATAGGAATAATAACAGTATTGTTAGGAGCTACTTTAGCTCTTGCTCAAAAAGACATTAAGAGAGGTTTAGCCTATTCCACAATGTCTCAATTGGGTTATATGATGCTAGCTCTAGGTATGGGGTCTTATCGAAGTGCTTTATTTCATTTGATTACTCATGCCTATTCCAAAGCATTATTATTTTTAGGATCCGGATCCGTTATTCATTCAATGGAAACAGTTGTTGGATATTCTCCCCATAAAAGTCAGAATATGGCTCTTAT-GGGTGGTTTAAGAAAACATGTACCAATCACCAAAAACACTTTTTTATTAGGTACACTTTCTCTGTGCGGTATTCCGCCTTTGGCTTGTTTTTGGTCAAAAGATGAAATTCTTAATGATAGTTGGTTGTATTCAACGATTTTTGCAATAATAGCTTGGGCTACCGCGGGATTAACCGCATTTTATATGTTTCGAATCTACTTACTTACTTTTGAAGGGCATTTAAGTGTTCATT------TTCAAAATTACATTGGTATTGGTAAACAAAAAGTCCCCTTTTATTCA------ATATCTCTATGGGG------------T---A---AAGGAGC------------TTCGAAAAGAATTAACAAAAA---TT------TGCGT------TTATTAAC---------------AATG------AATAATACTA------AAAGTTCTTC------TTT---------------------------TTTTTCAAAAAGGACATATCTA------ATCGATGACAA---TGGTAGAAATGTGGACAATGGTAGAAATGTGA------CACGACCCTTTATTACTATTGC------TTATTT------TGAGAA------TAAAAA------GTTTAATTCCTATCCCTATGAATCGGACAATACTATGGTATTCCCTTTACTTGTATTGGGTCTATTTACTTTGTTCGTTGGATCTATAGGAATTCC------CTTCAAT------C---------AAGAAGGAGT------GGATTTGAATATATTATCTAAATGGTTAACTCCATCTATAAATCTTTTGCATCAAAAGTTGAACAATTCG------ATGGATTGGTACGAATTTTGGAAAGATGCAGCTTTTTCAGTTAGTATAGCTTATTTAGGAATATTTATAGCATCCTTTTTATATA------AACCCCCCTATTCTTCGTTAATAAATTTTG---------ATTTAATTAATTCAGTTCT------TAAAAGAGGTCCTAAGAGAATTCTT------TGGGACAAAATTATAAATGGCATATATAATTGGTCATATAATCGTGCTTAC-GTAGATTCTTTTTATACAATATCCTTAACTGGAGGAATAAGAAGATTAGCTGAATTAA-CTCATTTTTTTGATCGACAGGTAATTGATGGAATTATAAATGGGGTTGGTGTTGTTAGTTTTTTTATGGGAGAAACTGTCAAATATATAGGTGGCGGGCGCATCTCTTCTTATCTTTTTTTCTATTTATCTTATGTATCTATTTTTTT--------------------------------------------------------------------------------------------------------------------------------------------------
			------------------------------------------------------------------------------------------------------------------------------------------------------------------------------------------------------------------------------------------------------------------------------------------------------------------------------------------------------------------------------------------------------------------------------------------------------------------------------------------------------------------------------------------------------------------------------------------------------------------------------------------------------------------------------------------------------------------------------------------------------------------------------------------------------------AGGAGTATATTTATGCACTTGCTCATG---------ATCATAGTTT------AAACCGATCTATTTTGTTG------GAAAATCC---------------GGGTTATG------ATAATAAATTCAGTTTCCTAATTGTGAAACG------------TTTAATTATTCGAAT------GTATCAACAAAATCATTTTA------TTATTTTTGCTAATGAT---TCTAA---------TC------AAAATCCTTT------TTTTGGTCGCAACAA------GAATTTATATTCTGAAATGATATCAGAAGGATTCGCATTTATTGTGGAAATTCCATTTTATATACGATTAATATCTTCTCAA---------GC------------GGG------GAAA------GAAATATTAAAATCCTATAATT------TACGATCAATTCATTCACTATTTCCTTTCTTAGAGAGCCATTTTTTACATTTAAATTCTGTGTTAG-ATATACTAATACCCCACCCCGTCCATCTAGAAATCTCGGTTCAAAACCTTCGTTATTGGGTAAAAGACGCCCCTTCCTTGCATTTATTACGATTCTTTTTCCACGAGTATTGGAATTGGAATACTCTTA------------------TTGCTAGAA---------AGAAATCCAG------TTTTTATTT------TT---CACC------------AAAAAGAAATAAAAGATTATTATTCTTTTTATATAATTCTCATGTATGTGAATACGAATCCATTTTCGTCTTTCTCCGTAACCAATCTTCTCATTTGCGATCAACATCTTTTGGAGTCTTTCTTCAACGAATATATTTCTATGGAAAAATAGAACGT------CTTGTAGAAGTTTTTG------CTAA------GGATTTTCAGGCTAGTTTATGGTTGTTCAA------AGATCCTTTCATGCATTATGTTAGGTATCAAGGAAAATCCATTTTGG------CTTCAAAAGGGACGCCCTTTTTGATGAATAAATGGAAATATTACCTTGTCAATTTTTGGCAATGTTATTTTAATCTGTGGTTTCACTCCGGAAGGGTCT------ATATAAACCAATTAT------CCAATCATTCCCTTAACTTTATAGGTTATCTTTCAAGTGTGCGACTAAACCCTTCAATGGTACGGAGTCAAATGCTAGAAAATTCATTTCT
			AATCAATAAT--GCTATTAAGAAATTTGATACCCTTGTTCCAATTATTCCTCTTATTGGATCATTGGCTAAAGCAAAATTTTGTAACCTATTAGGACATCCCGTTAGTAAGCCGGTTTGGACTGATTTATCAGATTCTGATATTATTGACCGATTTGGACATATATGCAGAAACCTTTCTCATTATCATAGCGGATCTTCCAAAAAAAAGAGTTTGTATCGAATAAAGTATATACTTCGACTTTCTTGTGCTAAAACTTTGGCTCGGAAACACAAAAGTACTGTACGTGCTTTTT------TGAAAAGA------TTAGGCTCGGAATTTTTGGAAGAATTC------CTCACGTCGGAAGACGAAGTCCTTT------ATTTGACCTTCCCAAGAGCTT-CTTCTAC---TT----TTCGGGGGG---------AATATAGA------AGTCGGATTTGGTATTTGGATATTATTTATATCAATGATC-TGA-----CCAATTA-----TCAA----TGA---------
		</sequence>
		<sequence>
			<taxon idref="Cinchona_pubescens"/>
			AAGTGTTGGATTCAAAGCTGGTGTTAAAGAGTACAAATTGACTTATTATACTCCTGAATACGAAACCAAAGATACTGATATCTTGGCAGCATTCCGAGTAACTCCTCAACCTGGAGTTCCACCCGAAGAAGCAGGGGCCGCGGTAGCTGNNGAATCTTCTACTGGTACATGGACAACTGTGTGGACCGATGGACTTACCAGCCTTGATCGTTACAAAGGGCGATGCTACCAYATCGAGCCAGTTCCTGGAGAAGAAGATCAATTTATTGCTTATGTAGCTTACCCTWTASMCCTTTTTSMAGAAGSTTCTSTTACTAACATGTTTACTTCCATTGTAGGTAATGTGTTTGGGTTCAAAGCCCTGCGTGCTCTACGTCTGGAAGATTTGCGAATCCCAACTGCTTATATTAAAACCTTCCAAGGCCCGCCTCATGGCATCCAAGTTGAGAGAGATAAATTGAACAAGTATGGTCGTCCCCTGTTGGGATGTACTATTAAACCTAAATTAGGTTTATCTGCTAAAAACTACGGTAGAGCAGTTTATGAATGTCTTCGTGGTGGGCTTGATTTTACCAAAGATGATGAAAACGTGAACTCCCAACCATTTATGCGTTGGAGAGATCGTTTCTTATTTTGTGCCGAAGCAATTTATAAAGCACAGGCTGAAACAGGTGAAATTAAAGGGCATTACTTGAATNCTACTGCAGGTACATGCGAAG-AAATGATCAAAAGAGCTGTATTTGCTAGAGAATTGGGAGTTCCTATCGTAATGCATGATTACTTAACAGGGGGATTCACTGCAAATACTAGCTTGGCTCATTATTGCCGAGATAATGGTTTACTTCTTCACATCCACCGCGCAATGCATGCGGTTATTGATAGACAGAAGAATCATGGTATGCACTTCCGCGTACTAGCTAAAGCGTTACGTATGTCTGGTGGAGATCATATTCACGCTGGTACCGTAGTAGGGAAACTTGAAGGGGAAAGAGACATCACCTTGGGCTTTGTTGATTTACTGCGTGATGATTTTATTGAAAAAGATCGAAGTCGCGGTATTTATTTCACTCAAGATTGGGTCTCTCTACCAGGTGTTTTGCCCGTGCGTTCAGGAGGTATTCACGTTTGGCATATGCCTGCTCTGACCGAGATCTTTGGGGACGATTCTGTACTACAGTTCGGTGGAGGAACTTTAGGACACCCTTGGGGTAATGCGCCAGGTGCCGTAGCGAATCGAGTAGCTCTAGAAGCATGTGTAAAAGCTCGTAATGAAGGGCGCGATCTTGCTGCTGAGGGTAATGAAATTATCCGTGAGGCTAGTAAATGGAGTCCTGAATTAGCTGCTGCTTGTGAGGTATGGAAGGCAATCAGGTTTAATTTTCAAGCAGTGGATACTTTGGAT---------------------------------------------------------------------GGGATGGGACTTCTTCTTTT-TCCAACGGCAACAAAAAACCTTCGTCGTATGTGGTCTTTTCAGAGTGTTTTATTGTTAAGTATAGTCATGATTTTTTCAATCAATCTGTCTATTCAACAAATAAATAGCAATTCTATTTATCAATATGTATGGTCTTGGATCATTACTAATGATTTTTCTTTAGAATTCGGTTACTTGATTGATCCACTTACTTCTATTATGTCAATATTAATCACTACCGTTGGAATTATGGTTCTTGTTTATAGTGATAATTATATGGCTCATGATCAAGCATATTTGAGATTTTTTGCTTATATGAGTTTTTTCAGTACTTCCATGTTAGGATTAGTTACTAGTTCGAATTTGATACAAATTTATATTTTTTGGGAATTGGTTGGGATGTGTTCCTATCTATTAATAGGGTTTTGGTTTACACGACCTCTTGCGGCAAATGCTTGCCAAAAAGCTTTTGTAACTAATCGTATAGGGGATTTTGGTTTATTATTAGGAATTTTAGGTTTTTATTG
			GATAACAGGAAGTTTTGAATTTCGGGATTTATTCGAAATATTCAATAACTTGATTTATA------ATAATGAAGTCAATTTTTTATTTGTTACTTTATGTGCTGCTCTATTATTTGCCGGTGCCGTTGCTAAATCTGCACAATTCCCCCTTCATGTATGGTTACCTGATGCCATGGAAGGGCCCACTCCTATTTCCGCTCTTATACATGCTGCTACTATGGTAGCAGCGGGAATTTTTCTTGTAGCTCGGCTTCTTCCTCTTTTCATAGTTATACCTTACATAATGAATTTCATTTCGGTGATAGGGATAATAACAATATTGTTAGGAGCTACTTTAGCTCTTGCTCAAAAAGACATTAAGAGAGGTTTAGCCTATTCCACAATGTCTCAATTGGGTTATATGATGCTAGCTCTAGGTATGGGGTCTTATCGAAGTGCTTTATTTCATTTGATTACTCATGCTTATTCCAAAGCATTATTATTTTTAGGATCCGGATCCGTTATTCATTCAATGGAAACAATTGTTGGATATTCTACTCATAAAAGCCAGAATATGGCTCTTAT-GGGGGGTTTAACAAAACATGTACCAATCACCAAAAACACTTTTTTATTAGGTACACTTTCTCTTTGCGGTATTCCGCCTTTGGCTTGTTTTTGGTCCAAAGATGAAATTCTTAATGATAGTTGGTTGTATTCAACTATTTTCGCAATAATAGCTTGGGCTACCGCGGGATTAACTGCATTTTATATGTTTCGGATCTACTTACTTACTTTTGAAGGGCATTTAAATGTTCATT------TTCAAAATTACATTGGTATTGGTAAACAAAAACCCCCCTTCTATTCA------ATATCTCTATGGGG------------T---A---AAGGAGC------------TTCGAAAAGAATTAACAAGAA---TT------TGCCT------TTATTAAC---------------AGTG------AATAATAATG------AAAGTTCTTC------TTT---------------------------TTTTTTCAAAAGGGCATATCCA------ATTG------A------TGACAATGTT---------ACAAATGTGA------CACGACCCTTTATTACTATTGC------TCATTT------TGAAAG------TCAAAA------GGTTTATTCCTATCTCTACGAATCGGGCAATACTATGCTATTCCCTTTACTTGTATTGGGTCTATTTACTTTGTTCGTTGGGTCTATAGGAATTCC------CTTCAAT------C---------AAGAAGAGGT------GGATTTAGATATATTATCTAAATGGTTAACTCCATCTATAAATCTTTTGCATCAAAAGTTGAACAATTCG------GTCGATTGGTACGAATTTTTGAAAGGTGCAGTTTTTTCAGTTAGTATAGCTTATTTAGGAATATTTATAGCATCCTTTTTATATA------AACCCCCCTATTCCTCTTTACTAAATTTTG---------ATTTAATTAATTCAGTTCT------TAAAAGAGGACCTAAGAGAATTCTT------TGGGACAAAATTGTAAATGGCATATATGATTGGTCATATAATCGTGCTTAC-ATAGATTATTTTTATACAACATTCTTAACTGGAGGAATAAGAAGATTAGCAGAATTAA-CTCATTTTTTTGATCGACAGATAATTGATGGAATTACGAATGGGATTGGTGTTGTTAGCTTTTTTATAGGAGAAGCTGTCAAATATATAGGTGGCGGGCGCATCTCTTCTTATCTTTTCTTCTATTTATCTTATGTATCTATTTTTTTATTA------------------GTGCGGCTAGGATCTTTTACACATTTAGATGAATCAAGGGATTCGTCCATACTATCGGTAAGGT-----TTGGAAGACCACGACTGATCCTGAAAGGGAATGAAT--GGAAAAAATAGCATGTC
			GGATTGAGGGAGAATTCTGAGAATGTTTCATTCTTACCGGATCAGTACAAAACA-AAAACCCGG-TTCGAATTCTTGGA-ACGGAAGAA---AAG--AA----AGTTGGGTTGAATGAATAAATGGATAGGGCCCTGCGGCTTCAA-------TTAATTATAGGGAAAGACAAAGCAACGAGCTTCTGTTCTGAATTTG----AATTATTTCCCGATCTAATTAGATGTTAAAAATATATTAGTGCCCAATGTGGGAAGGGTTTCTCCCCTCATGAGTGGATTCTCGATTTTTTCAATGAATCCTAACTATTGTAATTCTCCATTAT-------GAAACGGAGATGTGTGTGTAGAAGAAGTAGTATATTGAT----AAAGAAAG-TTTTTCCGAAATCAAAAGAGCGATTAGGTTG-AAAAAAG-----AAAAGATTTCTAACCATCTTGTTAT-CCTAT------AACATAGAC----------TCAAAATGAAAAAAAAAAAAGAGAGGATAGAGAATCTGTTGAT------AAGTTTACTCTCGCTC-CCGAGGTA-TCTATTCTTACTAGAATACTTTG-GTTTGACTATATCGCACTATGTATCATTTGATAATCCCAAAATCTTCTAC-----CTT------TGGTTCAAATC------TA----ATAT-----------CAAATGGAGGAAATCGAAAGATATTTACATTTACAGCTTGATAGATCT------C-----AACAACACGGCTTTCTATATCCACTTATCTTTCAGGAGTATATTTATGCACTTGCTCATG---------ATCATAGTTT------AAACCGATCTATTTTGTTG------GAAAATCC---------------AGGTTATG------AGAATCAATTCAGTTTTCTAATTGTGAAACG------------TTTAATTACTCGAAT------GTATCAACAAAATCATTTTA------TTATTTTTGCTAATGAT---TCAAA---------CC------AAAATCCATT------TTTTGGTCGCAACAA------GAATTTATATTCTCAAACGATATCAGAAGGATTTGCATTTATTGTGGAAATTCCATTTTATATACGATTAATATCTTCTCAA---------GC------------GGG------GAAA------GGAATATTAAAATCTTATAATT------TACGATCAATTCATTCACTATTTCCTTTCTTAGAGAACCATTTTTCACATTTAAATTCTGTGTTAG-ATATACTAATACCCCACCCCATCCATTTGGAAATCTTGGTTCAAAACCTTCGTTATTGGGTAAAAGACGCCTCTTACTTGCATTTATTACGATTCTTTTTCCACGAGTATTGGAATTGGAATACTCTTA------------------TTGCTAAAA---------AGAAACCCAG------TTTTGATTT------TC---CACC------------AAAAAGAAGTGAAAGATTATTATTCTTCTTATATAATTCTCATGTATGTGAATACGAATCCATTTTCGTCTTTCTCCGTAACCAATCTTCTCATTTGCGATCAACATCTTTTGGAGTCTTTCTTGAACGAATATATTTCTATGGAAAAATAGAACGT------CTTGTAGAAGTTTTTG------CTAA------GGATTTTCGGGCTAATTTATGGTTGTTCAA------AGATCCTTTCATGCATTATGTTAGGTATCAAGGAAAATCTATTTTGG------TTTCAAAAGGGACGCCCCTTTTGATGAATAAATGGAACTATTACCTTGTCAATTTTTGGAAATCTTATTTTGATCTTTGGTTTCACTCCGGAAGGGTCT------ATATAAACCAATTAC------CCAACCATTCCCTTAACTTTATAGGTTATTTTTCAAGTGTGCGACTAAACCCTTCAATGGTACGAAGTCAAATGCTAGAAAATGCATTTCT
			AATCAATAAT--GCTATTAAGAAATTGGATACCCTTGTTCCAATTATTCCTCTTATTCGATCATTGGCTAAAGCCAAATTTTGTAACCTATTAGGACATCCCGTTAGTAAGCCGGTTTGGACTGATTTATCAGATTCTGATATTATTGACCGATTTGGGCATATATGCAGAAAGCTTTCTCATTATCATAGCGGATCTTCCAAAAAAAAGAGTTTGTATCGAATAAAGTATATACTTCGACTTTCTTGTGCTAAAACTTTGGCTCGGAAACACAAAAGTACTGTACGTGCTTTTT------TGAAAAGA------TTAGGCTCGGAATTTTTGGAAGAATTC------CTCACGTCGGAAGAAGAAGTCCTTT------CTTTGACCTTCCCAAGAGCTT-CTTCTAC---TT----TTCGGGGGG---------AATATAGA------AGTCGGATTTGGTATTTTGATATTATTTATATCAATGATC-TGA-----CCAATTA-----TCAA----TGA---------
		</sequence>
		<sequence>
			<taxon idref="Clethra"/>
			----GTTGGATTCAAAGCTGGTGTTAAAGATTACAAATTGACTTATTATACTCCTGACTATGAAACCAAAGATACTGATATCTTGGCAGCATTTCGAGTAACTCCTCAACCTGGAGTTCCGCCTGAAGAAGCAGGGGCCGCGGTAGCTGCGGAATCTTCTACTGGTACATGGACAACTGTGTGGACCGATGGACTTACTAGCCTTGATCGTTACAAAGGGCGATGCTACCACATCGAGCCCGTTGCTGGAGAAGAAACTCAATTTATTGCTTATGTAGCTTATCCTTTAGATCTTTTTGAAGAAGGTTCTGTTACTAACATGTTTACTTCCATTGTGGGTAATGTATTTGGGTTCAAAGCCCTGCGCGCTCTACGTCTGGAAGATCTGCGAATCCCTGTTGCGTATGTTAAAACTTTCCAAGGTCCGCCTCATGGCATCCAAGTTGAAAGAGATAAATTGAACAAGTATGGTCGTCCCCTGTTGGGATGTACTATTAAACCTAAATTGGGGTTATCTGCTAAAAACTACGGTAGAGCTGTTTATGAATGTCTCCGCGGTGGACTTGATTTTACCAAAGATGATGAGAACGTGAACTCCCAACCATTTATGCGTTGGAGAGACCGTTTCTTATTTTGTGCCGAAGCAATTTATAAAGCACAGGCTGAAACAGGTGAAATCAAAGGGCATTACTTGAATGCTACTGCAGGTACATGTGAAG-AAATGATGAAAAGGGCTGTATTTGCCAGAGAATTAGGAGTTCCTATCGTAATGCATGACTATTTAACAGGGGGATTCACTGCAAATACTAGCTTGGCTCATTATTGCCGAGATAATGGCTTACTTCTTCACATCCATCGTGCAATGCATGCAGTTATTGATAGACAGAAGAATCATGGTATGCACTTTCGTGTACTAGCTAAAGCGTTACGTATGTCTGGTGGAGATCATATTCACTCTGGTACTGTAGTAGGTAAACTTGAAGGGGAAAGAGATCTAACTTTGGGCTTTGTTGATTTACTGCGCGATGATTATGTTGAACGAGACCGAAGCCGCGGTATTTATTTCTCTCAAGATTGGGTCTCTCTACCAGGTGTTCTGCCCGTGGCTTCAGGGGGTATTCACGTTTGGCATATGCCTGCTCTGACCGAGATCTTTGGGGATGATTCTGTACTACAGTTCGGTGGAGGAACTTTAGGACACCCTTGGGGAAATGCACCGGGTGCCGTAGCTAATCGAGTAGCTCTAGAAGCATGTGTACAAGCTCGTAATGAGGGCCGCGATCTTGCTCGTGAGGGTAATGAAATTATTCGTGAGGCTAGCAAATGGAGTCCTGAACTAGCTGCTGCTTGTGAGGTATGGAAGGAGATCAAATTTGAATTCGAAGCAATGGATACTATTTGA--------------------------------CATACCTTTNGTTCCACTTCCAGTTCCTGTGTTAATAGGAGTGGGACTTCTTCTTTT-TCCAAGGGCAACAAAAAACCTTCGCCGTATGTGGGCTTTTCAGAGTGTTTTATTGTTAAGTATAGTCATGATTTTGTCGATCGATCTGTCTATTCAGCAAATAAATAGCAGTTCTATATATCAATATGTATGGTCTTGGATCATCAATAATGATTTTTCTTTAGAATTCGGCTATTTGATCGATCCACTTAGTTCTATTATGTTAATATTAATCACTACCGTTGGAATTATGGTTCTTATTTATAGTGATAATTATATGTCTCATGATCAAGGATATTTGAGATTTTTTGCTTATATGAGTTTTTTCAGTACTTCCATGTTAGGATTAGTTACTAGTTCTAATTTAATACMAATTTATATTTTTTGGGAATTAGTTGGAATGTGTTCGTATCTATTAATAGGGTTTTGGTTTACACNNNCTGTTGCGGCAAATGCTTGTCAAAAAGCGTTTGTAACTAATCGAGTAGGAGATTTTGGTTTTTTATTAGGAATTTTAGGTTTTTATTG
			GATAATAGGTAGTTTCGAATTTCGGGATTTATTCGAAATATTCAATAACTTGATTTATA------ATAATGAGGTTAATGTTTTATTTGTTATTTTGTGCGCCGTTCTATTATTTTCCGGTGCAGTTGCTAAATCTGCACAATTTCCTCTTCATGTATGGTTACCTGATGCCATGGAGGGGCCTACCCCTATTTCGGCTCTTATACATGCTGCTACTATGGTAGCGGCGGGAATTTTTCTTGTAGCTCGGCTTCTTCCTCTTTTCATAGTCATACCTTATATAATGAATTTAATCTCTTTGATAGGTATAATAACAGTATTTTTAGGAGCTACTTTAGCTCTTGCTCAAAAAGACATTAAAAGAGGTTTAGCCTATTCTACAATGTCTCAATTGGGTTATATGATGTTAGCTCTAGGTATGGGGTCTTATCGAACTGCTTTATTTCATTTAATTACTCATGCTTATTCAAAAGCATTATTGTTCTTAGGATCTGGATCAGTTATTCATTCAATGGAAACTGTTGTTGGATATTCTCCAGATAAAAGTCAGAATATGGTTCTTAT-GGGGGGGTTAACAAAACACGCGCCAATTACAAAAACTGCTTTTTTATTAGGTACACTTTCTCTTTGTGGTATTCCACCCCTTGCTTGTTTTTGGTCCAAAGATGAGATTCTGAATGATAGTTGGTTGTATTCACCCATTTTCGCAATAATAGCTTGGTCCACAGCAGGATTAACTGCATTTTATATGTTTCGGATCTATTTACTTACTTTTGARGGGCATTTAAATGTTCATT------TTCAAAATTAC------AGCGGCAAGAAAAGTACCTCGTTCTACTCA------ATCTCTCTATGGGG------------T---A---AAGGGGG------------TTCGAAAACAATTAATAAAAG---TG------TTCCT------TTATTAACCTTATTAA------GAACG------AATAGTAATG------AAAATGCTTC------TTT---------------------------TTCTTCAAAGAAGACATATCGA------ATTG------A------TGAGAATGTA---------AGAAAGATGA------GACGACCCTTTATTACTATTAC------TCACTT------TGGCAA------TAAGAA------CACTTATTCGTATCCTTATGAATCAGATAATACTATGTTATTTTCTCTACTTATATTGGTCTTATTTACTTTGTTTGTTGGATCTATAGGAATTCC------TTTCAAT------C---------AAGATGGAAT------GGATTTGGATATATTATCCAAATGGTTAACCCCGTATATAAATCTTTTGCATCAAAATTCGAAAAATTCT------CTGGATTGGTATGAATTTGTAAAAGATGCAATTTTTTCAGTCAGTATAGCCTATTTTGGAATATTTATAGCGCTTTTTTTATATA------AACCTGTTTATTCATCTTTACAAAATTTGG---------ACTTAATTAATTCATTTGT------TAAGATAGGCTCTAAGAGAATTCTT------TGGGATAAAATAATAAATCTCATATATGATTGGTCATATAATCGTGGTTAC-ATAGATGCTTTTTATGCAACATCTTTAACTGGAGGGATAAGAGGATTGGCTGAATTAA-CTCATTTTTGTGATATACGAGTAATTGATGGAATGACGAATGGCGTTGGTGWTATGAGTT------------------------------------------------------------------------------------------------------------------------------------------------------------------------------------------------------------------------------------------
			------------------------------------------------------------------------------------------------------------------------------------------------------------------------------------------------------------------------------------------------------------------------------------------------------------------------------------------------------------------------------------------------------------------------------------------------------------------------------------------------------------------------------------------------------------------------------------------------------------------------------------------------------------------------------------------------------------------------------------------------------------------------------------------------------------------ATATTTATGTACTTGCTCATG---------ATCATGGTTT------AAATAGTTCGATTTTGTTG------GAAAATAC---------------AGGTTCTG------ACAATAAATCTAGTTTACTAATTGTGAAACG------------TTTAATTACTCAAAT------GTATCAACAGAATCATTTTC------TTTTTTCTGCTAATGAT---TCTAA---------CC------AAAATCCATT------TTTGGGGAACAACAC------AAATTTGTATTCTCAAATGATATTAGAAGGATTTGCAGTCGTTGTGGAAATTCCATTTTCTCTACGATTAATATCTTCCCTA---------GA------------AAG------GAAA------GAAATAATAAAATCTCATAATT------TACGATCAATTCATTCAATATTTCCTTTTTTAGAGGACAAATTTTCACATTTAAATTATGTGTTAG-ATATACTAATACCCCGCTCCATCCATCTGGAAATCTTGGTTCAAACTATTCGCTACTGGGTAAAAGATGCCTCTTCTTTGCATTTATTAAGATTTTTTCTCCACGAATATCGTAATTGGAATAGTCTTA------------------TTACTCCAA---------AAAAATCTAG------TTTTTCTTT------TT------C------------AAAAAGAAATCAAAGATTATTCTTGTTCCTATATAATTTTCATGTATGTGAATACGAATCTATCTTCGTTTTTCTCCGCAACCAATCTTCTCATTTCCGATCAATATCTTCTGGAACCTTTCTTGAACGAATATATTTCTATAGAAAAATAGAACAT------TTTGTAGAAGTCTTTA------CTAG------GGATTTTCAGGCCAGTCTATGGTTGTTCAA------GGATCCTTTGATACATTATGTTAGGTATCAAGGAAAATCCATTTTGG------GTTCAAAAGGGACGTCTCTTTTGATGAATAAATGGAAATATTACCTTGTCAATTTCTGGCAATATTATTTTTACATGTGGTCTCAACCAGGAAAGATCC------ATATAAACCAATTAT------CCAATCATTCCCTCGACTTTCTGGGCTATCTTTCAAATGTGCGACTAAACCCTTCAATGGTACGGAGTCAAATGCTACAAAATTCATTTCT
			AATAGGTAAT--GCTATTAAGAAGTTCGATACCATAGTTCCAATTACTCCTCTGATTGGATCATTGTCTAAAGCGAAATTTTGTAACGTGTTAGGACATCCCATTAGTAAGCCAGTCTGGGCCGATTTATCAGATTCTGATATTATTGACCGATTTGCGCGTATATATAGAAATCTTTCTCATTATCATAGCGGATCCTTAAAAAAAATGAGTTTGTATCGAATAAAGTATATACTTCGACTTTCTTGTGCTAGAACTTTGGCTCGTAAACACAAAAGTACGGTACGCACTCTTT------TGAAAAGA------TTAGGATCGGAATTATTGGAAGAATTT------TTTACGGAGGAAGAGCCAGTTTTTT------ATTTGACCTTCCCAAAAGCTT-CTTCTAC---TT----CACAGGGGT---------TATATAGA------AGGCGGATTTGGTATTTGGATATTATTTGTATCAATGATC-TGG-----CAAATTA-----TGAA----TGA---------
		</sequence>
		<sequence>
			<taxon idref="Coffea_arabica"/>
			AAGTGTTGGATTCAAAGCTGGTGTTAAAGAGTACAAATTGACTTATTATACTCCTGAATACGAAACCAAAGATACTGATATCTTGGCAGCATTCCGAGTAACTCCTCAACCGGGAGTTCCACCTGAAGAAGCGGGGGCCGCGGTAGCTGCCGAATCTTCTACTGGTACATGGACAGCTGTGTGGACCGATGGSCTTACCAGCCTTGATCGTTACAAAGGGCGATGCTATCACATCGAGCYAGTTCCTGGGGAAGAAAATCAATATATTGCTTATGTAGCTTACCCCTTAGACCTTTTTGAAGAAGGTTCTGTTACTAACATGTTTACTTCCATTGTAGGTAATGTATTTGGGTTCAAAGCCCTGCGCGCTCTACGTCTGGAAGATTTGCGAGTCCCACCTGCTTATATTAAAACCTTCCAAGGGCCGCCTCATGGCATCCAAGTTGAGAGAGATAAATTGAACAAGTATGGTCGTCCCCTGTTGGGATGTACTATTAAACCTAAATTAGGTTTATCTGCTAAAAACTATGGTAGAGCTGTTTATGAATGTCTTCGCGGGGGACTTGATTTTACCAAAGACGATGAAAACGTGAACTCCCAACCATTTATGCGTTGGAGAGATCGTTTCTGCTTTTGTGCTGAAGCGCTTTTTAAAGCACAGGCTGAAACAGGTGAAATCAAAGGGCATTACTTGAATGCTACTGCAGGTACATGCGAAG-AAATGATCAAAANAGCTGTATTTGCTAGAGAATTAGGAGTTCCTATCGTAATGCATGATTACTTAACAGGGGGATTCACTGCAAATACTAGCTTGGCCCATTATTGCCGAGATAATGGCCTACTTCTTCACATCCACCGYGCAATGCATGCGGTTATTGATAGACAGAAGAATCATGGTATGCACTTCCGCGTACTAGCTAAAGGGTTACGTATGTCTGGTGGAGATCATATTCACNNNGGTACCGTAGTAGGTAAACTTGAAGGGGAAAGAGATATCACTTTGGGCTTTGTTGATTTACTGCGTGATGATTTTATTGAAAAAGACCGAAGCCGCGGTATTTATTTCACTCAAGATTGGGTCTCTCTACCAGGTGTTATACCCGTGGCTTCAGGAGGTATTCACGTTTGGCATATCCCTGCTCTGACCGAGATTTTTGGGGATGATTCTGTACTACAGTTCGGTGGAGGAACTTTAGGACACCCTTGGGGTAATGCGCCAGGTGCTGTAGCAAATCGAGTAGCTCTAGAAGCATGTGTAAAAGCTCGTAATGAAGGGCGTGATCTTGCTGCTGAGGGTAATGAAATTATYCGCGAGGCTAGTAAATGGAGTCCTGAACTAGCTGCTGCTTGTGAGGTATGGAAGGAAATCCGATTTAATTTTGAAGCANTGGATAAATTGGAT---ATGCAACAGACATATCAATACGGGTGGATCATCCCTTTCATTCCACTTCCAATTCCTATATTAATAGGGGTCGGACTTCTTCTTTT-TCCGACGGCAACAAAAAATCTTCGTCGTATGTGGTCTTTTCAGAGTGTTTTATTGTTAACTATAGTCATGATTTTTTCAATCAATCTGTCTATTCAGCAAATAAATAGCAATTCGATCTATCAATATGTATGGTCTTGGATCATTAATAATGATTTTTCTTTAGAATTCGGCTATTTGATCGATCCGCTTACTTCTATTATGTCAATATTAATAACTACCGTTGGAATTATGGTTCTTATCTATAGTGATAATTATATGGCTCATGATCAAGCATATTTGAGATTTTTTGCTTATATGGGTTTTTTCAGTACTTCCATGTTAGGATTAGTTACTAGTTCGAATTTGATACAAATTTATATTTTTTGGGAATTGGTTGGAATGTGTTCTTATTTATTAATAGGGTTTTGGTTTACACGACCTCTTGCTGCAAATGCTTGCCAAAAAGCTTTTGTGACTAATCGTATAGGGGATTTTGGCTTATTATTAGGAATTTTAGGTTTTTACTG
			GATAACGGGTAGTTTTGAATTTCGTGATTTATTCGAAATATTCAATAACTTGATTTATG------ATAATGAAGTCAATTCTTTGTTTGTTACTTTGTGTGCTGGTCTAGTATTTGCCGGTGCCGTTGCTAAATCGGCACAATTTCCCCTTCATGTGTGGTTACCTGATGCCATGGAAGGGCCCACTCCTATTTCTGCTCTTATACACGCTGCTACTATGGTAGCAGCGGGAATTTTTCTTGTAGCTCGGCTTATTCCTCTTTTCATAGTTATACCTTACATAATGAATTTTATTTCGTTGATAGGAATAATAACAGTATTATTAGGAGCTACTTTAGCTCTTGCTCAAAAAGACATTAAAAGAGGATTAGCTTTTTCCACAATGTCTCAATTGGGTTATATGATGCTAGCTCTAGGTATGGGATCTTATCGAAGTGCTTTATTTCATTTGATTACTCATGCCTATTCCAAAGCATTATTATTTTTAGGATCTGGATCCGTTATTCATTCAATGGAAACAATTGTTGGATATTCTCCTTATAAAAGTCAAAATATGGTTCTTAT-GGGAGGTTTAACAAAGCATATACCAATTACCAAAAATACTTTTTTATTAGGTACACTTTCTCTTTGTGGTATTCCACCCTTGGCTTGTTTTTGGTCCAAAGATGAAATTCTTAATGATAGTTGGTTGTATTCAACGATTTTCGCAATAATAGCTTGGGCTACCGCGGGATTAACCGCATTTTATATTTTTCGGATATATTTACTTACTTTTGAAGGGCATTTAAGTGTTCATT------TTCAAAATTAC------ATTGGTAAAGAAAAAGTATTTTTCTATTCA------ATATCTCTATGGGG------------T---A---GGGGAGC------------TTCGAAAAAAATTAACAACAA---TT------TTTCT------TTATCAAC---------------AATG------AATAATATTG------AAAGTTCTTC------TTT---------------------------TTTGAAAAAAAAGACATATCCA------ATTG------C------TGAAAATGTT---------CGAAATGTGA------CACGTCCCTTTATTACTATTAC------TCATTT------TGAGAA------TAAAAA------GTTTTATTCCTATCCTTATGAACCAGACAATACTATGTTATTCCCTTTACTTATATTGGGTCTATTTACTTTGTTCGTTGGATCTATAGGAATTCC------TTTCAAT------C---------AAGAAGGAGT------AGATTTARATATATTATCCAAATGGTTAACTCCATCTATAAATCTTTTGCACCAAAAGTTGAGTAATTCG------ATGGATTGGTACGAATTTTGGAAAGATACAGTATCTTCTGTCAGTATAGCTTATTTAGGAATATTTATAGCATCCCTTTTATATA------AACCCCCCTACTCCTCTTTACAAAATTTTG---------ATTTAATTAATTCAATTCT------TAAAAGAGGTCCTAAGAGAATTCTT------TGGGACAAAATTATAAATGGCGTATATAATTGGTCGTATAATCGTGCTTAC-ATAGATTCTTTTTATACAAGATCCTTCACTGGAGGAATAAGAGGATTGGCTAAATTAA-CTCATTTTTTTGATCGACGGATAGTTGATGGAATTACGAATGGTGTTGGTGTTATTAATTTCTTTATAGGAGAAGCTATTAAATATATAGGTGGCGGGCGTATCTCTTCTTATCTTTTCTTCTATTTAACTTATGTATCTATTTTTTT----------------------GTGCGGCTAGCATCTTTTACACATTTAGATGAAGCAGGGGATTCATCTATACCATCGGTAAAGT-----TTGAAAGACCACGACTGATCCTGAAAGGGAATGAAT--GGAAAAAACAGCATGTC
			GGATTGAGGGAGAGTTCTGAGAATGTTTCATTTTTACCGGATCAGTAGAAAAGA-AAAACCCGG-TTCGAATTCTTGGA-ATGGAAGAA---AAT--AA----AGTTGGGTTGAATGAATAAATGGATAGGGCCTCGCGGCTTCAA-------TTAATTATAGGGAAAGATAAAGAAACGAGCTTCTGCTCTGAATTTG---GAATAATTTCCTGATCTAATTAGACGTTAAAAATATATTAGTGCCCGGTGCAGGAAAGCTTTCACTCC-CATGAGTGAATTCTCAA-TTTTTCAACGAATCCTAACTATTCTAACTCTCCATTAT-------GAAACGGAGATGTGTGTGTAGAAGAAACAGTATATTGAT----AAAGAAAA-TTTTTCCGAAATCAAAAGAGCGATTGGGTTG-AAAAAAT-----AAAAGATTTCTAACCATCTTGTTAT-ACTAT------AACATAGACTAAAAATGACTAAAAATG-----TAAAAAAGAGAGGATAGAGAATCTGTTTAT------AAGTTTATACTCG-CC-CCGAGGTA-TCTTTTATTACTAAAATACTTTG-TTTTGACTGTATCGCACTATGTATCATTTGATAACCCCCAAATCTTCTAC-----CTT------TGGTTCAAATT------A-----AAAT-----------CAAATGGAGGAAATTCAAGGAT------ATTTACAGCTTGATAGATCT------C-----AACAACACGGCTTTCTATATCCACTTATCTTTCAGGAGTATATTTATGCACTTGCTCATG---------ATCATAGTTT------AAACCGATCGATTTTGTTA------GAAAATCC---------------AGTTTATG------ATAATAAATCCAGTTTCCTAATTGTGAAACG------------TTTAATTACTCGAAT------TTATCAACAAAATCATTTTA------TTATTTTTGCTAATAAT---TCTAA---------TC------AAAATCTATT------TTTTGGTCACAACAA------GAATTTATATTCTCAAACAATATCAGAAGGACTTGCATTTATTGTGGAAATTCCATTTTATATACGATTAATATCTTCTCAA---------GG------------GGG------GAAA------GGGATATTAAAATTTCGTAATT------TACGATCAATTCATTCACCATTTCCTTTCTTAGAGAACAATTTTTCACATTTAAATTCTGTGTTAG-ATATACTAATACCCCATCCCGTACATCTGGAAATCTTGGTTCAAAACCTTCGTTATTGGGTAAAAGACGCCTCCTCCTTGCATTTATTACGATTCTTTTTCCACGAATATTGGAATTGGAATACTCTTA------------------TTGATAGAA---------AGAAACCCAG------TTTTGATTT------TT---CACC------------AAAAAGAAATCAAAAATTATTCTTCTTGTTATATAATTCTCATGTATGTGAATACGAATCCATTTTCTTCTTTCTCCGTAAGCAATCTTCTCATTTGCGATCAACATCTTTTGGAGTCTTTCTTGAACGGATATATTTCTATGAAAAAAAAGAACGT------CTTGTAGAAGTCTTTG------CTAA------GGATTTTCAAGCCAGTCTATGGTTGTTCAA------AGATCCTTTCATACATTATGTTAGGTATCAAGGAAAATCCATTCTGG------TTTCAAATGGGACGCCTCTTTTGATGAATAAATGGAAATCTTACCTTGTTAATTTTTGGCAATGTCATTTTGGTATTTGGTTTCACCCGGGAAGGGTCT------ATATAAACCAATTAC------CCAATTATTCCTTTAACTTTATGGGCTATCTTTCAAGTGTGCGACTAAACCATTCAATGGTACGAAGTCAAATGCTAGAAAATGCATTTCT
			AATCAATAAT--GCTATTAAGAAATTTGATACCCTTGTTCCACTTATTCCCCTTATTGGATCATTGGCTAAAGCGAAATTTTGTAACTTATTAGGACATCCTATTAGTAAGCCGATTTGGACTGATTTGGCAGATTCTGATATTATTGACCGATTTTGGCATATATGCAGAAACCTTTCTCATTATTATAGCGGATCTTCCAAAAAAAAGAGTTTGTATCGAATAAAATATATACTTCGACTTTCTTGTGCTAAAACTTTGGCTCGGAAACACAAAAGTACTGTGCGTGCTTTTT------TGAAAGGA------TTAGGCTCGGAATTTTTGGAAAAATTC------CTCACGTCGGAAGAAGAAGCTCTTT------CTTTGACCTTCTCAAGAACTT-CTTCTAC---TT----TTCGGGGGG---------TATATAGA------AATCGAATTTGGTATTTGGATATTATTTATATCAATGATC-TGA-----CCAATTA-----TCAA----TGA---------
		</sequence>
		<sequence>
			<taxon idref="Colletoecema_dewevrei"/>
			-AGTGTTGGATTCAAAGCTGGTGTTAAAGAGTACAAATTGACTTATTATACTCCTGAATACGAAACCAAAGATACTGATATCTTGGCAGCATTCCGAGTAACTCCTCAACCTGGAGTTCCGCCCGAAGAAGCGGGGGCTGCAGTAGCTGCCGAATCTTCTACTGGTACATGGACAACTGTGTGGACCGATGGACTTACCAGTCTTGATCGTTACAAAGGGCGATGCTACCACATCGATCCAGTTGCTGGAGAAGAAGATCAATATATTGCTTATGTAGCTTACCCCTTAGATCTTTTTGAAGAGGGTTCTGTTACTAATATGTTTACTTCCATTGTAGGTAATGTATTTGGGTTCAAAGCCCTGCGCGCTATACGTCTGGAAGATTTGCGAATCCCCGTTGCTTATATTAAAACCTTCCAAGGCCCGCCTCATGGCATTCAAGTTGAGAGAGATAAATTGAACAAGTATGGTCGTCCCCTGTTGGGATGTACTATTAAACCTAAATTAGGTTTATCTGCTAAAAACTACGGTAGAGCGGTTTATGAATGTCTTCGTGGTGGACTTGATTTTACCAAAGATGATGAAAACGTGAACTCACAACCATTTATGCGTTGGAGAGATCGTTTCTTATTTTGTGCCGAAGCACTTTATAAAGCACAGGCTGAAACGGGTGAAATTAAAGGGCATTACTTGAATGCTACTGCAGGTACATGCGAAG-AAATGATGAAAAGAGCTGTATTTGCTAGAGAATTGGGAACTCCTATCGTAATGCATGATTACTTAACAGGGGGATTCACTGCAAATACTAGCTTGGCTCATTATTGCCGAGATAATGGCCTACTTCTTCACATTCACCGTGCAATGCATGCAGTTATTGATAGGCAGAAGAATCATGGTATGCACTTCCGCGTACTAGCTAAAGCGTTACGTATGTCTGGCGGAGATCATATTCACGCTGGGACTGTAGTAGGGAAACTTGAAGGGGAAAGAGATATCACTTTGGGCTTTGTTGATTTACTGCGCGATGATTATATTGAAAAAGATCGAGCTCGCGGTATTTATTTCACTCAAGATTGGGTCTCTCTACCAGGTGTTATACCCGTGGCTTCGGGAGGTATTCACGTTTGGCATATGCCTGCTCTGACCGAGATCTTTGGAGATGATGCGGTACTACAGTTCGGCGGAGGAACTTTGGGACACCCTTGGGGTAATGCGCCAGGTGCCGTAGCGAATCGAGTAGCTCTCGAAGCATGCGTAAAAGCTCGGAACGAAGGGCGTGATCTTGCTGCTGAGGGTAATGAAATTATCCGCGAGGCTAGTAAATGGAGTCCGGAACTAGCTGCTGCTTGTGAGGTATGGAAGGAGATCAGATTTAATTTTAAAGCAGTGGATACTTTAGAT-----------------------------------------------------------------------GGTGGGACTTCTTCTTTT-TCCAACGGCAACGAAAAACCTTCGTCGTATGTGGTCTTTTCAGAGTGTTTTATTGTTAAGTATAGTCATGATTTTTTCAATCAATCTAGCCCTTCAGCAAATAAATAGAAATTCTATCTATCAATATGTATGGTCTTGGATCATTACTAATGATTTTTCTTTAGAATTCGGCTATTTGATCGATCCACTTACTTCTATTATGTCAATATTAATCACTACCGTTGGAATTATGGTTCTTATTTATAGTGATAATTATATGGCCCATGATCAAGCATATTTAAGATTTTTTGCTTATATGAGTTTTTTCAGCACTTCCATGTTGGGATTAGTTACTAGTTCTAATTTGATACAAATTTATATTTTTTGGGAATTGGTTGGGGTGTGTTCCTATCTATTAATAGGATTTTGGTTTACACGACCTCTTGCGGCAAATGCTTGCCAAAAAGCTTTTGTAACTAATCGTATAGGGGATTTTGGTTTATTATTAGGAATTTTAGGTTTTTTTTG
			GATAACAGGCAGTTTCGAATTTCGGGATTTATTCGAAATACTCAATAACTTGATTTTTA------ATAATGAAGTTAATTTTTTATTTGTTACTTTGTGTGCTGTTCTATTATTTGCTGGTGCCATTGCTAAATCTGCACAATTTCCCCTTCATGTATGGTTACCTGATGCCATGGAGGGGCCCACTCCTATTTCCGCTCTTATACATGCTGCTACCATGGTAGCAGCGGGGATTTTTCTTGTAGCCCGGCTTCTTCCTCTTTTCATAGTTATACCTTACATAATGAATTTCATTTCGTTGATAGGAATAATCACAGTATTATTAGGGGCTACTTTAGCTCTTGCTCAAAACGACATTAAGAGAGGTTTAGCCTATTCCACAATGTCTCAATTGGGTTATATGATGCTAGCTCTAGGTATGGGGTCTTATCGAAGTGCTTTATTTCATTTGATTACTCATGCCTATTCCAAAGCATTATTATTTTTAGGATCCGGATCCATTATTCACTCAATGGAAACAATTGTCGGATATTCTCCCTATAAAAGTCAGAATATGGCTCTTAT-GGGAGGTTTAACAAAACATGTACCAATTACCAAAAGCACTTTTTTAGTAGGTACACTTTCTCTTTGCGGTATTCCGCCGTTGGCTTGTTTTTGGTCCAAAGATGAAATTCTTAATGATAGTTGGTTGTATTCAACGATTTTCGCAATAATAGCTTGGGCTACCGCGGGATTAACCGCATTTTATATGTTTCGTATCTATTTACTTACCTTTGAAGGTCATTTAGGTGTTCATT------TTCAAAATTAC------ATTGGTAAACAAAAAATACCCTTCTATTCA------TTATCTCTATGGGG------------T---A---AGGGGGT------------TTCAAAAAGAATTAACAAGAA---TT------TGCCT------TTATTAAC---------------AATG------AATAATAATA------AAAGTTCTTC------TTT---------------------------TTTGAAAAAAAAGATATCTCCA------ATTG------A------TGATAGCTCT---------AGAAATGTGA------CACAGCCCCTTATTACTATTGT------TCATTT------TGAGAA------TAAAAAGTTTTACTCCTATCCTTATCCTTATGAATCGGATAATACTATGTTATTCCCTTTACTTGTATTGGGTCTATTTACTGTGTTCGGTGGGGGTATAGGAGTTCC------TTTAAAT------C---------AAGAAGGAGT------GGATTTAGATATATTATCTAAATGGTTAACTCCGTCTATAAATCTTTTGCATCAAAAGTTTAACAATTCG------ATGGATTGGTACGAATTTTTGAAAGATGCAGTTTTTTCAGTCAGTATAGCTTTTTTAGGAATATTTATAGCGTTCTTTTTATATA------AACCCCCTTATTCCTCTTTACTAAATTTTG---------ATTTAAGTAATTCAGTTCTTAAAATTAAAAGAGG---------AAGTCTT------TGGGACAAAATTCTAAATGACATATATAATTGGTCATATAATCGTGCTTAC-ATAGATTCTTTTTATACAATATTTTTAACTGGAGGAATAAGAAAATCAGCTGAATTAA-TTCATTTTTTTGATCGACGGGTAATTGATGGAATTACAAATGGGATTGGTA-----------------------------------------------------------------------------------------------------------------------GTGCGGCTAGGATCTTTTACACATTTAGATGAAGCAAGG-ATTCGTCCATACCATCGGTAAAGT-----TTGGAAGACCACGACTGATCTTGAAAGGGAATGACT--GGAAAAAATAGCATGTC
			GGATTGAGGGAAAGTGTT-----TCCTTCTTACTTACCGGATCAGTACAAAACA--AAAACCTGGTTCGAATTCTTGGA-ACGGAAGAAAATAA---------AGTTGGGTTGAATGAATAAATGGATAGGGACCTGCGGTTTCAA-------TTAATTATAGGAAAATACAAAGCCACGAGCTTCCGTTTTGAATTTG----AATTATTTCCTAATCTAATTATACGTTAAAAATATATTAGTGCCCAATGTGGGAAGGGTTTCTCCCC-CATGAGTGAATTCTCTATTTTTTGAATTAATCCTAACTATTCCAATTCTCCATTAT-------CAAACGGAGATATGTGTGTCGAAGAAGCAGTATATTGAT-----AAAGAAAGTTTTTCCGAAATCAAAAGAGCGATTCGGTTGAAAAAAT------AAAAGATTTCTAATCATCTTTCTATCCTAG-------AACATAGAC----------TAAAAATG-------GAAACAGAGAGGTAGATAATCTGTTGAT-----------------AACCCCCCGAGGTA-TCTATTCTTACTAGAATACTTTGTTTTTGACTGTATCGCACTATGTATCATTTGATAATTCCCAAATCTTCTAC-----CTTTGTTTGTGGTTCAAATCTAATAT---------------------TAAATGGAGGAAATCCAAAGATATTTACATTTACAACTTGATAGATCT-----------CAACAACACGGCTTTCTATATCCACTTCTCTTTCAAGAGTATATTTATGGACTTGCTCATG---------ATCATAGTTT------AAAAAGATCTAGTTTGTTG------GAAAATTC---------------AGGTTATG------ACAATAAATCCAGTTTCCTAAGTGTGAAACG------------TTTAATTACTCGAAT------GTATCAACAAAATCATTTTA------TTATTTTTGCTAATGAT---TCTAA---------TC------AAAATCTATT------TTTTGGTCGCAACAA------GAATTTCTATCTTCAAACGATATCAGACGGATTTTCATTTATTGCGGAAATTCCATTTGATATAAGATTAATATCTTCTCAA---------AA------------AGG------GAAA------AGGGTATTAAAATCTCATAATT------TACGATCAATTCATTCACTATTTCCTTTCTTAGAGAACAATTTTTCACATTTTAATTCTGTGTTAG-ATATACTAATACCCCACGCCGTCCATCTGGAAATTCTGGTTCAAACCCTTCGTTATTGGGTAAAAGATGCCCCCTCTTTGCATTTATTACGATTATTTTTCCACGAGTATTGGAGTTGGAATACTCTTA------------------TTGCTACAA---------AGAACCCCCG------TTTTGATTT------TT---CACC------------AAAAAGAAATCAAAGATTATTTTTCTTGTTATATAATATTCATACATATGAATACGAATCCATTTTGGCCTTTCTCCGTAACCAATCTTATCATTTGCGATCAACATCTTTTGGAGTCTTTCTTGACCGAATATATTTCTACGGAAAAAAAGAACGT------CTTGTAGAAGTCGTTG------CTAC------GGATTTTCAGGTTAGTCTATGGTTGTTCAC------CGACCCTTTAATGCATTATGTTAGGTATCAAGGAAAATCAATTCTGG------TTTCAAGGGGTACGCCCCTTTTGATGAATAAATGGAAATCTTTTCTTGTCAATTTTTGGCAATGTCATTTTGATCTGTGGTTTCACTCGGGAAGGGTCT------ATATAAATCAATTAT------CCAATCATTCCCTTGACTTTATGGGCTATCTTTCAAGTGTGCGACTAAACCCGTCAATGGTACGGAGTCAAATGCTAGAAAATTCATTTCT
			AATCAATAAT--GCTATTAAGAAATTTGATACCCTTGTTCCAATTATTCCTCTTATTGGATCGTTAGCTAAAGAGAAATATTGTAACCCCGTAGGACATCCTGTTAGTAAGCCGGTTTGGACTGAGTTATCAGATTCTGATATTATTGACCGATTTGGGTATATATGCAGAAACCTTTCTCATTATCATAGCGGGTCTTCCAAAAAAAAGCGTTTATATCGAATAAAGTATATACTTCGACTTTCTTGTGCTAAAACTTTGGCGCGGAAACACAAAAGTACTGTACGTGTTTTTT------TGAAAAGA------TTAGGCTCTGAATTTTTGGAAGAATTC------CTCACGTCGGAAGAAGAAGCCCTTT------CTTTGACCTTCCGAAGAGCTT-CTTCGAC---CT----TTCGGGGGG---------TATATAGA------AGTCGGATTTGGTATTTGGATATTACTTATATCAACGATC-TGA-----CCAATCA-----TCAA----TGA---------
		</sequence>
		<sequence>
			<taxon idref="Columellia"/>
			AAGTGTTGGATTCAAAGCTGGTGTTAAAGATTACAAATTGACTTATTATACTCCTGATTACGAAACCAAAGATACTGATATCTTGGCCGCATTCCGAGTAACTCCTCAACCTGGAGTTCCACCTGAAGAAGCGGGGGCCGCGGTAGCTGCCGAATCTTCTACTGGTACATGGACAACTGTGTGGACTGATGGACTTACCAGCCTTGATCGTTACAAAGGGCGATGCTACCACATCGAGCCTGTTGCTGGAGAAGAAACTCAATTTATTGCTTATGTAGCTTACCCATTAGACCTTTTTGAAGAAGGTTCTGTTACTAACATGTTTACTTCCATTGTAGGTAATGTATTTGGGTTCAAAGCCCTGCGCGCTCTACGTTTGGAAGATTTGCGAATCCCTGCTGCTTATGCTAAAACTTTCCAAGGCCCGCCTCACGGCATCCAAGTTGAGAGAGATAAATTGAACAAGTATGGTCGTCCCCTGTTGGGATGTACTATTAAACCTAAATTGGGGTTATCAGCTAAAAACTACGGTAGAGCTGTTTATGAATGTCTCCGTGGTGGACTTGATTTTACCAAAGATGATGAGAACGTAAACTCCCAACCATTTATGCGTTGGAGAGATCGTTTCTTATTTTGTGCCGAAGCACTTTATAAAGCACAGGCGGTAACAGGTGAAATCAAAGGGCATTACTTGAATGCTACTGCGGGTACATGCGAAG-AAATGATCAAAAGGGCTGTCTTTGCCAGAGAATTGGGAGTTCCTATCGCAATGCATGACTACTTAACAGGGGGTTTCACTGCAAATACTAGCTTGGCTCATTATTGCCGAGATAATGGCCTACTTCTTCACATCCACCGTGCAATGCATGCGGTTATTGATAGACAGAAGAACCATGGTATACACTTTCGTGTACTAGCTAAAGCATTACGTATGTCTGGCGGAGATCATATTCACTCTGGTACCGTAGTAGGTAAACTTGAAGGGGAAAGAGAGATCACTTTAGGATTTGTTGATTTACTGCGCGATGATTTTATTGAAAAAGATCGAAGCCGCGGTATTTATTTCACCCAAGATTGGGTCTCTCTACCAGGTGTTCTGCCCGTGGCTTCAGGGGGTATTCACGTTTGGCATATGCCTGCTCTGACCGAGATCTTTGGGGATGATTCCGTACTACAGTTTGGTGGAGGAACTTTAGGACACCCTTGGGGAAATGCACCGGGTGCCGTAGCTAATCGAGTAGCTCTAGAAGCATGTGTACAAGCTCGTAATGAGGGACGCGATCTTGCTCGTGAGGGTAATGAAATTATCCGCGAGGCTGCCAAATGGAGTCCTGACCTAGCTGCTGCTT----------------------------------------------------------------------------------------------------------AGTTCCTATGTTAATAGGNGTGGNACTTCTTCTTTT-TCCAACGGCAACAAAAANNNNNNGTNGTATGTGGGCTTTTCAGAGTGTTTTATTGTTAAGCATAGTAATGATTTTTTCGATCAATCTGTCTATTCAGCAAATAAATAGCAGTTCTATCTATCAATATGTATGGTCTTGGATAATCAATAATGATTTTTNTTTAGAATTCGGCTACTTGATCGATCCACTTACTTCTATTATGTCAATATTAATTACTACTGTTGGAATTATGGTTCTTATTTATAGCGATAATTATATGTCTCATGANNAAGGATATTTGAGATTTTTTGCTTATATGAGTTTTTTTAGTACTTCCATGTTGGNNTTAGTTACTAGTTCGAATTTGATACAAATTTATATTTTTTGGGAATTAGTTGGAATGTGTTCATATCTATTAATAGGGTTTTGGTTCACACGACCTCTTGCGGCAAATGCTTGCCAAAAAGCGTTTGTAACTAATCGTGTCGGGGATTTTGGTTTATTATTAGGAATTTTAGGTTTTTATTG
			GATAACAGGTAGTTTCGAATTTAGAGATTTATTCGAAATATTTAATAACTTGATTTATA------ACAATGAAGTTAATTTTTTATTTGTTACTTTGTGCGCTGCTCTATTATTTGCCGGTGCAATTGCAAAATCTGCACAATTTCCTCTTCATGTATGGTTACCCGATGCCATGGAGGGGCCTACTCCCATTTCGGCTCTTATCCATGCTGCTACTATGGTGGCAGCGGGAATTTTTCTTGTAGCTCGACTTCTTCCTCTTTTTATAGTTATACCTCACATAATGAATTTAATCTCTTTAATAGGGATAATAACCTTATTATTAGGAGCTACTTTAGCTCTTGCCCAAAAAGATATTAAGAAAGGTTTAGCTTATTCTACAATGTCTCAATTAGGGTATATGATGTTAGCTCTCGGNATGGGATCTTATCGAAGTGCTTTATTTCATTTGATTACTCATGCTTATTCGAAAGCATTATTATTTTTAGGATCCGGGTCCATTATTCATTCAATGGAAAGTATTGTTGGATATTCTCCAAATAAAANTCAGAATATGGNTCTTAT-GGGGGGTTTAACAAAACATGTTCCAATTACAAAAACTGCNTTTTTAGTNGGTACACTTTCTCTTTGTGGNATCCCGCCTCTTGCTTGTTTTTGGTCCAAAGNNNNAANTATTAATGATAGTTGG---------------------------------------------------------------------------------------------------------------------------------------------------------------------------------------------------------------------------------------------------------------------------------------------------------------------------------------------------------------------------------------------------------------------------------------------------------------------------------------------------------------------------------------------------------------------------------------------------------------------------------------------------------------------------------------------------------------------------------------------------------------------------------------------------------------------------------------------------------------------------------------------------------------------------------------------------------------------------------------------------------------------------------------------------------------------------------------------------------------------------------------------------------------------------------------------------------------------------------------------------------------------------------------------------------------------------------------------------------------
			------------------------------------------------------------------------------------------------------------------------------------------------------------------------------------------------------------------------------------------------------------------------------------------------------------------------------------------------------------------------------------------------------------------------------------------------------------------------------------------------------------------------------------------------------------------------------------------------------------------------------------------------------------------------------------------------------------------------------------------------------------------------------------------------------------------ACATTTATGCACTTGCTCATG---------ATCATGGTTT------AAATAGGTTGATTTTGTTG------GAAAATGC---------------AGGGTATG------ACAATAAATTCAGCTTACTAATTGTAAAACG------------TTTAATTTCTCAAAT------ATATCAACAGAATCTGTTTA------TTTTTTCTGCTAATGAT---TCTAA---------CCAAAACAAAAATATATT------TTTGGGTCACAACAA------GAATTTGTATTCTCAAATGATATCAGAGGGATTTGCGGTTATTCTAGAAATTCCATTTTCTCTACAATTAATATCTTCCCTA---------CC------------AGG------GAAA------GGGATAGTAAAATATCATAATT------TACGATCAATTCATTCAATATTTCCATTTTTAGAGGACAATTTTTCACATTTAAATTATGTGTTAG-ATATGCTAATACCCTATCCAGTCCATCTGGAAATCTCGGTTCAAACCCTTCGCCACTGGATAAAAGATGCTTCTTCTTTGCATTTATTACGATTATTTCTTCATGAGTATCGTAATTGGAATAGTCTTC------------------TTACTCCAA---------AGAAAGTCAG------CTATTCTTT------TT------C------------AAAAATAAATCAAAGATTATTCTTTTTCCTATATAATTCTCATGTATGTGAATATGAATCAATCTTCGTCTTTCTCCGTAACCAATCTTCTCATTTACGATCAACATCTTTTGGAGCCATTCTTGAACGAGTGGATTTCTATGGAAAAATAGAGCAT------CTTGTAGAAGTCTTTC------CTAA------GGCTTTTCCGACCAAACTATGCTTGTTCAG------GGACCCTTTCATGCATTATGTTAGGTATCAAGGAAAATTAATTCTTG------CTTCAAAAGGGACATCTCTTTTGATGAATAAATGGAAATATTACTTTGTCAATTTCTGGCAATGTTATTTTTACCTTTGGCCTCAACCAGGAAGGATAT------ATGTAAACCAATTAG------GCAAGCATTCCTTCGACCTTTTGGGTTATCTTTCAAGTGTGCGGCTAAACCCTTCAATCGTACGTAGTCAAATGCTAGAAAATGCATTTAT
			AATTGATAAT--GCTATGAAGAAATTCGATACTATTGTTCCAATTATTCCTCTGATTGGATCGTTGGCAAAAGTTAAATTTTGTAATGTATTGGGGCATCCTATTAGTAAGGCGGTTTGGGCTGATTTATCAGATTCTGATATTATTGACCGATTTGGGCGTATATGCAGAAATCTTTCTCATTATCATAGTGGCTCCTCACAAAAAAAGAGTTTGTCTAGAATAAAGTATATACTGCGACTTTCTTGTGCTAGAACTTTGGCTCGTAAACACAAAAGTACTGTACGTGCTTTTT------TTAAAAGA------TTAGGCTCAGAATTGTTAGAAGAATTC------TTTACATCGGAAGAACAAGTTATTT------TTTTGACTTTTCAAAAAGCTT-CTTCTAG---TT----CGCGGAGGT---------TGTATAGC------AGCCGGATTTGGTATTTGGATATTATTTGTATCAACGATT-TGG-----CCAATTA-----TTAA----TGA---------
		</sequence>
		<sequence>
			<taxon idref="Condaminea_corymbosa"/>
			--------------------GTGTTAAAGAGTACAAATTGACTTATTATACTCCTGAATACGAAACCAAAGATACTGATATCTTGGCAGCATTCCGAGTAACTCCTCAACCGGGAGTTCCACCTGAAGAAGCAGGGGCCGCGGTAGCTGCCGAATCTTCTACTGGTACATGGACAACTGTGTGGACCGATGGGCTTACCAGCCTTGATCGTTACAAAGGGCGATGCTACCACATCGAGCCAGTTCCTGGAGAAGAAGATCAATATATTGCTTATGTAGCTTACCCCTTAGACCTTTTTGAAGAAGGTTCTGTTACTAACATGTTTACTTCCATTGTAGGTAATGTATTTGGGTTCAAAGCCCTGCGCGCTCTACGTCTGGAAGATTTGCGAATCCCTCCTGCTTATATTAAAACCTTCCAAGGCCCGCCTCATGGCATCCAAGTTGAGAGAGATAAATTGAACAAGTATGGTCGTCCCCTGTTGGGATGTACTATTAAACCTAAATTAGGTTTATCTGCTAAAAACTATGGTAGAGCTGTTTATGAATGTCTTCGCGGTGGACTTGATTTTACCAAAGATGATGAAAACGTGAACTCCCAACCATTTATGCGTTGGAGAGATCGTTTCTTATTTTGTGCTGAAGCACTTTATAAAGCACAGGCGGAAACAGGTGAAATCAAAGGGCATTACTTGAATGCTACTGCAGGTACATGCGAAG-AAATGATCAAAAGAGCTGTATTTGCTAGAGAATTGGGAGTTCCTATCGTAATGCATGATTACTTAACAGGGGGATTCACTGCAAATACTAGCTTGGCTCATTATTGCCGAGATAATGGCCTACTTCTTCACATCCACCGCGCAATGCATGCGGTTATTGATAGACAGAAGAATCATGGTATTCACTTCCGCGTACTAGCTAAAGCGTTACGTATGTCTGGTGGAGATCATATTCACTCTGGTACCGTAGTAGGCAAACTTGAAGGGGAAAGAGATATCACTTTGGGCTTTGTTGATTTACTGCGTGATGATTTTATTGAAAAAGATCGAAGTCGCGGTATTTATTTCACTCAAGATTGGGTCTCTCTACCAGGTGTTCTGCCCGTGGCTTCAGGAGGTATTCACGTTTGGCATATGCCTGCTCTGACCGAGATCTTTGGGGATGATTCTGTACTACAGTTCGGTGGAGGAACTTTAGGACACCCTTGGGGTAATGCGCCAGGTGCTGTAGCTAATCGAGTAGCTCTAGAAGCATGTGTAAAAGCTCGTAATGAAGGGCGCGATCTTGCTGCTGAGGGTAATGAAATTGTCCGTGAGGCTAGTAAATGGAGTCCTGAACTAGCTGCTGCTTGTGAGGTATGGAAGGCGATCACATTTAATTTTGCAGCAGTGGATACTTTGGAT--------------------------------------TTTTATTCCACTTCCAATTCCTATATTAATAGGGTTAGGACTTCTTCTTTT-TCCAACGGCAACAAAAAATCTTCGTCGTATGTGGTCTTTTCAGAGTATTTTATTGTTAAGTATAGTCATGATTTTTTCAATCAATCTGTGTATTCAGCAAATAAATAGCAATTCGATCTATCAATATGTATGGTCTTGGATCATTAATAATGATTTTTCTTTAGAATTCGGCTATTTGATCGATCCACTTACTTCCATTATGTCAATATTAATTACTACCGTTGGAATTATGGTTCTTATCTATAGTGATAATTATATGGCTCATGATCAAGCCTATTTGAGATTTTTTGCTTATATGAGTTTTTTCACTACTTCCATGTTAGGATTAGTTACTAGTTCTAATTTGATACAAATTTATATTTTTTGGGAATTGGTTGGGATGTGTTCTTATCTATTAATAGGGTTTTGGTTTACACGACCTCTTGCGGCAAATGCTTGTCAAAAAGCTTTTGTGACTAATCGTATAGGGGATTTTGGTTTATTATTAGGAATTTTGGGTTTTTATTG
			GATAACGGGCAGTTTTGAATTTCGTGATTTATTCGAAATATTCAATAACTTGATTTATA------ATAATGAAGTCAATTTTTTATTTGTTACTTTGTGTGCTGGTCTAGTATTTTCCGGTGCCCTTGCTAAATCTGCACAATTTCCCCTTCATGTATGGTTACCTGATGCCATGGAAGGGCCCACTCCTATTTCCGCTCTTATACACGCTGCTACTATGGTAGCAGCGGGAATTTTTCTTGTAGCTCGGCTTCTTCCTCTTTTCATAGTTATACCTTCCATAATGTATTTTATTTCGTTGATAGGAATAATAACAGTATTATTAGGAGCTACTTTAGCTCTTGCTCAAAAAGACATTAAGAGAGGTTTAGCCTATTCCACAATGTCTCAATTGGGTTATATGATGCTAGCTCTAGGTATGGGGTCTTATCGAAGTGCTTTATTTCATTTGATTACTCATGCCTATTCCAAAGCATTATTATTTTTAGGATCTGGATCCGTTATTCATTCAATGGAAACAATTGTTGGATATTCTCCCTATAAAAGTCAGAATATGGTTCTTAT-GGGAGGTTTAACAAAACATGTACCAATTACCAAAAACACTTTTTTATTAGGTACACTTTCTCTTTGTGGTATTCCACCCTTGGCTTGTTTTTGGTCCAAAGATGAAATTCTTAATGATAGTTGGTTATATTCAATGATTTTCGCAATAATAGCGTGGGCTACCGCGGGATTAACCGCATTTTATATGTTTCGGATCTATTTACTTACTTTTGAGGGGCATTTAAGTGTTCATT------TTCAAAATTAC------GTTGGTAAACAAAAAGTCCCCTTCTATTCA------ATATCTCTATGGGG------------T---A---AGGGAGC------------TTCGAAAAGAATTAACAAAAA---TT------TGCGT------TTATTAAC---------------AATG------AATAATAATG------AAAGTTCTTC------GTT---------------------------TTTGAAAAAAAAGACGTATCCA------ATTG------A------TGATAATGTT---------CGAAATGTGA------CACGACCCTTTATTACTATTGC------TCATTT------TGAGAA------TAAAAA------GTTTTATTCCTATCCTTATGAATCAGACAATACTATGCTATTCCCTTTACTTCTATTGGGTTTATTTACTTTGTTCGTTGGATCTATAGGAATTCC------TTTCAAT------C---------AAGAAGGGGT------AGATTTAGATATATTATCCAAATGGTTAACTCCATCTATAAACCTTTTGCACCAAAAGTTGAATAATTCG------ATGGATTGGTACGAATTTTTGAAAGATGCAGTTTTTTCCGTCAGTATAGCTTATTTAGGAATATTTATAGCGTCCTTTTTATATA------AACCTCCCTATTACTCTTTACGAAATTTTG---------ATTTAATTAATTCAATTCT------TAAAAGAGGTCCTAAGAGAACTCTT------TGGGACAAAATTCTAAATGGCGTATATAATTGGTCATATAATCGTGCTTAC-ATAGATTCTTTTTATACAACATCCTTAACTGGAGGAATAAGAGGATTGGCTGAATTAA-CTCATTTTTTTGATCGACGGGTAATTGATGGAATTACGAATGGGGTTGGTATTATTAATTTCTTTATAGGAGAAGCTGTCAAA-------------------------------------------------------------------------------------------------------------------------------------------------------------------------------------------------------------------
			------------------------------------------------------------------------------------------------------------------------------------------------------------------------------------------------------------------------------------------------------------------------------------------------------------------------------------------------------------------------------------------------------------------------------------------------------------------------------------------------------------------------------------------------------------------------------------------------------------------------------------------------------------------------------------------------------------------ATGGAGGAAATCCAAAGAT------ATTTACAGCTTTATAGATCT-----------CAACAACACGGCTTTCTATATCCACTTATCTTTCAGGAGTCTATTTATGCACTTGCTCATG---------ATCATCGTTT------AAACCGATCGATTTTGTTG------GAAAATCC---------------AGGTTATG------ACAATAAATCCAGTTTCCTAATTGTGAAACG------------TTTAATTACTCGAAT------GTATCAACAAAATCATTTTA------TTATTTTTGCTAATGAT---TCTAA---------TC------AAAATCTATT------TTTTGGTCGCAACAA------GAATTTCTATTCTCAAACGATATCAGAAGGATTTGCATTTATTGTGGAAATTCCATTTTATATACGATTAATGTCTTCTCAA---------GG------------GGG------GAAG------GGTCTATTAAAATATCATAATT------TACGATCAATTCATTCACTATTTCCTTTCTTAGAGAACCATTTTTCACATTTAAATTCTGTGTTAG-ATATACTAATACCCCACCCCGTCCATCTGGAAATCTTGGTTCAAAACCTTCGTTATTGGGTAAAAGACGCTCCTTCTTTGCATTTATTACGATTCTTTTTCCACGAATGTTGGAATTGGAATACTCTTA------------------TTGATACAA---------AGAAACCCAG------TTTTGATTT------TT---CACC------------AAAAAGAAATCAAAAATTATTCTTCTTCTTATATAATTCTCATGTATGTGAATACGAATCCATTTTCGTCTTTCTCCGCAACCAATCTTCCCATTTGCGATCAACATCTTTTGGAGTCTTTCTTGACCGAATATTTTTCTATGGAAAAATAGAACGT------CTTGTAGAAGTCTTTG------CTAA------GGATTTTCAGGCCAGTCTATGGTTGTTCAA------AGATCCTTTCATGCATTATGTTAGTTATCAAGGAAAATCCATTCTGG------TTTCAAATGGGACGCCCCTTTTCATGAATAAATGGAAATCTTACCTTGTCAATTTTTGGCAAGGTCATTTTGACCTGTGGTTTCACCCGGGAAGGGTCT------ATATAAACCAATTAC------CCAATCATTCCCTTAACTTTATGGGCTATTTTTCAAGTGTGCGACTAAACCATTCAATGGTACGGAGTCAAATGCTAGAAAATTCATTTTT
			AATCAATAAT--GCTATTAAGAAATTTGATACTCTTGTTCCAATTATTCCTCTTATTGGATCATTGGCTAAAGCGAAATTTTGTAACTTATTAGGACATCCCGTTAGTAAGCCGATTTGGACCGATTTGTCAGATTCTGATATTATTGACCGATTTGGGCATATATGCAGAAATCTTTCTCATTATCATAGCGGATCTTCCAAAAAAAAGAGTTTGTATCGAATAAAGTATATACTTCGACTTTCTTGTGCTAAAACTTTGGCTCGGAAACACAAAAGTACTGTGCGTGCTTTTT------TGAAAGGA------TTAGGCTCGGAATTTTTGGAACAATTC------CTCACGTCGGAAGAAGAAGTTCTTT------CTTTGACCTTCTCAAGAACTT-CTTCTAC---TT----TTAGGGGGG---------TATATAGA------AATCAAATTTGGTATTTGGATATTTTTTATATCAACGATC-TGA-----CCAATTA-----TCAA----TGA---------
		</sequence>
		<sequence>
			<taxon idref="Coptosapelta_diffusa"/>
			AAGTGTTGGATTCAAAGCTGGTGTTAAAGAGTACAAATTGACTTATTATACTCCTGAATACGAAACCAAAGATACTGATATCTTGGCAGCATTCCGAGTAACTCCTCAACCCGGAGTTCCACCTGAAGAAGCAGGGGCCGCGGTAGCTGCCGAATCTTCTACTGGTACATGGACAACTGTGTGGACCGATGGACTTACCAGCCTTGATCGTTACAAAGGGCGGTGCTACCACATCGAGCCAGTTCCTGGAGAAGAAGATCAATATATTTGTTATGTAGCTTACCCCTTAGACCTTTTTGAAGAAGGTTCTGTTACTAACATGTTTACTTCCATTGTAGGTAATGTATTTGGGTTCAAAGCCCTGCGCGCCCTACGCCTGGAAGATTTGCGAATCCCCCCTGCTTATATTAAAACCTTCCAAGGCCCACCTCATGGCATCCAAGTTGAGAGAGATAAATTGAACAAATATGGTCGTCCCCTGTTGGGATGTACTATTAAACCTAAATTGGGTTTATCTGCTAAAAACTATGGTAGAGCGGTTTATGAATGTCTGCGCGGTGGACTTGATTTTACCAAAGATGATGAAAACGTGAACTCCCAACCATTTATGCGCTGGAGAGATCGTTTCTTATTTTGTGCCGAAGCACTTTATAAAGCACAGGCTGAAACGGGTGAAATCAAAGGACATTACTTGAATGCTACTGCAGGAACATGCGAAG-AAATGATCAAAAGAGCTGTATTTGCTAGAGAATTGGGAGTTCCTATCGTAATGCATGATTATTTAACAGGGGGATTCACTGCAAATACTAGCTTGGCTCATTATTGCCGAGATAATGGCTTACTTCTTCATATTCACCGTGCAATGCATGCGGTTATTGATAGACAGAAGAATCATGGTATGCACTTCCGCGTACTAGCTAAAGCTTTACGTATGTCTGGTGGAGATCATATTCACGCTGGTACCGTAGTAGGGAAACTTGAAGGGGAAAGAGACATCACTTTGGGCTTTGTTGATTTATTGCGCGATAATTTTATTGAAAAAGATCGAAGTCGCGGTATTTATTTCACTCAAGATTGGGTCTCTCTACCAGGTGTTATACCCGTAGCTTCAGGAGGTATTCACGTTTGGCACATGCCTGCTCTGACCGAGATCTTTGGGGATGATTCTGTACTACAGTTTGGTGGAGGGACTTTAGGACACCCTTGGGGGAATGCGCCAGGTGCTGTAGCTAATCGAGTAGCTCTAGAGGCATGTGTACAAGCTCGTAATGAAGGGCGTGATCTTGCTGCTGAGGGTAATGAAATTATCCGCGAGGCTAGTAAATGGAGTCCTGAACTAGCTGCTGCTTGTGAGGTATGGAAAGAGATTAGATTTAATTTTAAAGCAGTGGATACTTTGGAT-------------------------GGTGGATCATACCCTTTATTCCACTTCCAATTCCTATATTAATAGGGGTGGGACTTCTTCTTTT-TCCAACGGCAACAAAAAATCTTCGCCGTATGTGGTCTTTTCAGAGTGTTTTATTGTTAAGTATAGTTATGATTTTTTCAATCAATCTGTCTATTCAACAAATAAATAGCAATTCTATCTATCAATATGTATGGTCTTGGATCATTAATAATGATTTTTCTTTAGAATTCGGCTATTTGATCGATCCACTTGCTTCTATTATGTCAATATTAATCACTACCGTTGGAATTATGGTTCTTATTTATAGTGATAATTATATGGCCCATGATCAAGCATATTTGAGACTTTTTGCTTATATGAATTTTTTCAGTACTTCTATGTTGGGATTAGTTACTAGTTCTAATTTGATACAAATTTATATTTTTTGGGAATTGGTTGGGATGTCTTCCTATCTATTAATAGGGTTTTGGTTTACACGACCTCTTGCAGCAAACGCTTGCCAAAAAGCTTTTGTAACTAATCGTATGGGGGATTTTGGGTTATTATTAGGAATTTTAGGTTTTTATTG
			GACAACGGGCAGTTTCGAATTTCAAGATTTATTCGAAATATTCAATAACTTGATTTATA------ATAATGAAGTCAATTTTTTATTTGTTATTTTGTGTGCTGTTCTATTATTTGCCGGTGCCGTTGCTAAATCTGCACAATTTCCCCTTCATGTATGGTTACCTGATGCCATGGAGGGGCCCACTCCCATTTCTGCTCTTATACATGCTGCTACTATGGTAGCTGCGGGAATTTTTCTTGTAGCTCGGCTTTTTCCTCTTTTCCTAGTCATACCTTATATAATGAATTTCATTTCCTTGATAGGAATAATAACAGCATTATTAGGAGCTACTTTAGCCCTTGCTCAAAAAGACATTAAAAGAGGTTTAGCCTATTCTACAATGTCTCAATTGGGTTATATGATGCTAGCTCTAGGTATGGGGTCTTATCGAAGTGCTTTATTTCATTTGATTACTCATGCCTATTCCAAAGGATTATTATTTTTAGGATCCGGATCGGTTATTCATTCAATGGAAAGAATTGTTGGATATTCGCCCTATAAAAGTCAGAATATGGTCCTTAT-GGGAGGTTTAACAAAGCATGTACCAATTACTAAAAGCACTTTTTTATTAGGTACACTTTCTCTTTGTGGTATTCCTCCTTTGGCTTGTTTTTGGTCCAAGGATGAAATTCTTAATGATAGTTGGTTGTATTCAACGATTTTCGCAATAATAGCTTGGGGTACGGCGGGATTAACCGCATTTTATATGTTTCGAATCTATTTACTTACTTTTGAAGGGTATTTAAATGTTCATT------TTCAAAATTAC------ATTGGTAAACAAAAAACACCACCCTATTCA------ATATCTCTGTGGGG------------T---A---AAGGGNG------------TTCTAGCAGAATTAACAAAAA---TT------TTCAT------TTATTAAT---------------GATG------AATCATACTG------AAAGTTGTTC------TTT---------------------------TTTTTCAAAAAGTACATATCCA------ATTG------A------TAATAATATT---------ACAAATGTGA------CACGACCCTTTATTACTATTGC------TCATTT------TGAGCA------TCCAAA------ACTTTATTCCTATCCTTATGAATCGGATAATACTATGTTATTCACTCTACTTGTATTGAGTCTATTTACTTTGTTCATTGGATTTATAGGAATTTCCTTCAATTTCAAT------C---------AAGAGGGAGT------AGATTTAGATATATTATCTAAATGGTTAACTCCCTCTATAGACCTTTTGCATCAAGAGTTGAATAATTCA------GTTAATTGGTACCAATTTGTGAAAGTTGCAGTTTTTTCAGTTAGTATACCTTGTTTAGGAATAGTTATAGCGTCCTTTTTCTATA------AACCCCCCCATTCCTCTTTACTAAATTTTG---------ATTTAATTAACTCAGTTCT------TAAAAAAGGTCCTAAGAGAATTCTT------TCGGACAAACTTCTAAATGGCATATATAATTGGTCATATAATCGTGCCTAT-CTAGATTCTTTTTATACAATTTCCGTAACTAGAGGAATAAGAAGATTTGGTGAATTAA-TTCATTTTTTTGATCGACGGATCATTGATGGAATTACGAATGGGGTTGGGATTATTAGTTTCTTTGTAGA--------------------------------------------------------------------------------------------------------GGCTAGGATCTTTTACACATTTAGATGAAGCAAGGGATTCGTCCATACCATCGGTAAAGT-----TTGGAAGATCACGACTGATCCTGAAAGGAAATGAAT--GGAAAAAATAGCATGTC
			GGATTGAGGAAGAGTTCTGAGAATCTTTCATTCTTACCGGATCAGTACAAAAGA-AAAACCTGG-TCTGAATTCTTGGA-ACGGAAGAA---AAT--AA----AGTTGAGTTGAATGAATAAATGGATAGGGCTCTACGGCTTCAA-------TTAATTATAGGGAAAGACAAAGCAACGAGTTTTTGTTCTGAATTTG----AATTATTTCCTGATCTAATTAGACGTTAAAAATATATTAGTGCCCAATATGGGAGGGGATTCTCCCTCTATGAGTGAGT----GGATTCTCTAA--AATCCTAACTATTGTAATTCTCCATTATGAATTATGAAACGGAGATGTATGTGTAGAAGAAAGAGTATATTGAT----AAATAAAG-TTTTTCCGAAATCAAAAGAGTGATTGGGTTGAAAAAAAAAAAATAAAAGATTTCTAACCATCTTGTTAG-CCTAT------AACATAGAC----------TAAAAATG------GAAAAAGAGAGGATAGAGAATCTGTTGGT------AAGTTTACCCCTACCCTCCGAGGTA-TTTAT-----CTGGAATACTTTG-TTTTGACTGTATCACACTATGTATCATTTGATAACCCCAAAATCTTCTAC-----CTT------TGGTTTAAATC------TA----ATAT-----------CGAATGGAGGAAATCCAAAGAT------ATTTACAGCTTGATAGATCT------C-----AACAACCCGGCTTTCTATATCCACTTATCTTTCAAGAGTATATTTATGCCCTTGCTCATG---------ATCATAGGTT------AAACCGATCTGTTTTGTTG------GAAAATCT---------------AGGTTATG------ACAATAAATTCAGTTTCTTAATTGTGAAACG------------TTTAATTACTCTAAT------GTATCAACAAAATCATATTA------TTATTTTTAGTAATGAC---TCTAA---------TC------CAAATCCATT------TTTTGGTCGCAACCA------GAATTTATATTCTCAAATCATATCAGAAGGATTTGCATTTAGTGTGGAAATTCCATTTTATATACGATTAATATCTTCTCAA---------GA------------AGG------GACA------GGAATATTCAAATCTCAAAATT------TACGATCCATTCATTCAATATTTCCTTTCTTAGAGAGCAATTTTTCACATTTTAATTCTGTGTTAG-ATATACGAATACCCCACCCCGTCCATCTGGAAATCTTGGTTCAAACCCTTCGTTATTGGGTAAAAGATGCTTCTTCTTTGCATTTATTACGATTCTTTTTCTATGAGTGTTCGAGTTCTAATACTCTTA------------------TTGCTACAA---------AGAAAGCCAG------TTTTGGTTT------TT---TACC------------AAAAAGAAATCAAAGATTATTCTTTTTCTTATATAATTCTCATGTATGTGAATACGAATCTATTTTCGTCTTTTTACGTAACCAATCTTCTCATTTGCGATCACTATCTTTTGGGGTCTTTCTTGAACGAATATATTTCTATGTAAAACTAGAACGT------ATTGTCGAAGTCTTTG------CTAA------GGATTTTCAGGGGAGTCTAGGGTTGTTCAA------AGATCCTTTCATGCATTATCTTAGGTATCAAGGAAAATCAATTCTGG------TTTCAAAAGGGGCACCCCTTTTGATGAATAAATGGAAATCTTATCTTGTCAATTTTTGGCAATGTCGTTTTGATCTGTGGTTTGACTCAGGACGATTTT------ATATAAACCAATTAC------CCAAGCATTCCCTTGACTTTATGGGTTATCTTTCAAGTGTGCGACTAAACCCTTCAAGGGTACGGAGTCAAATGCTAGAAAAGTCATTTCT
			AATCAATAAT--GCTATTAAGAAATTGGAAACCCTTGTTCCAATTATTCCTATTATTGCATCATTGGCTAAAGCGAAATTTTGTAACCTATTAGGACATCCTGTTAGTAAGCCGGTTTGGACTCATTTATCAGATTCTGAAATTATTGATCGATTTGGGCATATATGCAGAAACTTTTCTCATTATCATAGCGGATCTTCCAAAAAAAAGAGTTTTTATCGAATAAAGTATATACTTCTAATTTCTTGTGCTAAAACTTTGTCTCGGAAACACAAAAGTACTGTACGTGCTTTTT------TGAAAAGA------TTGGGATCGGAATTTTTGGAAGAATTC------TTCACATCGGAAGAAGGGGCCTTTT------CTTTGAACTTCCCAAGGAATT-CTTCTAC---TT----TTCGGGGGG---------TATATAGA------AGGCGGGTTTGGTATTTGGATATTATTTATATCAAAGATC-TGT-----CCAATTA-----TCAA----TGA---------
		</sequence>
		<sequence>
			<taxon idref="Cornus"/>
			----GTTGGATTCAAAGCTGGTGTTAAAGATTACAAATTGACTTATTATACTCCTAGCTATGAAACCAAAGATACTGATATCTTGGCAGCATTCCGAGTAACTCCTCAACCTGGAGTTCCACCTGAAGAAGCAGGGGCCGCGGTAGCTGCCGAATCTTCTACTGGTACATGGACAACTGTGTGGACCGATGGACTTACTAGCCTTGATCGTTACAAAGGGCGATGCTACCACATCGAGCCCGTTGCTGGAGAAGAAAATCAATTTATTGCTTATGTAGCTTACCCTTTAGACCTTTTTGAAGAAGGTTCTGTTACTAATATGTTTACTTCCATTGTGGGTAATGTATTTGGGTTCAAAGCCCTGCGTGCTCTACGTCTGGAAGATCTGCGAATTCCTACTGCTTATGTTAAAACTTTCCAAGGCCCGCCTCATGGCATCCAAGTTGAGAGAGATAAATTGAACAAGTATGGTCGTCCCCTGTTGGGATGTACTATTAAACCTAAATTGGGGTTATCTGCTAAAAACTACGGTAGAGCAGTTTATGAATGTCTACGTGGTGGACTTGATTTTACCAAAGATGATGAGAACGTGAACTCCCAACCATTTATGCGTTGGAGAGACCGTTTCTTATTTTGTGCAGAAGCAATTTTTAAATCACAGGCTGAAACAGGTGAAATCAAGGGGCATTACTTGAATGCTACTGCAGGTACATGCGAAG-AAATGATGAAAAGGGCTGTATTTGCCAGAGAGTTGGGGGTTCCTATCGTAATGCATGACTACTTAACAGGGGGATTCACTGCAAATACTAGCTTGGCTCATTATTGCCGAGATAATGGTCTACTTCTTCACATCCACCGTGCAATGCATGCAGTTATTGATAGACAGAAGAATCATGGTATGCATTTTCGTGTACTAGCTAAAGCGTTACGTATGTCTGGTGGAGACCATATTCACGCTGGTACTGTAGTAGGTAAACTTGAAGGGGAAAGAGAGATCACTTTGGGCTTTGTTGATTTACTGCGTGACGATTTTATTGAAAAAGACCGAAGTCGCGGTCTTTTTTTCACTCAAGATTGGGTCTCTCTACCAGGTGTTCTGCCCGTGGCTTCGGGGGGTATTCACGTTTGGCATATGCCTGCTCTGACCGAGATCTTTGGGGATGATTCTGTACTACAGTTCGGTGGAGGAACTTTAGGACACCCTTGGGGAAATGCACCGGGTGCCGTAGCTAATCGAGTAGCTCTAGAAGCGTGTGTACAAGCTCGTAATGAGGGGCGCGATCTTGCTCGTGAGGGTAATGACATTATCCGTGAGGCTAGTAAATGGAGTCCTGAACTAGCTGCTGCTTGTGAGGTATGGAAGGAGATTAAATTTGAATTCGAAGCAATGGATACTTTGTAA--------------------------------------------------------------------------------------------CGACGGCNNCWWAAAATCTTCGTCGTATGTGGGCTTTTCCTAGTATTCTATTGTTAAGTATAGTCATGATTTTTTCGATCGATCTATCTATTCAGCAAATAAATAGCAGCTCTATCTATCAATATGTATGGTCTTGGATCATCAATAATGATTTTTCTTTAGAATTGGGCTACTTAATCGATCCACTTACTTCTATTATGTCAATATTAATTACTAGTGTTGGAATTATGGTTCTTATTTATAGTGATAATTATATGTCTCATGATCAAGGATATTTGAGATTTTTTGCTTATATGAGTTTTTTCAGTACTTCCATGTTGGGATTAGTTACTAGTTCTAATTTGATACAAATTTATATTTTTTGGGAATTGGTTGGAATGTGTTCATATTTATTAATAGGATTTTGGTTNACACGACCTGTTGCGGCAAATGCTTGTCAAAAAGCGTTTGTAACTAATCGTGTAGGGGATTTTGGTTTATTATTAGGAATTTTAGGTTTTTATTG
			GATAACAGGTAGTTTCGAATTTCGGGATTTATTCGAAATAGTCAATAACTTGATTTATA------AAAATGAGGTCAATTTTTTATTTATTACTGTGTGTGCCGTTCTATTATTTGCCGGTGCAGTTGCTAAATCTGCACAATTCCCCCTTCATGTATGGTTACCTGATGCCATGGAAGGGCCTACTCCTATTTCGGCTCTTATACATGCTGCTACTATGGTAGCGGCAGNAATTTTTCTTGTAGCTCGGCTTCTTCCTCTTTTTATAGGCATACCTTACATACTGAATCTAATATCTTTGATAGGTATAATAACAGTATTATTAGGAGCTACTTTAGCTCTTGCTCAAAAAGACATNNAGAGAAGNTTAGCCTACTCTACAATGTCTCAATTGGGTTATATGATGTTAGCTCTAGGTATGGGGTCTTATCGAACTGCTTTATTTCATTTGATTACTCATGCGTATTCGAAAGCNTTATTGKTTTTAGGATCCGGATCTGTTATTCATTCAATGGAAACTATTGTTGGATATTCTCCGGATAAAAGTCAGAATATGGCTCTTAT-GGGGGGTTTAACAAAACATGTACCAATTACAAAAATGTCTTTTTTATTAGGTACACTTTCTCTTTGTGGTATTCCACCTCTTGCTTGTTTTTGGT--------------------------------------------------------------------------------------------------------------------------------------------------------------------------------------------------------------------------------------------------------------------------------------------------------------------------------------------------------------------------------------------------------------------------------------------------------------------------------------------------------------------------------------------------------------------------------------------------------------------------------------------------------------------------------------------------------------------------------------------------------------------------------------------------------------------------------------------------------------------------------------------------------------------------------------------------------------------------------------------------------------------------------------------------------------------------------------------------------------------------------------------------------------------------------------------------------------------------------------------------------------------------------------------------------------------------------------------------------------------------------------------
			------------------------------------------------------------------------------------------------------------------------------------------------------------------------------------------------------------------------------------------------------------------------------------------------------------------------------------------------------------------------------------------------------------------------------------------------------------------------------------------------------------------------------------------------------------------------------------------------------------------------------------------------------------------------------------------------------------------------------------------------------------------------------------------------------------------ATATTTATACATTCGCTCATG---------ATCATGGTTT------AAATAGATCGATTTTGTTG------GAAAATGC---------------AGGTTATG------ACAATAAATCCAGCTTACTAATTGTAAAACG------------TTTAATTACTCGAAT------GTATCAACAGAATCATTTGC------TTATTTCCGCTAATGAT---TCTAA---------TC------AAAATCCATT------TTTGGGGCATAACAA------GAATTTTGATTTTCAAATGATATCAGAGGGATTTGCAGTCATTGTGGAAATTCCATTTTCTCTACGATTAATATCTTCCCTC---------GA------------AGG------GAAA------GAGATAGTAAAATCGCATAATT------TACGATCAATTCATTCAATATTTCCTTTTTTGGAGGACAAATTCTTACATTTAAATTATGTGTTAG-ATATACGAATACCCTATCCCGTCCATCTGGAAATTTTGGTTCAAACTCTTCGTTACTGGGTAAAGGATGCCTCTTCTTTGCATTTATTACGGTTCTTTCTACACGAGTATCGTAATTGGAATAATCTTA------------------TTACTCCAA---------AGAAACCCAG------TTCCTCTTT------TT------C------------AAAAAGAAATCAAAGATTATTCTTGTTCTTGTATAATTCTCATGTATGTGAATACGAATCCATTTTTTTATTTTTTCGTAACCAATCTTCTCACTTACAATCAACATCTTTTGGAGCCCTTCTTGAACGAATATATTTCTATGGAAAAATAGAACAT------CGTGTAGAAGTCTTTG------CTAA------GGATTTTCAGGTTATCCTATGGTTGTTCAA------GGATCCTTTCATACATTATGTTAGGTATCAAGGAAAATCAATTCTGG------CTGCAAAGGGGACGTGTCTTTTGATGAATAAATGGAAATATTACCTTGTCAATTTCTGGCAATGTCATTTTTACGTGTGGTCTCAACCAGGAACGATCT------ATATAAACCAATTAT------CCAATTATTCCCTCGACTTTCTGGGATATCTTTCAAATGTGCGCTCCAACCCCTCAATGGTACGGAGTCAAATGCTAGAAAATTCATTTCT
			AATAGATAAT--GCGATTAAGAAGTTCGATACCATAGTTCCAATTATTCCTCTGATTGGATCGTTAGTTAAAGCGAAATTTTGTAATGTCTTAGGGCATCCCATTAGTAAGCCGGTCTGGGCCGATTTATCAGATTCTGATATTATTGACCGATTTGGTCATATATGCAGAAATCTTTCTCATTATTATAGCGGATCCTCAAAAAAAAAAAGTTTGTATCGAATAAAGTATATACTTCGACTTTCTTGTGCTAGAACTTTAGCTCGTAAACACAAAAGTACTGTACGTGCTTTTT------TGAAGAGA------TTAGGCTCGGAATTATTGGAAGAATTC------CTTACGGAGGAAGAACAAGTTCTTT------CTTTGACCTTCCCAAGAGCTT-CTTCTAC---TT----CGTGGGGGTYCTATA---TATATAGA------AGGCGGATTTGGTATTTGGATATTATTTGTATCAATGATC-TGG-----CCAATCA-----TGAA----TGA---------
		</sequence>
		<sequence>
			<taxon idref="Craterispermum_longipedunculatum"/>
			-----------------CTGGTGTT-AAGAGTACAAATTGACTTATTATACTCCTGAATACGAAACCAAAGAGACTGATATCTTGGCAGCATTCCGAGTAACTCCCCAACCCGGAGTTCCACCGGAAGAAGCAGGGGCCGCGGTAGCTGCCGAGTCTTCTACTGGTACATGGACAACTGTATGGACGGATGGACTTACCAGTCTTGATCGTTACAAAGGGCGATGCTACCACATCGAGCCAGTTCCTGGAGAAGAAGATCAATATATTGCTTATGTAGCTTACCCCTTAGACCTTTTTGAAGAAGGTTCTGTTACTAACATGTTTACTTCCATTGTAGGTAATGTATTTGGGTTCAAAGCCCTGCGCGCTCTGCGTCTGGAAGATTTGCGAATTCCCATTTCTTATGTTAAAACCTTCCAAGGCCCGCCTCATGGCATTCAAGTCGAGAGAGATAAATTGAACAAGTATGGTCGTCCCCTGTTGGGATGTACTATTAAACCTAAATTAGGTTTATCTGCTAAAAACTACGGTAGAGCAGTTTATGAATGTCTTCGTGGTGGACTTGATTTTACCAAAGATGATGAAAACGTGAACTCCCAACCATTTATGCGTTGGAGAGATCGTTTCTTATTTTGTGCCGAAGCCCTTTTTAAAGCGCAGGCTGAAACAGGGGAAATCAAAGGGCATTACTTGAATGCTACTGCAGGTACATGCGAAG-AAATGATCAAAAGAGCTGTATTTGCTAGAGAATTGGGAGTTCCTATCGTAATGCATGATTACTTAACAGGGGGATTCACTGCAAATACTAGCTTGGCTCATTATTGCCGAGATAATGGCCTACTTCTTCACATTCACCGTGCAATGCATGCAGTTATTGATAGGCAGAAGAATCATGGTATGCACTTCCGCGTACTAGCTAAAGCGTTACGTATGTCTGGCGGAGATCATGTTCACGCCGGTACTGTAGTCGGGAAACATGAAGGCGAAAGAGAGATCACTTTGGGCTTTGTTGATTTACTGCGCGATGATTATATTGAAAAAGATCGAGCCCGCGGTATTTATTTCACTCAAGATTGGGTCTCTCTACCGGGTGTTATACCCGTAGCTTCAGGAGGTATTCACGTTTGGCATATGCTTGC-----------------------------------------------------------------------------------------------------------------------------------------------------------------------------------------------------------------------------------------------------------------------------------------------------------------------------TTCCTCTATTAATAGGGGTGGGATTTCTTCTTTT-TCCAACGGCAACAAAAAATCTTCGTCGTATGTGGTCTTTTCATAGTGTTTTATTGTTAAGTATAGTCATGCTTTTTTCAATCAATCTATCTATTCAGCAAATAAATAGCAATTCTATCTATCAATATGTATGGTCTTGGATCATTATTAATGATTTTTCTTTAGAATTCGGATATTTGATCGATCCACTTACGTCTATTATGTCAATATTAATCACTACTGTTGGAATTATGGTTCTTATTTATAGTGATAATTATATGGCTCATGATCAAGCGTATTTGAGGTTTTTTGCTTATATGAGTTTTTTCAGTACTTCCATGCTGGGATTGGTTACTAGTTCTAATTTGATACAAATTTATATTTTTTGGGAATTGGTTGGGGTGTGCTCCTATCTATTAATAGGATTTTGGTTTACACGACCTCTTGCAGCAAATGCTTGCCAAAAAGCTTTTGTAACTAATCGTATAGGGGATTTTGGTTTATTATTAGGAATTTTGGGTTTTTTTTG
			GATAACGGGCAGTTTCGAATTTCGGGATTTATTCGAAATATTCAATAACTTGATTTTGA------ATAATGAAGTTAATTTCTTATTTGTTACTTTGTGTGCTGTTCTATTATTTGCCGGTGCCATTGCTAAATCCGCACAATTTCCCCTTCATATATGGTTACCTGATGCCATGGAGGGGCCCACCCCTATTTCCGCTCTTATACATGCTGCTACCATGGTAGCAGCGGGAATTTTTCTTGTAGCCCGGCTTCTTCCTCTTTTCATAGTTATACCTTACATAATGAATTTAATTGCGTTGGTAGGAATAATAACAGTATTATTAGGAGCTACTTTAGCTCTTGCTCAAAAAGACATTAAGAGAGGTTTAGCCTATTCTACAATGTCTCAATTGGGTTATATGATGCTAGCTCTGGGTATGGGGTCTTATCGAAGTGCTTTATTTCATTTGATTACTCATGCCTATTCCAAGGCCTTATTATTTTTAGGATCCGGATCCATTATTCACTCAATGGAAACGGTTGTTGGGTATTCTCCCCATAAAAGTCAAAATATGGCTCTTAT-GGGAGGTTTAACAAAACATGTACCAATTACCAAAAGCACTTTTTTAGTAGGTACACTTTCTATTTGTGGTATTCCGCCGTTGGCTTGTTTTTGGTCCAAAGATGAAATTCTTACTGATAGTTGGTTATATTCAACGAGTTTCGCAATAATAGCTTGGGTTACCGCGGGATTAACCGCATTTTATATGTTTCGTATCTATTTACTTACTTTTGAAGGGCATTTAGGTGTTCAGT------TTCAAAATTAC------ATTGGTAAACAAAAAATCCCATTCTATTCA------CTATCTCTGTGGGG------------T---A---GGGGAGT------------TTCCAAAAGAATTAACAAAAA---TG------TGAAT------TTATTAGC---------------AATG------AATAATAAGG------AACGTTCTTC------TTT---------------------------TTTGCAAAAAAAGATATATCCA------ATTG------A------TGATAGTGCT---------AGAAATGTGA------CACAACACTTTATTACTATTGT------TCATTTTCAGTTTGAGAA------TGAAAA------GTTTTATTCCTATCCTTATGAATCGGATAATACTATGTTATTCCCTCTACTTGTGTTGGGTCTATTT-CTTTGTTTGTTGGGTCTATAGGAATTCC------TTTAAGT------A---------AAGAAGGAGC------GGATTTAGATATATTATCTAAATGGTTAAATCCGTCTATAAATCTTTTGCCTCAAAAATTGAATAATTCA------ATGGATTGGTACGAATTTTTCAAAGATTCGGTTTTTTCAGTCAGTATAGCTTCTTTAGGAATATTTATCGCGGCCTTTTTATATA------AATCCTCCTATTCCTCTTTACTAAATTTTG---------ATTTAATTAATTCAGTTCTTAAAATTAAAAGAGGTCCTAAGAGAATTCTT------TGGGACAAAATTATAAATGCCATATATAATTGGTCATATAATCGTGCTTAT-ATAGACTCCCTTTATACAATGTCTTTAACTCGAGGAATAAGAAAATCGGCTGAATTTA-TTCATTTTTTTGATCGACGGTTAATTGATGGAATTACGAACGGGTTTAG-----------------------------------------------------------------------------------------------------------------------------------------------------------------------------------------------------------------------------------------------------
			--------------------------------------------------------------------------------------------------------------------------------------------------------------------------------------------------------------------------------------------------------------------------------------------------------------------------------------------------------------------------------------------------------------------------------------------------------------------------------------------------------------------------------------------------------------------------------------------------------------------------------------------------------------------------------------------------------------------------------------------------------------------------------------------------------------------------------------------------------------------------------------------------------------------------------------------------------------------------------------------------------------------------------------------------------------------------------------------------------------------------------------------------------------------------------------------------------------------------------------------------------------------------------------------------------------------------------------------------------------------------------------------------------------------------------------------------------------------------------------------------------------------------------------------------------------------------------------------------------------------------------------------------------------------------------------------------------------------------------------------------------------------------------------------------------------------------------------------------------------------------------------------------------------------------------------------------------------------------------------------------------------------------------------------------------------------------------
			--------------------------------------------------------------------------------------------------------------------------------------------------------------------------------------------------------------------------------------------------------------------------------------------------------------------------------------------------------------------------------------------------------------------------------------------------------------------------------------------------------------------------------------------------
		</sequence>
		<sequence>
			<taxon idref="Cremocarpon_lantzii"/>
			AAGTGTTGGATTCAAAGCTGGTGTTAAAGAGTACAAATTGACTTATTATACTCCTGAATACCAAACCAAAGATACTGATATCTTGGCAGCATTCCGAGTAACTCCCCAACCTGGAGTTCCGCCGGAAGAAGCTGGGGCCGCGGTAGCTGCCGAGTCTTCTACTGGTACATGGACAACTGTATGGACGGATGGGCTTACCAGTCTTGATCGTTACAAAGGGCGATGCTACCACATCGAGCCAGTTGCCGGAGAAGAAAATCAATATATTGCTTATGTAGCTTACCCCTTAGACCTTTTTGAAGAAGGTTCTGTTACTAACATGTTTACTTCTATTGTAGGTAATGTATTTGGGTTCAAAGCCCTGCGCGCTCTGCGTCTGGAAGATTTGCGAATTCCCATTGCGTATATTAAAACCTTCCAAGGTCCGCCTCATGGCATTCAAGTCGAGAGAGATAAATTGAACAAGTATGGTCGTCCCCTGTTGGGATGTACTATTAAACCTAAATTAGGTTTATCCGCTAAAAACTACGGTAGAGCAGTTTATGAATGCCTTCGTGGTGGACTTGATTTTACCAAAGATGATGAAAACGTGAACTCCCAACCATTTATGCGTTGGAGAGATCGTTTCTTATTTTGTGCCGAAGCCCTTTATAAAGCGCAGGCTGAAACAGGTGAAATCAAAGGGCATTATTTGAATGCTACTGCAGGTACATGCGAAG-AAATGATCAAAAGAGCTGTATTTGCTAGAGAATTGGGAGCTCCTATCGTAATGCATGATTACTTAACAGGGGGATTCACTGCAAATACTAGTTTGGCTCATTATTGCCGAGATAATGGCCTACTTCTTCACATTCACCGTGCAATGCATGCAGTTATTGATAGGCAGAAGAATCATGGTATGCACTTCCGCGTACTAGCTAAAGCGTTACGTATGTCTGGCGGAGATCATATTCACGCCGGTACTGTAGTCGGGAAACTTGAAGGAGAAAGAGATATTACTTTGGGCTTTGTTGATTTACTGCGCGATGATTATATTGAAAAAGATCGAAGCCGCGGTATTTATTTCACTCAAGATTGGGTCTCTCTACCGGGTGTTATACCCGTAGCCTCAGGAGGTATTCACGTTTGGCATATGCCGGCTCTGACGGAGATCTTTGGAGATGATTCGGTACTACAGTTCGGTGGAGGAACTTTGGGACACCCTTGGGGTAATGCGCCAGGTGCTGTAGCGAATCGAGTAGCTCTAGAGGCATGCGTAAAAGCTCGGAACGAGGGGCGTGATCTTGCTGCTGAGGGTAATGAAATTATCCGCGAGGCTAGTAAATGGAGTCCTGAACTAGCGGCTGCTTGCGAGGTATGGAAGGAGATCAAATTTATTTTTCAAGCAATGGATACTTTGGAT---------------------------------ATACCTTTCATTCCACTTTCA-TTCCTCTATTAATAGGGGCGGGACTTCTTCTTTT-TCCAACGACAACAAAAAATCTTCGTCGTATGTGGTCTTTTCATAGTGTTTTATTGTTAAGTATAGTCATGCTTTTTTCAATCAATCTATCTATTCAGCAAATAAATAGCAATTCTATCTATCAATACGTATGGTCTTGGATCATTATTAATGATTTTTCTTTAGAATTCGGATATTTGATCGATTCACTTACTTCTATTATGTCAGTATTAATCACTACTGTTGGAATTATGGTTCTTATTTATAGTGATAATTATATGGCTCATGATCAAGCATATTTGAGGTTTTTTGCTTATATGAGTTTTTTTAGTGCTTCCATGCTGGGATTGGTTACTAGTTCTAATTTGATACAAATTTATATTTTTTGGGAATTAGTTGGGGTGTGCTCCTATCTATTAATAGGATTTTGGTTTACACGACCTCTTGCAGCCAATGCTTGCCAAAAAGCTTTTGTAACTAATCGTATAGGGGATTTTGGTTTATTATTAGGAATTTTGGGTTTTTTTTG
			GATAACGGGCAGTTTCGAATTTCGAGATTTATTCGAAATATTCAATAACTTGATTTTGA------ATAATGAAGTTAATTTCTTATTTGTTACTTTGTGTGCTGTTCTATTATTTGCCGGTGCGATTGCTAAATCTGCACAATTTCCCCTTCATGTATGGTTACCTGATGCCATGGAGGGGCCCACCCCTATTTCCGCTCTTATACATGCTGCTACCATGGTAGCAGCGGGAATTTTTCTTGTAGCTCGCCTTCTTCCTCTTTTCATAATTCTACCTTACATAATGAATTTAATTTCGTTAGTAGGAATAATAACAGTATTATTAGGAGCTACTTTAGCTCTTGCTCAAAAAGACATTAAACGGGGTTTAGCCTATTCCACAATGTCTCAATTGGGTTATATGATGCTAGCTCTGGGTATGGGGTCTTATCGAAGTGCTTTATTTCATTTGATTACTCATGCCTATTCTAAGGCCTTATTATTTTTAGGATCCGGATCTATTATTCACTCAATGGAAACAGTTGTTGGGTATTCTCCCCATAAAAGTCAAAATATGGCTCTCAT-GGGAGGTTTAACAAAACATGTACCAATTACTAAAAGCACTTTTTTAATAGGTACACTTTCTATTTGTGGTATTCCGCCGTTGGCTTGTTTTTGGTCCAAAGATGCAATTCTTACTGATAGTTGGTTATATTCAACGATTTTCGCAATAATAGCTTGGGTTACCGCGGGATTAACCGCATTTTATATGTTTCGTATGTATTTCCTTACTTTTGAAGGGCATTTAGGTGTTCAGT------TTCAAAATTAT------ATTGGTAAGCAAAAAATCCCTTTCTATTCA------CTATCTCTATGGGG------------T---A---AGGGAGT------------TTACAGAAGAATTAACAAAAA---TG------TCAAT------TTATTAAC---------------AATG------AATAATAAAG------AACGTTCTTC------TTT---------------------------TTTGAAAAAAAAGATATATCCA------ATTC------A------TGATAGTTCG---------AGAAATGTGA------CACGACACTTTATTACTATTGC------TCATTTTCAGTTTGAGAA------TGAAAA------GTTTTATTCCTATCCTTATGAATCGGATAATACTATGTTATTTCCTTTACTTGTGTTGAGTCTATTTACTTTGTTCGTTGGGTCTATAGGAATTCC------TTTAAGTTTAAGTA---------AAAAAGGGGT------GGATTTAGATATATTATCTAAATTGTTAGCTCCGTCTATAAATCTTTTGTCTCAAAAATTGAATAATTCA------ACGAATTGGTACGAATTTTTCAAAGATTCAGTTTTTTCAGTCAGTATAGCTTCTTTAGGAATATTTATCGCGGCCTTCTTATATA------AATCCTCCTATTCCTCTTTACTAAATTTTG---------ATTTAATTAATTCAGTTCTTAAAATTAAAAGAGGTTCTAAGAGAATTCTT------TGGGACAAAATTATAAATTCCATATATAATTGGTCATATAATCGTGCTTAT-ATAGATTCTTTTTATACAATGTCTTTAACGCGAGGAATAAGAAAATCGGCTGAATTTA-TTCATTTTTTTGATCGACGGATAATTGATGGAATTACGAATGGGTTTGGTGTTATTACTTTCTTTGTCGGAGAAGCTCTCAAATATTTAGGTGGGG--------------------------------------------------------------------------GTGCGATTAGCCTCTTTTACACATTTACATGAAGCAAGGAATTCGTCCATACCATCGGTAAAGT-----TTGGAAGACCCCGACTGATCTTAAAAGGTAATGAAT--GGAAAAAATAGCATGTC
			GGGTTGAGCGAGAG---------AGTTTCATTCTTTCCAGATCAGTACAAAACA-AAAACCTGC-TAGGATTTCTTGGA-ACGGAAGAA---AAT--AA----AGTT-GGTTCAATGAATAAATGGATAGGGCCCCGCGGCTTCAA-------TTAATTATAGGAAGAGGCAAAGCAACGAGCTTCTGTTTTGAATTTG----AATTATTTCCTGATCTAATTAGATGTTAAAAATATATTAGTGCCTAATGCAGGGGGGGTTT----CC-CATGAGCGGATTTGCTGTTTTTTGAATTAATCCTAATTATTCTAATTCTCCATTAT-------GAAACGGAGATCTGTGTGTCAAAGAAGCAGTATATTGAT----AAAGAAAG-TTTTTCCGAACTCAAAAGAGCGATTCGGTTG-AAAAAAT-----AAAAGATTGCTAATCCTCTTGCTAT-CCCA-------AGCATAGCC----------TAAAAATG------GAAAAGGCGAAGATAGAGAATCTATTGAT------AAGTTTCTACCTG-CCCCCGAGGTA-TCTATTCTTACGAGAATACTTTGTTTTTGACTGTATCGCGCTGTGTATCATTCGAAAATTCCCAAATCTTATAC-----CTT------CATTTCAAATATACTA---------------------TTAAATGGAGGAAATCCAAGGCT------ATTTACAGCTTGATAGATCT------C-----AACAGCCCGGCTTTCTATATCCACTTATCTTTCAGGAGTATATTTACGGACTTGCTCATG---------ATTATAGTTT------AAATCGATCTCGCTTGTTG------AAAAATCC---------------CGGTTATG------ACAATAAATACAGTTTACTACTTGTGAAACG------------TTTAATTACTCGAAT------GTATGGACAAAACCATTTTA------TTATTTTTGCTAATGAT---TCTAA---------TA------AAAATCGCTT------TTTTGGTCGCAACAA------GAATTTCTACCCTCAAATGATATCAGAAGCATTTTCATTTATTGTGGAAATTCCATGTGATATACGATTACTATCTTCTCAA---------GA------------CGG------GAAA------AGGGTATTCAAATCTCATAATT------TACGATCAATTCATTCACTATTTCCTTTCTTAGAGAACAATTTTTCACATTTTAATTCTGTGTTAG-ATATACTAATACCCCGCGCCGTCCATCTGGAAATTCTGATTCAAACCTTTCGTTATTGGGTAAAAGATGCCTCCGCCTTGCATTTATTACGATTATTTTTCCACGAATATTGG---------ACTCTTA------------------GTGCTACAA---------AGAAACCCC------------ATTT------TT---CATC------------AAAAAGAAATCAAAGATTTTTTTTCTTATTCTATAATTCTCATGTATATGAATACGAATCCATTTTGGCCTTTCTCCGTAACCAATCTTCTCATTTGCGATTAACATCTTTTGTATTCTTTCTTGAACAACTCTATTTTTATGGAAAAAAAGAGCGT------CTTTTAGAAGTTGTTT------CTAA------AGATTTTCGGGTTAGTCTATGGCTGTTCAC------AGACCCTTTCATGCATTATGTTAGGTATCAAGGAAAATCAATTCTGG------TTTCAAAGGGTACACCCCTTTTGATGAATAAATGGAAATCTTATCTTGTCAATTTTTGGCAATATCACTTTGATCTGTGGTTTCACTCGGGAAGGGTTT------ATATAAATCAAGTTT------TCAACCATTCACTTGACTTTGTGGGCTATCGTTCAAGTGTACGACTAAATCCGGCAATGGTACGGGGTCAAATGCTAGAAAATTCATTTCT
			AATTAATAAT--GCTATTAAGAAATTGAATATGCTTATTCCAACAATTCCTCTTATTAGATCGTTGGCTAAAGCAAAATTTTGTAACCTATTAGGACATCCCGTTAGTAAGCCAGTTTGGTCTGATTTATCAGATTCTGATATGATTGACCGATTTGGGTATATATGCAGAAACCTTTCTCATTATTATAGTGGGTCTTCAAAAAAAAAGAGTTTGTATCGAATAAAGTATATACTTCGACTTTCTTGTGCTAAAACTTTGGCTGGGAAACACAAGAGTAATGTACATATTTTTT------TGAAAAGA------TTAGGTTCGGAATTTTTGGAAGAATTT------TTCGCGTCAGTAGAACAAGACCTTT------CTTTGATCTTCTCAAGAGCTT-CTTCGCC---TT----TTCGGGGGA---------TATATAGA------AGTCGAATTTGGTCTTTGGATATTGCTTATATCAACGATT-TGA-----GCAATCA-----GCAA----TGA---------
		</sequence>
		<sequence>
			<taxon idref="Crossopteryx_febrifuga"/>
			AAGTGTTGGATTCAAAGCTGGTGTTAAAGAGTACAAATTGACTTATTATACTCCTGAATACGAAACCAAAGATACTGATATCTTGGCAGCATTCCGAGTAACTCCTCAACCGGGAGTTCCACCTGAAGAAGCGGGGGCCGCGGTAGCTGCCGAATCTTCTACTGGTACATGGACAACTGTGTGGACCGATGGGCTTACCAGCCTTGATCGTTACAAAGGGCGATGCTATCACATTGAGCCAGTTCCTGGAGAAGAAGATCAATATATTGCTTATGTAGCTTACCCCTTAGACCTTTTTGAAGAAGGTTCTGTTACTAACATGTTTACTTCCATTGTAGGTAATGTTTTTGGGTTTAAAGCCCTGCGCGCTCTACGTCTGGAAGATTTGCGAATCCCTCCTGCTTATATTAAAACCTTCCAAGGCCCGCCTCATGGCATCCAAGTTGAGAGAGATAAATTGAACAAGTATGGTCGTCCCCTGTTAGGATGTACTATTAAACCTAAATTAGGTTTATCTGCTAAAAACTACGGTAGAGCTGTTTATGAATGTCTTCGCGGGGGACTTGATTTTACCAAAGATGATGAAAACGTGAACTCCCAACCATTTATGCGTTGGAGAGATCGTTTCTTATTTTGTGCTGAAGCGCTTTATAAAGCACAAGCTGAAACAGGTGAAATCAAAGGGCATTACTTGAATGCTACTGCAGGTACATGCGAAG-AAATGATCAAAAGAGCTGTATTTGCTAGAGAATTGGGAGTTCCTATCGTAATGCATGATTACTTAACAGGGGGATTCACCGCAAATACTAGCTTGGCTCATTATTGCCGAGATAATGGCCTACTTCTTCACATCCACCGCGCAATGCATGCGGTTATTGATAGACAGAAGAATCATGGTATTCACTTCCGCGTACTAGCTAAAGCGTTACGTATGTCTGGTGGAGATCATATTCACTCCGGTACCGTAGTAGGGAAACTTGAAGGGGAAAGAGATATCACTTTGGGCTTTGTTGATTTACTGCGTGATGATTTTATTGAAAAAGATAGAAGCCGCGGTATTTATTTCACTCAAGATTGGGTCTCTCTACCAGGTGTTCTGCCCGTGGCTTCAGGAGGTATTCACGTTTGGCATATGCCTGCTCTGACCGAGATCTTTGGGGATGATTCTGTACTACAGTTCGGTGGAGGAACTTTAGGACACCCTTGGGGTAATGCGCCAGGTGCTGTAGCGAATCGAGTATCTCTAGAAGCATGTGTAAAAGCTCGTAATGAAGGGCGTGATCTTGCTACTGAGGGTAATGAAATTGTCCGCGAGGCTAGTAAATGGAGTCCTGNACTAGCTGCTGCTTGTGAGGTATGGAAGGAGATCCGATTTAATTTTAAAGCGGTGGATACTTTGGAT-----------------------------GATCATTCCTTTCATTCCACTTCCAATTCCTATATTAATAGGAGTCGGACTTCTTCTTTT-TCCGACAGCAACAAAAAATCTTCGTCGTATGTGGTCTTTTCAGAGTGTTTTATTGTTAACGATAGTCATGATTTTTTCAATCAATCTGTCTATTCAGCAAATAAATAGCAATTCGATTTATCAATATGTATGGTCTTGGATCATTAATAATGATTTTTCTTTAGAATTCGGCTATTTGATCGATCCGCTTACTTCTATTATGTCAATATTAATAACTACTGTTGGAATTATGGTTCTTATCTATAGTGATAATTATATGGCTCATGATCAAGCATATTTGAGATTTTTTGCTTATATGGGGTTTTTCAGTACTTCCATGTTAGGATTAGTTACTAGTTCTAATTTGATACAAATTTATATTTTTTGGGAATTGGTTGGAATGTGTTCTTATTTATTAATAGGGTTTTGGTTTACACGACCTCTTGCGGCAAATGCTTGCCAAAAAGCTTTTGTGACTAATCGTATAGGAGATTTTGGCTTATTATTAGGAATTTTAGGTTTTTATTG
			GATAACGGGCAGTTTTGAATTTCGTGATTTATTCGAAATATTCAATAACTTGATTTATG------ATAATGAAGTTAATTCTTTATTTGTTACTTTGTGTGCTGGTCTAGTATTTGCCGGTGCCATTGCTAAATCGGCACAATTTCCCCTTCATGTATGGTTACCTGATGCCATGGAAGGGCCCACTCCTATTTCTGCTCTTATACACGCTGCTACTATGGTAGCAGCGGGAATTTTTCTTGTAGCTCGGCTTCTTCCTCTTTTCATAGTTATACCTTACATAATGAATTTTATTTCCTTGATAGGAATAATAACAATATTATTAGGAGCTACTTTAGCTCTTGCTCAAAAAGACATTAAAAGAGTTTTAGCCTTTTCCACAATGTCTCAATTGGGTTATATGATGCTAGCTCTGGGTATGGGCTCTTATCGAAATGCTTTATTTCATTTGATTACTCATGCCTATTCCAAAGCATTATTATTTTTAGGATCGGGATCCGTTATTCATTCAATGGAAACAATTGTTGGATATTCTCCCTATAAAAGTCAGAATATGGTTCTTAT-GGGAGGTTTAACAAAACATATACCAATTACCAAAAACACTTTTTTATTAGGTACACTTTCTCTTTGTGGTATTCCACCCTTGGCTTGTTTTTGGTCCAAAGATGAAATTCTTAATGACACTTGGTTGTATTCAACGATTTTCGCAATAATAGCTTGGGCTACCGCGGGATTAACCGCATTTTATATGTTTCGGATCTATTTACTTACTTTTGAAGGTCATTTAAGTGTTCATT------TTCAAAATTAC------ATTGGTAAAGAAAAAGTATTTTTCTATTCA------ATATCTCTATGGGG------------T---A---GGGGAGC------------TTCAAAAAAAATTAACAACAA---TT------TTCCT------TTATCAAC---------------AATG------AATAATATTG------AAAATTCTTC------TTT---------------------------TTTGAAAAAAAAGACATATCCA------ATTG------A------TGATAATGTT---------CGAAATGTGA------CACGTCCCTTTATTACTATTAC------CCATTT------TGAGAA------TAAAAA------GTTTTATTCCTATCCTTATGAACCAGACAATACTATGTTATTCCCTTTACTTATATTGGGTCTATTTACTTTGTTCGTTGGATCTATAGGAATTCC------TTTCAAT------C---------AAGAAGGAGT------AGATTCAGATATATTATCCAAATGGTTAACTCTATCTATAAATCTTTTGCACCAAAAGTTGAAAAATTCG------ATGGATTGGTACGAATTTTTCAAAGAGACAGTATTTTCTGTCAGTATAGCTTATTTAGGAATATTTATAGCGTGCTTTTTATATA------AGCCCCCCTACTCCTCTTTACAAAATTTTG---------GTTTAATTAATTCAATTCT------TAAAAGAGGTCCTAAGAGAATTCTT------TGGGACAAAATTTTAAATGGTGTATATAATTGGTCATATAATCGTGCTTAC-ATAGATTCTTTTTATACAAGATCCTTCACTGGAGGAATAAGAGGATTGGCTAAATTAA-CTCATTTTTTTGATCGACGGATTATTGATGGAATTACGAATGGTGTTGGTGTTATTAATTTCTTTTTAGGAGAAGCTGTCAAATATATAGGTGGCGG-------------------------------------------------------------------------GTGCGGCTATCATCTTTTACACATCTAGATGAAGCAAGGGATTCATCTATACCATCGGTAAAGT-----TTTGAAGACCACGACTGATCCTGAAGGGGAATGAAT--GGAAAAAATAGCATGTC
			GTATTGAGGGAGAGTTCTGAGAATGTTTCATTTTTACCGGATCCGCAGAAAAGA-AAACCCCGG-TTCGAATTCTTGGA-ATGAAATAA---AAT--AA----AGTTGGGTTGAATGAATAAATGGATAGGGCCTCGAGGCTTCAA-------TTAATTATAGGGAAAGATAAAGCAACGAGCTTCTGTTCTGAATTTG---GAATTATTTCCTGATCTAATTAGACGTTAAAAATATATTAGTGCCCGGTGCAGGAAAGCTTTCTCTCC-CATGAGTGAATTCTCAATTTTTTCAACGAATCCTAACTATTCTAATTCTCCATTAT-------GAAACGGAGA--TGTGTGTAGAAGAAGCAGTATATTGAT----AAAGAAAG-TTTTTCCGAAATCAAAAGAGCGATTGGGTTG-AAAAAAT-----AAAAGATTTCTAACCATCTTGTTAT-CCTAT------AACATAGAC----------TAAAAATG-----GAAAAAAGAGAGGATAGAGAATCT--------------GTTTATACTCGCCC-CCGAGGTA-TCTGTTCTTACTAAAATACTTTG-TTTTGACTGTATCGCACTATGTATCATTTGATAACCCCCCAATCTTCTAC-----CTT------TGGTTCAAATT------TA----ATAT-----------CAAATGGAGGAAATCCAAAGAT------ATTTACAGCTTGATAGATCT------C-----AACAACACGGCTTTCTATATCCACTTATCTTTCAGGAGTATATTTATGCACTTGCTCATG---------ATCATAGTTT------AAACCGATCGATTTTGTTC------GAAAATCC---------------AGGTTATG------ATAATAAATCCGGTTTCCTAATTGTGAAACG------------TTTAATTACTCGAAT------TTATCAACAAAATCATTTTA------TTATTTTTGCTAATGAT---TCTAA---------TC------AAAATCTATT------TTTTGGTTACAACAA------GAATTTCTATTATCAAACGATATCAGAAGGACTTGCATTTATTGTGGAAATTCCATTTTATATACGACTAATATTTTCTCAA---------AG------------GGG------GAAA------GGGAGATTAAAATATCATAATT------TACGATCAATTCATTCATCATTTCCTTTCTTAGAGAACAATTTTTCACATTTAAATTCTGTGTTAG-ATATACTAATACCCCATCCCGTCCATCTGGAAATCTTGGTTCAAAACCTTCGTTATTGGGTAAAAGACGCCTCTTCCTTGCATTTATTACGATTCTTTTTCCACGAATATTGGAATTGGAATACTCTTA------------------TTGATAGAA---------AGAAACCCAG------TTTTGATTT------TT---CACC------------AAAAAGAAATCAAAAATTATTCTTCTTGTTATATAATTCTCAGGTATGTGAATACGAATCCATTTTCGTCTTTCTCCGTAAGCAATCTTCTCATTTGCGATCAATATCTTTTGGAGTCTTTCTTGAACGAATATATTTCTATGAAAAAAAAGAACGT------CTTGTAGAAGTCTTTG------CTAA------GGATTTTCAAGCCAGTCTATGGTTGTTCAA------AGATCCTTTCATACATTATGTTAGGTATCAAGGAAAATCCATTCTGG------TTTCAAATGGGACACCTATTTTGATGAATAAATGGAAATCTTACCTTGTCAATTTTTGGCAATGCCATTTTGATCTTTGGTTTCACCCGGGAAGGGTCT------ATATAAACCAATTAC------CCAATTATTCCCTTAACTTTATGGGCTACCTTTCAAGTATGCGACTAAACCATTCAATGGTACGGAGTCAAATGCTAGAAAATGCATTTCT
			AATCAATAAT--GCTATTAAGAAATTTGATACCCTTGTTCCAATTATTCCTCTTATTGGATCATTGGCTAAAGCGAAATTTTGTAACTTATTAGGACATCCCATTAGTAAGCCGATTTGGGCCGATTTGTCAGATTCCGATATTATTGACCGATTTCTGCATATATGCAGAAACCTTTCTCATTATTATAGCGGATCTTGCAAAAAAAAGAGTTTGTATCGAATAAAGTATATACTTCGACTTTCTTGTGCTAAAACTTTGGCTCGGAAACACAAAAGTACTGTGCGTGCTTTTT------TGAAAGGA------TTAGGCTCGGAATTTTTGGAAAAATTC------CTCACGTCGGAAGAAGAAGCTCTTT------TTTTGACCTTCTCAAGAGGTT-CTTCCAC---TT----TTCGGGGGG---------TATATAGA------AATCGAATTTGGTATTTGGATATTATTTATATCAATGATC-TGA-----GCAATTA-----TCAA----TGA---------
		</sequence>
		<sequence>
			<taxon idref="Cubanola_domingensis"/>
			AAGTGTTGGATTCAAAGCTGGTGTTAAAGAGTACAAATTAACTTATTATACTCCTGAATATGAAACCAAAGATACTGATATCTTGGCAGCATTCCGAGTAACTCCTCAACCTGGAGTTCCACCCGAAGAAGCGGGGGCCGCGGTAGCTGCCGAATCTTCTACTGGTACATGGACAACTGTGTGGACCGATGGACTTACCAGCCTTGATCGTTACAAAGGGCGATGCTACCACATCGAGCCAGTTCCTGGAGAAGAGGAGCAATATATTGCTTATGTAGCTTATCCTTTAGACCTTTTTGAAGAAGGTTCTGTTACTAACATGTTTACTTCCATTGTAGGTAATGTATTTGGGTTCAAAGCCCTGCGTGCTCTACGTCTGGAAGATTTGCGAATCCCCACTGCTTATATTAAAACCTTCCAAGGACCGCCTCATGGCATTCAAGTTGAGAGAGATAAATTGAACAAGTATGGTCGTCCCCTGTTGGGATGTACTATTAAACCTAAATTAGGTTTATCTGCTAAAAACTACGGTAGAGCAGTTTATGAATGTCTTCGTGGTGGGCTAGATTTTACCAAAGATGATGAAAACGTGAACTCCCAACCATTTATGCGTTGGAGAGATCGTTTCTTATTTTGTGCCGAAGCCCTTTTTAAAGCACAGGCTGAAACAGGTGAAATCAAAGGGCATTACTTGAATGCTACTGCAGGTACATGCGAAG-AAATGATGAAAAGAGCTGTATTTGCTAGAGAATTGGGAGTTCCTATCGTAATGCATGATTACTTAACGGGGGGATTCACTGCAAATACTAGCTTGGCTCATTATTGCCGAGATAATGGTCTACTTCTTCACATCCACCGTGCAATGCATGCGGTTATTGATAGACAGAAGAATCATGGTATGCACTTCCGCGTACTAGCTAAAGCCTTACGTCTGTCTGGTGGAGATCATATTCACGCCGGTACCGTAGTAGGGAAACTTGAAGGAGAAAGAGACATCACTTTGGGCTTTGTTGATTTACTGCGTGATGATTTTATTGACAAAGATCGAAGTCGCGGTATTTATTTCACTCAAGATTGGGTCTCTCTACCAGGTGTTATACCCGTGGCTTCAGGAGGTATTCACGTTTGGCACATGCCTGCTCTGACCGAGATCTTTGGGGACGATTCTGTACTACAGTTTGGTGGAGGAACGTTAGGACACCCTTGGGGTAATGCGCCGGGTGCCGTAGCGAATCGAGTAGCTCTAGAAGCATGTGTAAAAGCTCGTAATGAAGGGCGCGATCTTGCTGCTGAGGGTAATGAAATTATCCGTGAGGCTAGTAAATGGAGTCCTGAATTAGCTGCTGCTTGTGAGGTATGGAAGGAGATCAGGTTTAATTTTGCAGCAGTGGATACTTTGGAT-----------------------------GATCATACCTTTCATTCCACTTTCAATTCCTATATTAATAGGGATAGGACTTCTTCTTTT-TCCAACGACAACAAAAAATCTTCGTCGTATGTGGTCTTTTCAGAGTGTTTTATTGTTAAGTATAGTCATGATTTTTTCAATCAATTTGTCTATTCAACAAATAAATAGCAATTCTACCTATCAATATGTATGGTCTTGGATCATTAATAATGCTTTTTCTTTAGAATTCGGTTATTTGATTGATCCACTTACTTCTATTATGTCAATATTAATCACTACCGTTGGAATTATGGTTTTTATTTATAGTGATAATTATATGGCTCATGATCAAGCATATTTGAGATTTTTTGCTTATATGAGTTTTTTCAGTACTTCCATGTTAGGACTAGTTACTAGTTCGAATTTGATACAAATTTATATTTTTTGGGAATTGGTTGGTATGTGTTCCTATTTATTAATAGGGTTTTGGTTTACACGACCTCTTGCGGCAAATGCTTGCCAAAAAGCTTTTGTAACTAATCGTATAGGGGATTTTTGTTTATTATTAGGAATTTTAGGTTTTTATTG
			GATAACAGGAAGTTTTGAATTTCGGGATTTATTCGAAATATTAAATAACTTGATTTATA------ATAATGAAGTCAATTTTTTATTTGTTACTTTGTGTGCTGCTCTATTGTTTGCTGGTGCCATTGCTAAATCTGCACAATTTCCCCTTCATGTATGGTTACCTGATGCCATGGAAGGGCCCACTCCTATTTCCGCTCTTATACATGCTGCTACTATGGTAGCAGCGGGAATTTTTCTTGTAGCTCGGCTTCTTCCTCTTTTCATAATTATACCTTACATAATGAATTTCATTTCGTTGATAGGGGTAATAACAGTATTGTTAGGAGCTACTTTAGCTCTTGCTCAAAAAGATATTAAGAGAGGTTTAGCCTATTCCACAATGTCTCAATTGGGTTATATGATGCTAGCTCTAGGTATGGGGTCTTATCGAAGTGCTTTATTTCATTTGATTACTCATGCCTATTCCAAAGCATTATTATTTTTAGGAGCCGGATCCATTATTCATTCAATGGAAACAATTGTTGGATATTCTCCCCATAAAAGTCAGAATATGGCTCTTAT-GGGAGGTTTAACAAAACATGTACCAATCACCAAAAATACTTTTTTATTAGGTACACTTTCCCTTTGCGGTATTCCACCTTTGGCTTGTTTTTGGTCTAAAGATGAAATTCTTAATGAGAGTTGGTTGTATTCAACGACTTTCGCAATAATAGCTTGGGCTACCGCGGGATTAACTGCATTTTATATGTTTAGGATTTACTTACTTACTTTTGAAGGGCATTTAAGTCTTCATT------GTCAAAATTACATTGGTATTGGTAAACAAAAAGCTCCCTTCTATTCA------ATATCTCTATGGGG------------T---A---AAGGAGC------------TTCAAAAAGAATTAACAAAGA---TT------TGCGT------TTATTAAC---------------AATG------AATAATACTG------AAAGTTCTTG------TTT---------------------------TTTTCCAAAAAGGATATATCCA------ATTG------A------TAACAATGTT---------AGAAATGTGA------CACGACCCTTTATTACTATTCC------TCATTT------TGAGAA------TAAAAA------GTTTTATTCCTATCCTTATGAATCGGACAATACTATGGTATTCCCTTTACTTGTATTGGGTCTATTTACTTTGTTCGTTGGATCTATAGGAATTCC------CTTCAAT------C---------AAGAAGGGGT------GGATTTAGATATATTATCTAAATGGTTAACTCCATCTATAAATATTTTGCATCAAAAGTTGAACAATTCG------ATGGATTGGTACGAATTTTGGAAAGATGCAGTTTTTTCAGTTAGTATAGCTTATTTAGGAATATTTATAGCATCCTTTTTATATA------AACCTTCCTATTCCTTTTTACTAAATTTGG---------ATTTAATTAATTCGGTTCT------TAAAAGAGGTCCTAAGAGAATTCTT------TGGGACAAAATTATAAATGGCGTATATAATTGGTCATATAATCGTGCTTAC-ATAGATTCTTTTTATACAATATCCTTAATTGGAGGAATAAGAAGATTAGCTGAATTAA-CTCATTTTTTTGATCGACAGATAATTGATGGGATWACAAATGGGGTTGGTGTTGTTAGTTTTTTTATAGGAGAAGCTGTCAAAAATATAGGTGGCGGGCGCATTTCTTCTNACCTTTTCTTCTATTTATCTWATGTATCTATTTTTTT----------------------GTGCGGCTAGGATCTTTTACACATTTAGATGAAGCAAGGGATTCGTCCATACCATCGGTAGGGC-----TTGGAAGACCGCGACTGATCCTGAAAGGGAATGAAG--GGAAAAAATAGCATGTC
			GGATTGAGGAAGAGTTCTGAGAATGTTTCATTCTTACCGGATCAGTACAAAACA-ACAACCTGGTTTCGAATTCTTGGA-ATGGAAGAA---AAG--AA----AGTTAGGTTGAATGAATAAATGGATAGGGCTCTGCGGCTTCAA-------TTAATTATAGGGAAAGACAAAGAAACGAGCTTCTATTCTGAATTTG----AATTATTTCCCGATCTAATTAGACGTTAAAAATATATTAGTGCCCGATGCGGGAAGGATTTCTCCCCTCATGAGTGGATTCTCGATTTTTTCAACGAATCCTAACTATTGTAATTCTCCATTAT-------GAAAGGGAGATGTGTGTGTAGAAGAAGCAGTATATTGAT----AAAGAAAG-TTTTTCCGAAATCAAAAGAACGATTAGGTTG-AAAAAAT-----AAAAGATTTCTAACCATCTTGTTAT-CCTAT------AACATAGAC----------TAAAAATG-----AAAAAAAGAGAGGATAGAGAGTCTGTTGAT------AAGTTTACCCCCGCCT-CCGAGGTA-TCTATTCTTACTAGAATACTTTG-GTTTGACTATATCGCACTATGTATCATTTGATAATCCCAAAATCTTCTAC-----CTT------TGGTTCAAATC------TA----ATAT-----------CAAATGGAGGAAATCCAAAGAT------ATTTACAGCTTGATAGATCT------C-----AACAACACGACTTTCTATATCCACTTATCTTTCAGGAGTATATTTATGCACTTGCTCATG---------ATCATAGTTT------AAACCGATCTATTTTGTTG------GAAAATCC---------------AGATTATG------ACAATCAACTCAGTTTCCTAATTGTGAAACG------------TTTAATTACTCGAAT------GTATCAACAAAATCATTTTA------TTATTTTTGCTAATGAT---TCGAA---------TC------AAAATACATT------TCTTGGTCGCAACAA------GAATTTATATTCTCAAACGATATCAGAAGGATTTTCATTTATTGTGGAGATTCCATTTTATATACGATTAATACCTTCTCAA---------GC------------GGG------TAAA------GGGATATTAAAATCTTATAATT------TACGATCAATTCATTCACTATTTCCTTTCTTAGAGAACAATTTTTCACATTTAAATTCTGTATTAG-ATATACTAATACCCCACTCCGTCCATTTGGAAATCTTGGTTCAAAACCTTCGTTATTGGGTAAAAGACGCCTCTTCTTTGCATTTATTACGATTCTTGTTCCACGAGTATTGGAATTGTAATCCTCTTA------------------GTGCTACAA---------AGAAACGCGG------TTTTGATTT------TT---CACC------------AAAAAGAAGTCAAAGATTATTATTCTTCTTATATAATTCTCATGTATGTGAATACGAATCCATTTTCGTCTTTCTCCGTAACCAATCTTCTCATTTGCGATCAACATCTTTTGGAGTCTTTCTTGAACGAATATATTTCTATGTAAAAATGGAACGC------CTTGTAGAAGTTTTTG------CTAA------AGATTTTCGGGCCAGTCTATGGTTGTTCAA------AGATCCTTTCATGCATTATGTTAGGTATCAAGGAAAATCAACTTTGG------TTTCAAAAGGGACGCCCCTTTTGATGAATAAATGGAAATATTACCTTGTCAATTTTTGGCAATGTTATTTTGATCTGTGGGTTCACTCCGGAAGGGTCT------ATATAAACCAATTAC------CCAATCATTCCCTTAACTTTATAGGTTATCTTTCAAGTGTGCGATTAAACCCTTCAATGGTACGGAGTCAAATGCTAGAAAATTCATTTCT
			AATCAATAAT--GCTATTAAGAAATTGGATACCCTTGTTCCAATTATTCCTCTTATTGGATCATTGGCTAAAGCCAAATTTTGTAACCTATTAGGACATCCCATTAGTAAGCCGGCTTGGGCTGGCTTATCAGATTCTGATATTATTGACCGATTTGGGCAGATATGCAGAAACCTTTCTCATTATCATAGCGGATCTTCCAAAAAAAAGAGTTTGTATCGAATAAAGTATATAATTCGACTTTCTTGTGCTAAAACCTTGGCTCGGAAACACAAAAGTACTGTACGTGCTTTTT------TGAAAAGA------TTAGGTTCGGAATTTTTGGAAGAATTC------CTCACGTTGGAAGAAGAAGTCCTTT------CTTTGACCTTCCCAAGAGCTT-CTTCTAC---TT----TTCGGGGGG---------AATATAGA------AGTCGGATTTGGTATTTGGATATTATTTATATCAATGATC-TGA-----CCAATTC-----TCAA----TGA---------
		</sequence>
		<sequence>
			<taxon idref="Cyclocheilon"/>
			TTTTGTTGGATTCAAAGCAGGTGTTAAAGAGTACAAATTGACTTATTATACTCCTGAATACNAAACCAAAGATACTGATATCTTGGCAGCATTCCGAGTAACTCCTCAACCTGGAGTTCCGCCCGAAGAAGCAGGGGCTGCAGTAGCTGCCGAATCTTCTACTGGTACATGGACAACTGTGTGGACCGATGGACTTACCAGCCTTGATCGTTACAAAGGACGATGCTACCACATTGAGCCCGTTCCTGGAGAAACAGATCAATATATCTGTTATGTAGCTTACCCTTTAGNCCTTTTTGAAGAAGGTTCTGTTACTAANATGTTTACTTCCATTGTAGGAAATGTATTTGGANNCAAAGCCTTGCGTGCTCTACGTCTGGAAGANCTGCGAATCCCTCCTGCTTATATTAANNCTTTCCAGGGCCCGCCTCATGGGATCCTAAGTGAGAGAGATAAATTGAACAAGTATGGTCGTCCTCTGTTGGGATGTACTATTAAACCTAAATTGGGGTTATCTGCTAAAAACTACGGTAGAGCATGTTATGAATGTCTTCGCGGTGGACTTGATTTTACCAAAGATGATGAGAACGTGAACTCCCAGCCATTTATGCGTTGGAGAGATCGTTTCTTATTTTGNGCCGAAGCACTTTATAAAGCACAGGCTGAAACAGGCGAAATCAAGGGGCATTACTTGAATGCTACTGCGGGTACATGCGAAG-AAATGATGAAAAGAGCTGTATTTGCTAGAGAATTGGGAGTTCCTATCATAATGCATGACTACTTAACAGGAGGATTCACTGCAAATACTAGCTTGGCTCATTATTGCCGAGATAATGGACTACTTCTTCACATTCACCGTGCAATGCATGCAGTTATTAATAGACAGAAGAACCATGGTATCCACTTCCGNGTACTAGCGAAAGCGTTACGTATGTCTGGTGGAAATCATATTCACTCTGGTACCGTAGTAGGTAAACTTGAAGGAGAAAGAGACATCACTTTGGGCTTTGTTGATTTACTGCGTGATGATTTTATTGAAAAAGATCGAAGTCGCGGTATTTATTTCACTCAAGATTGGGTCTCTCTGCCGGGTGTTATTCCTGTGGCTTCGGGGGGTATTCACGTTTGGCATATGCCTGCTCTGACCGAGATCTTTGGGGATGATTCCGTACTACAGTTCGGCGGAGGAACTTTAGGACACCCTTGGGGTAATGCACCAGGTGCCGTAGCTAACCGAGTAGCTCTAGAAGCATGTGTACAAGCTCGTAATGAAGGACGTGATCTTGCTACTGAGGGTAATGTTATTATCCGTGAGGCTAGCAAGTGGAGTCCTGAACTAGCTGCCGCTTGTGAGGTATGGAAAGAGATCAAATTTGAGTTTAGCGCAGTAGATACTTTGGAT--------------------------GTGGATTATACCTTNNNTTNCACTTCCAGTGCCTATGTTAATAGGAGTGGGACTTCTTCTTTT-TCCGACAGCAACAAAAAATCTTCGTCGTATGTGGGCCTTTCCAAGTATTTTATTATTAAGTATAGTCATGATTTTTTCAATGAATCTGTCTATTCAGCAAATAAATAAGAGTTCTACCTATCAATATGTATGGTCTTGGACTGTGAATAATGATTTTTCTTTCGAATTCGGTTACTTGATTGATCCGCTTACTTCTATTATGTTACTCTTAATCACTACTGTTGGAATTCTGGTTCTTATTTATAGTGATAATTATATGGCTCACGATCAAGGATATTTGAGATTTTTTGCTTATATGAGTTTTTTCAGTACTTCCATGTTGGGATTAGTGACTAGTTCGAATTTGATACAAATTTATATTTTTTGGGAATTGGTTGGAATGTGTTCCTATCTATTAATCGGCTTTTGGTTTACACGACCCCCTGCAGCAAATGCTTGTCAAAAAGCCTTTGTAACGAATCGTGTAGGAGATTTTGGTTTATTACTCGGAATTTTAGGTTTTTATTG
			GATAACAGGTAGTTTTGAATTTCGGGATTTATTCGAAATATTCAATAATTTGATGTATA------ATCATGAAGTTAATTCCTCTTTTGTTACTTTGTGTGCTGCTTTATTATTTGCCGGTGCAGTCGCTAAATCTGCACAATTTCCCCTTCATGTATGGTTACCTGATGCTATGGAGGGACCCACTCCTATTTCGGCTCTAATACATGCTGCTACTATGGTAGCAGSGGGGATTTTTCTTGTAGCTCGCCTTCTTCCTCTTTTCATAGTTATACCTTATATAATGAATTTGATCTCGTTGATAGGAATAATCACAGTATTATTAGGAGCTACTTTAGCTCTTGCTCAAAAAGACATTAAAAGGGGTTTAGCCTATTCGACAATGTCTCAGTTGGGTTATATGATGTTAGCTCTAGGAATGGGGTCTTATCGAAGTGCTTTATTTCATTTGATTACTCATGCTTATTCAAAAGCATTATTATTTTTAGGGTCTGGGTCCGTTATCCATTCAATGGAAACTATTGTTGGTTATTCTCCAGATAAAAGTCAGAATATGGTTTTTAT-GGGCGGTTTAACAAAGTATGTGCCAATTACCAAAACCTCTTTTTTATTAGGTACACTTTCTCTTTGTGGTATTCCGCCCCTTGCTTGTTTTTGGTCAAAAGATGAAATTCTTAATGATAGTTGGTTATATTCGCCGATTTTCGCAATACTAGCTTGGGCTACAGCAGGATTAACCGCATTTTATATGTTTCGGATCTATTTACTTACTTTTGAAGGGCATTTAAACGTTCATT------TTCAAAACTAC------ACTGGAAAGAAAAATATCTCTTTCTATTCA------ATATCTCTATGGGG------------T---A---AGAGGTG------------TTCGAAACGAATTAATACAAA---TT------TGCAT------TTATTAAA---------------AATC------AATAATAATG------AAAGTTCTTC------GTT---------------------------ATTTTCGAACAAAAAGAATCGA------AGTG------A------TCAGAATGGACGAAAAAATAGAAAAAATAATGAGCAACAACCCTTTATGAATATTGT------TCATGA------GGATAA------TAAAAA------TCCTTTTTCCTATCCTCATGAATCAGACAATGCTATGTTATTTCCTTTACTTCTATTAGTTCTATTTACGTTGTTTGTTGGATTTTTAGGAATTTC------CTTTAAT------C---------AAGAAGGAAC------AAATTTGGATATATTATCCAAATGGTTAGCTCCGTCTATTAACCTTTTACATCAAAAGTTAAAGGATTCC------ACAGATTGGTATGAGTTTTCTAAAGATGCAATTTTTTCAGTAAGTATAGCCCTTTTTGGAATATTTTTGGCGTCCTTTTTATATA------AACCCATTTATTCTTCCTTCAAAAATTTCT---------ACTTAATTAATTCATTTCT------TAAAATAGGTCCAAAGCGCAGCTGT------TGGGATAAAATTATGAATGTCCTATATGATTGGTCATATAATCGTGCTTAT-ATAGATGCTTTTTATACAATATCTTTTACTGGGGCGATAAGGGGATTGGCTAAAGTAA-CTCATTTTTTTGATACACGAATAATTGATGGAATTGCGAATGGAGTTGGTGTCATGAGTTTCTTTGTAGGAGAAAGTATCAAATATGTAGGGGGTGGTCGTATTTCTTCTTATCTTTTCTTCTATTTCTTTTGTGTATCCATTTTTGTATTA----------------------------------------------------------------------------------------------------------------------------------------------
			------------------------------------------------------------------------------------------------------------------------------------------------------------------------------------------------------------------------------------------------------------------------------------------------------------------------------------------------------------------------------------------------------------------------------------------------------------------------------------------------------------------------------------------------------------------------------------------------------------------------------------------------------------------------------------------------------------------------------------------------------------------------------------------------------------------ATATTTATGCATTTGCTCATG---------ATCGTGGTTT------TGGTAGATCGATTTTGTCG------GAAAATCC---------------AGGTTTTG------AAAAAAAATCCAGTTTACTGATCGTGAAACG------------ATTAATTACTCGAAT------GTATCAACAGAATCATTTTT------TGATTTCTCCTAATGAT---TATAC---------CC------AAAATCTGTT------TTGGGTGCGCAACAA------AAATTTGTATTCTCAAATCATATCAGAGGGGTTTGCTTTTATTGTGGAAATTCCATTTTCTCTACGATTACTATCTTGTCTA---------GG------------AGG------GAAAAATAAAAAAATAGTAAAATCTCAGAATT------TACGATCAATTCATTCAATATTTCCCTTTTTAGAGGACAATTTTTCACATTTAAATTTTGTATTAG-ATATACTAATACCCTACCCTGTCCATGCGGAAATCTTGGTCCAAACTCTTCGCTATTGGATAAAAGATGCCCCTTCCTTGCATTTATTACGATTCTTTCTCAACAAGTAT------TGGAATAGTCTTA------------------GTACTCCAATTCCTTCCAAGAAAGCCAG------TTCCTCTTT------TT------C------------AAAAAGGAATCAAAGATTAGTCTTATTCTTATATAATTATCATGTATGTGAATACGAATCTATTTTCGTCTTTCTATGTAACCAATCTTCTCATTTACGATCAGCACCCCTTGGGTTTTTTCTTGAACGAATCTATTTCTATGGAAAAATAGAACGT------CTTGTGAATGTCTTTGTAAAGGTTAA------GGATTTTCAGGCGAACCTATGGTTGGTCAA------GGAACCTTGCATTCATTATATTAGGTATCAAAGAAAATCCATTCTGG------CTTCAAAAGGGACGTTTCTTTTCATGAATAAATGGAAATGTTACCTTATCACTTTTTGGCAATGGTATTTTTCGTTGTGGTTTTATCCAAGAAGGATTT------ATATAAACCAATTAT------CCAACCATTGCTTTGAATTTTTGGGCTATCTTTCAAGCTTGCGAATGAACCCTTCAGTGGTACGGAGTCAAATTCTAGAAAATTCATTTCT
			AATCAATAAT--GCTATTAAGAAAGTCGATACCCTTGTTCCAATTATTCCTCTGATTGCGTCATTGGCTAAAGCGAAATTTTGTAACGTATTAGGGCATCCCATTAGTAAGCCGGTTTGGGCTGATTTATCAGATTCTAATATTATTGAGCGATTTGGGTGTATATGCAGAAATCTTTCTCATTATCACAGCGGATCTTCCAAAAAAAAGAGTTTGTATCGAATAAAGTATATACTTCGACTTTCTTGTGCTAAAACTTTGGCTCGGAAACACAAAAGTACTGTACGTACTTTTT------TGAAAAGG------TTAGGCTCAGAATTATTGGAAGAATTT------CTTATGTCGGAAGAAGATGTTCTTT------TTTTGACGTTCCCAAAAGCTT-CTTCCAG---TT----TGCGGGGAG---------TATATAGA------AGTCGAATTTGGCATTTGGATATTAGTTCTATTAATGATC-TAG-----CCGATCAAAAACCCAAATTTTGA---------
		</sequence>
		<sequence>
			<taxon idref="Cyrilla"/>
			--GTGTTGGATTCAAAGCTGGTGTTAAAGATTACAAATTGACTTATTATACTCCTGAATATGAAACCAAGCATACTGATATCTTGGCAGCATTCCGAGTAACTCCTCAACCTGGAGTTCCACCTGAAGAAGCAGGGGCCGCGGTAGCTGCGGAATCTTCTACTGGTACATGGACAACTGTGTGGACCGACGGACTTACTAATCTGGATCGTTACAAAGGGCGATGCTACCACATCGAGCCCGTTGCTGGAGAAGAAAGTCAATTTATTGCTTATGTAGCTTATCCTTTAGACCTTTTTGAAGAAGGTTCTGTTACTAACATGCTTACTTCCATTGTGGGTAATGTATTTGGGTTCAAAGCCCTGCGCTCTCTACGTCTGGAAGATCTGCGAATCCCTGTTGCGTATGCTAAAACTTTCCAAGGTCCGCCTCACGGCATCCAAGTTGAAGGAGATAAATTGAACAAGTATGGTCGTCCCCTGTTGGGATGTACTATTAAACCTAAATTGGGGTTATCTGCTAAAAACTACGGTAGAGCAGTTTATGAATGTCTCCGCGGTGGGCTTGATTTTACCAAAGATGATGAGAACGTGAACTCCCAACCATTTATGCGTTGGAGAGACCGTTTCGTATTTTGTGCCGAAGCAATTTATAAAGCACAGGCTGAAACAGGTGAAATCAAAGGGCATTACTTGAATGCTACTGCAGGTACATGTGAAG-AAATGATGAAAAGGGCTGTCTTTGCCAGAGAATTAGGAGTTCCTATCATAATGCATGACTATTTAACAGGGGGATTCACTGCAAATACTAGCTTGGCTCATTATTGCCGAGATAATGGCCTACTTCTTCACATCCATCGTGCAATGCATGCAGTTATTGATAGACAGAAGAATCATGGTATGCACTTTCGTGTACTAGCTAAAGCGTTACGTATGTCTGGTGGAGATCATATTCACGCTGGTACTGTAGTAGGTAAACTTGAAGGGGAAAGGGACATCACTTTGGGCTTTGTTGATTTACTGCGTGATGATTATATTGAAAAAGACCGAAGTCCCGGTATTTATTTTTCTCAAGATTGGGTCTCTCTAGCCGGCGTTCTGCCCGTGGCTTCAGGGGGTATTCACGTTTGGCATATGCCTGCTCTGACCGAGATCTTTGGGGATGATTCTGTACTACAGTTCGGTGGAGGAACTTTAGGACACCCTTGGGGAAATGCACCGGGTGCCGTAGCTAATCGAGTAGCTCTAGAAGCATGTGTACAAGCTCGTAATGAGGGACGTGATCTTGCTCGTGAGGGTAATGAAATTATCCGTGAGGCTAGCAAATGGAGTCCTGAACTAGCTGCTGCTTGTGAGGTATGGAAGGAGATCAAATTTGAATTCCCAGCAATGGATACTTTGTAA---------------------------------------------------------------------------------------------------------------------TATGTGGGCTTTTCAAAGTGTTTTCTTATTAAGTATAGTCATGATTTTGTCGATCGATCTGTCTAGTCAGCAAATAAATAGCAGTTCTATATATCAATATGTATGGTCTTGGGTCATCAATAATGATTTTTCTTTAGAATTCGGCTATTTGGTCGATCCACTTACTTCTATTATGTTAATATTAATCACTACCGTTGGAATTATGGTTCTTATTTATAGTGATAATTATATGTCTCATGATCAAGGATATTTGAGATTTTTTGCTTATATGAGTTTTTTCAGTACTTCCATGTTGGGATTAGTTACTAGTTCTAATTTAATACAAATTTATATTTTTTGGGAATTAGTTGGAATGTGTTCGTATCTATTAATAGGGTTTTGGTTTACACGGCCTAGTGCGGCAAATGCTTGTCAAAAAGCGTTTGTAACTAATCGAGTAGGGGATTTTGGTTTATTATTAGGAATTTTCGGTTTTTATTG
			GATAATAGGTAGTTTCGAATTTCGAGATTTATTTGAAATATTCAATAACTTGATTTATA------ATAATGAGGTTAATGTTTTATTTGTTATTTTGTGTGCCGCTTTATTATTTGTCGGTGCAGTTGCTAAATCTGCACAATTCCCTCTTCATGTATGGTTACCCGATGCCATGGAGGGGCCTACTCCCATTTCAGCTCTTATACATGCCGCTACTATGGTAGCAGCGGGAATTTTTCTTGTAGCTCGGCTTCTTCCTCTTTTCATAGTCATACCTTATATATTGAATTTAATCTCTTTGATAGGTATAACAACAGTATTTTTAGGAGCTACTTTAGCTCTTGCTCAAAAAGACATTAAGAGGGGTTTAGCCTATTCTACAATGTCTCAATTGGGGTATATGATGTTAGCTCTAGGTATGGGGTCTTATCGAACTGCTTTATTTCATTTAATTACTCATGCTTATTCAAAAGCATTGTTGTTCTTAGGATCTGGATCGGTTATTCATTCAATGGAAACTGTTGTTGGATATTCTCCAGATAAAAGTCAGAATATGGTTCTTAT-GGGGGGTTTAGCGAAACACGTGCCAATTACAAAAACAGCTTTTTTATCAGGTACACTTTCTCTTTGTGGTATTCCACCCCTTGCTTGTTTTTGGTCCAAAGACGAGATTCTTAATGATAGTTGGCTGTATTCACCAATTTTCGCAATAATAGCTTGTTCCACAGCAGGATTAACTGCATTTTATATGTTTCGTATCTATTTACTTACTTTTGAAGGGCATTTAAATTTTAATT------TTCAAAATTAC------AGTGGCAAGAAAAGTACCCCGTTCTACTCA------ATCTCTCTGTGGGG------------T---A---AAGGAGG------------TTCGAAACCAATTAACAAACG---TG------TTTCT------TTATTAAGCTTATTAA------GAATG------AATAGTAATG------AAAATGATTC------TTT---------------------------TTCTTCAAAGAAGACATATCGA------ATTG------A------CGAGAATGTA---------AGAAAGATGA------CACGACCTTTTATTACTATTAC------TCATTT------TGGCAA------TAAGAA------CACTTATTCATATCCTTATGAATCAGATAGTACTATGTTATTTTCTCTACTTTTATTGGTCTTATTTACTTTGTTTGTTGGATCCATAGGAATTCC------TTTCAAT------C---------AAGACGGACT------GGATTTGGATATATTATCCAAATGGTTAACTCCGTCTATAAATTTTTTGCATCAAAATTCGAAAAATTCT------CTGGATTGGTATGAATTTGGAAAAGATGCAAGTTTTTCAGTCAGTATAGCCTATTGCGGAATATTTATAGCGTTCTTTTTATATA------AACCCGGTTATTCGTCTTTGCAAAATTTGG---------ACTTAATTAATTCATTTGT------TAAAATAGGCTCTAAGAAAATTCTT------TGGGATAAAGTGATAAATGGCATATATGATTGGTCATATAATCGTGGTTAC-ATAGATGCTTTTTATGCAACATTTTTAACTGAAGGGATAAGAGGATTGCC---------------------------------------------------------------------------------------------------------------------------------------------------------------------------------------------------------------------------------------------------------------------------------------------------------------
			------------------------------------------------------------------------------------------------------------------------------------------------------------------------------------------------------------------------------------------------------------------------------------------------------------------------------------------------------------------------------------------------------------------------------------------------------------------------------------------------------------------------------------------------------------------------------------------------------------------------------------------------------------------------------------------------------------------------------------------------------------------------------------------------------------------CTATTTATGCACTTGCTCATG---------ATCATGGTTT------AAATAGATCGCTTTTGTTG------GAAAATGA---------------AGGTTATG------ACAATAAATCTAGCTTACTAATTGTGAAACGTTTAATTACTCATTTAATTACTCAAAT------GTATCAACAGAATCATTTTA------TTTTTTCTGCTAATGAT---TCTAA---------TC------AAAATCACTT------TTTGGGGCACAACAC------AAATTTGTATTCTCAAATCATATTAGAAGGATTTGCAGTCGTTGTAGAAATTCCATTTTCTCTACGATTAATATCTTCCCTA---------GA------------AGG------TAAA------GAAATAGTCAAATCTCACAATT------TACGATCAATTCATTCAATATTTCCTTTTTTAGAGGACAAAATTTCACATTTAAATTATGTGTTAG-ATATACTAATACCCCACTCCATCCATCTGGAAATCTTGGTTCAAACTCTTCGCTACTGGGTAAAAGATGCCTCTTCTTTGCATTTATTACGATTTTTTCTCCACGAGTATCGTAATTGGAATAGTCTTA------------------TTAATCCAA---------ACAAATCTAG------TTTTTCTTT------TT------C------------AAAAAGAAATCAAAGATTATTCTTGTTCCTATATAATTTTCATGTATGTGAATACGAATCTATCTTCGTTTTTCTCCGCAACCAATCTTCTCATTTACGATCAATATCTTCTGGAACCTTTCTTGAACGAATATATTTCTATAGAAAAATAGAACATTTTGTATTTGTAGAAGTTTTTA------CTAA------GGATTTTCAGACCGTTCTATGGTTGTTCAA------GGATCCTTTCCTGCATTATGTTAGGTATCAAGGAAAATCCCTTTTAG------CTGCAAAAGGGGCGTCTCTTTTGATGAATAAATGGAAATATTACTTTGTCAATTTCTGGCAATGTTATTTTTCCATGTGGTCTCAACCAAGAAGGATCC------ATATAAACCCATTAT------CCAACCATTCCCTCGACTTTCTGGGCTATCTTTCAAGTATGCGACTAAACCCTTCAATGGTACGGAGTCAAATGCTAGAAAATTCAGTTCT
			ACTAGGTAAT--GCTATTAAGAAGTTCGATACCACAGTTCCAATTACTCCTCTGATTGGATCATTGTCTAAAGCGAAATTTTGTAACGTGTTAGGACATCCCCTTAGTAAGCCAGCCTGGGCTGATTTATCAGATTCTGATATTATTGACCGATTCGGGTGTATATATAGAAATCTTTCTCATTATCATAGCGGATCATTAAAAAAAAAGAGTTTGTATCGAATAAAGTATATACTTCGACTTTCTTGTGCTAGAACTTTGGCTCGTAAACACAAAAGTACGGTACGCGCTTTTT------TGAAAAGA------TTAGGAGTGGAATTATTGGAAGAATTT------TTTACGGAGGAAGAGCAAGTTTTTT------ATTTGACCTTCCCAAAAGCTT-CTTCTCC---TT----CACGGGGATTATATAGAATATATAGA------AAGAGGGTTTGGTATTTGGATATTATTTGTATCAATGATC-TGG-----CAAATCA-----TTCA----TGA---------
		</sequence>
		<sequence>
			<taxon idref="Danais_xanthorrhoea"/>
			AAGTGTTGGATTCAAAGCTGGTGTTAAAGAGTACAAATTAACTTATTATACTCCTCAATACGAAACCAAAGAGACTGATATCTTGGCAGCATTCCGAGTAACTCCTCAACCCGGAGTTCCGCCGGAAGAAGCAGGGGCCGCGGTAGCTGCCGAGTCTTCTACTGGTACATGGACAACTGTATGGACGGATGGACTTACCAGTCTTGATCGTTACAAAGGGCGATGCTACCACATCGAGCCAGTTCTTGGAGAAGAAGATCAATATATTGCTTATGTAGCTTACCCCTTAGACCTTTTTGAAGAAGGTTCTGTTACTAACATGTTTACTTCCATCGTAGGTAATGTATTTGGGTTCAAAGCCCTGCGCGCTCTACGTCTGGAAGATTTGCGAATTCCCGTTGCTTATATTAAAACCTTCCAAGGACCGCCTCATGCGATTCAAGTCGAGAGAGATAAATTGAACAAGTATGGTCGTCCCCTGTTGGGATGTACTATTAAACCTAAATTAGGTTTATCTGCTAAAAACTACGGTAGAGCAGTTTATGAATGTGTTCGTGGTGGACTTGATTTTACCAAAGATGATGAAAACGTGAACTCCCAACCATTTATGCGTTGGAGAGATCGTTTCTTATTTAGTGCCGAAGCAATTTATAAAGCGCAGGCTGAAACAGGTGAAATCAAAGGGCATTACTTGAATGCTACTGCAGGTACATGCGAAG-AAATGATGAAAAGAGCTGTATTTGCTCGAGAATTGGGAGTTCCTATCGTAATGCATGATTACTTAACAGGGGGATTCACTGCAAATACTAGCTTGGCTCATTATTGCCGAGATAATGGCTTACTTCTTCACATTCACCGTGCAATGCATGCAGTTATTGATAGGCAGAAGAATCATGGTATGCACTTCCGCGTACTAGCTAAAGCGTTACGTATGTCTGGCGGAGATCATATTCACGCCGGTACTGTAGTAGGGAAACTTGAAGGCGAAAGAGATATCACTTTGGGCTTTGTTGATTTACTGCGTGATGATTATATTGAAAAAGATCGTTCCCGCGGTATTTATTTCACTCAAGATTGGGTCTCTCTACCGGGTGTTCTGCCCGTGGCTTCGGGAGGTATTCACGTTTGGCATATGCCTGCTCTGACGGAGATTTTTGGAGATGATTCGGTACTACAGTTCGGTGGAGGAACTTTGGGACACCCTTGGGGTAATGCGCCAGGTGCTGTAGCCAATCGAGTAGCTCTAGAAGCATGCGTAAAAGCTAGGAACGAGGGGCGTGATCTTGCTGCTGAGGGTAATGAAATTATCCGCGAGGCTAGCAAATGGAGTCCTGAACTAGCGGCTGCTTGCGAGGTATGGAAGGAGATCACATTTAATTTTAAAGCAATGGATACTTTGGAT---ATGCAACAGACATATCAATACGGGTGGATCATACCCTTCATTCCACTTTCAATTCCTATATTAATAGGGATAGGACTTCTTCTTTT-TCCAACGGCAACAAAAAATCTTCGTCGTATGTGGTCTTTTCAGAGTGTTTTATTGTTAAGTATAGTCATGTTTTTTTCAATAAATCTATCTATTCAGCAAATAAATAGAAATTCTATCTATCAATATGTCTGGTCTTGGGTCATTATTAATGATTTTTCGTTAGAATTCGGCNATTTGATCGATTCACTGACTTCTATTATGTCAATATTAATCACTACTGTTGGAATTATGGTTCTTATTTATAGTGATAATTATATGGCTCATGATCAAGCGTATTTGAGATTTTTTGCTTATATGAGTTTTTTCAGTACTTCCATGTTGGGATTAGTTACTAGTTCTAATTTGATACAAATTTATATTTTTTGGGAATTGGTTGGGGTGTGTTCCTATCTGTTAATAGGATTTTGGTTTACACGACCTCTTGCAGCAAATGCTTGCCAAAAAGCTTTTGTAACTAATCGTATAGGGGATTTTGGTTTATTATTAGGAATTTTGGGTTTTTTTTG
			GATAACGGGCAGTTTCGAGTTTCGGGATTTATTCGAAATATTCAATAACTTGATTGTGG------ATAATGAAGTTAATTTTGTATTTGTTACTTTGTGTGCTGTTCTATTATTTGCCGGTGCCGTTGCTAAATCTGCACAATTTCCCCTTCATGTATGGTTACCCGATGCCATGGAGGGCCCCACTCCTATTTCCGCTCTTATACATGCTGCTACCATGGTAGCACGGGGAATCTTTCTTGTAGCCCGGCTTCTTCCTCTTTTCATAGTTATACCTTACATAATGAATTTCATTTCCTTGGTAGGAATAATAACCGTATTTTTAGGAGCTACCTTAGCTCTTGCTCAAAAAGACATTAAGAGAGGTTTAGCCTATTCCACAATGTCTCAATTGGGTTATATGATGCTAGCTCTGGGTATGGGGTCTTATCGAAGTGCTTTATTTCATTTGATTACTCATGCCTATTCCAAAGCCTTATTATTTTTAGGATCCGGATCCATTATTCACTCAATGGAAACCGTTGTTGGGTATTCTCCCCATAAAAGTCAAAATATGGCTCTTAT-GGGAGGTTTAACAAAACATGTACCAATTACCAAAAGCACTTTTTTACTAGGTACACTTTCTATTTGTGGTATTCCACCGTTGGCTTGTTTTTGGTCCAAAGATGAAATTCTTACTGATAGTTGGTTATATTCAACCAGTTTCGCAATAATAGCTTGGGTTACCGCAGGATTAACCGCATTTTATATGTTTCGTATCTATTTACTTACTTTTGAAGGGCATTTAGGTGTTCATT---------------AC------ATTGGTAAACAAAAAATCCCCTTCTATTCA------CTATCTCTATGGGG------------T---A---AGGGAGT------------TTCCAAAAGAATTAACAAAAA---TAAAAATTTTAGT------TTATTAAC---------------AATG------ACTAATAAGG------AACGTTCTTC------TTT---------------------------TTTGAAAAAAAAGATATATCCA------ATTG------A------TGATCGTGCT---------AGAAATGTGA------CACGCCACTTTATTACTATTGT------TCATTT------TGAGAA------TGAAAA------ATTTTATTCCTATCCTTATGAATCGGATAATACTATGTTATTCCCTCTACTTGTGTTGTGTCTATTTACTTTGTTTGTTGGGTCTATAGGAATTCC------TTTAAGT------C---------AAGAAGGAGT------GGATTTAGATATATTATCTAAATGGTTAACTCCGTCTATAAATCTTTTGCCTCAAAAATGGAAAAATTCG------ATGGATTGGTACGAATTTTTCAAAGATGGTGTTTTTTCAGTCAGTATAGCTTTTTTAGGAATATTTATAGCGTCCTTTTTATATA------AAANNNNNTATTCCTCTTTACTAAATTTTG---------ATTTAATTAATTCAGTTCT------TAAAAGCGGTCCTAAGAGACTCCTT------TGGGACAAAATTGGAAATGCCATATATAATTGGTCATATAATCGTGCTTACTATAGATTCCTTTTATACAAN-TCTTAAACTGGAGGAATAAGAAAATCAGCTGAATTGA-YTCATTTTTTTGATCGACGGGTAATTGATGGAATTACGAATGGGTTTGGTGTTATTACTTTCTTTGTAGGAGAAGCTATCAAATATTTAGGTGGCGGGCGCATCTCTTCTTATCTTTTCTTCTATCTATCGTATGTATCTATTTTTTT----------------------GTGCGACTAGGATCTTTTACACATTTAGATGAAGCAAGGCATTCGTCCATACCATCGGTAAGGT-----TTGGAAGACCACGACTGATCTTAAAAAGGAATGAAT--GGAAAAAATAGCATGTC
			GGGTTGAAGGAGAG---------TGTTTCATTCTTTCCGGATCAGTACAAAACA-AAAACCTGG-TTTGAATTCTTGGA-ACGGAAGAA---AAT--AA----AGTTGGGTTGAATGAATAAATGGATAGGGCCCCGCGGCTTCAA-------TTAATTATAGGAAAAGGCAAAGCAACGAGCTTATATTTTTAATTTG----AATTATTTCCTGATCTAAATAGACGTTAAAAATATATTAGTGCCTAATGCAGGAGGTGTTTTT-CCC-CATGAGTGGATTCACGGTTTTTTGAATTAATCCTAATTATTCTAATTCTCCATTAT-------GAAACGGAGATATGTGTGTCAAAGAAGCAGTATATTGAT----AAAAAAAG-TTTTTCCGAACTCAAAAGAGCGATTCGGTTG-AAAAAAT-----AAAAGATTTCTAATCATCTTGCTAT-CCCA-------AACATAGAC----------TAAAAATG------GAAAAGGCAAGGATAGAGAATCTGTTGAT------AAGTTTCTACCCG-CCTCCGAGGTA-TCTATTCTTATTAGAATACTTTGTTTTTGACTGTATCGCACTATGTATCATTTGAAAATTCCAAAATCTTC-AC-----ATT------TGTTTCAAATATAATTTTGTTTCAAATAT----AATATTAAATGGAAGAAATCCAAAGAT------ATTTACAGCTTGATAGATCT------C-----AACAGCCCGGCTTTCTATATCCACTTATCTTTCAGGAGTATATTTACGGACTTGCTCATG---------ATTAT---------------CGATCTCCTTTGTTG------GAAAATCC---------------AGGTTATG------ATAATAAATACAGTTTCCTACTTGTGAAACG------------TTTAATTACTCGAAT------GTATCGACAAAATCATTTTA------TTATTTTTACTAATGAT---TCTAA---------TA------AAAATCTATT------TTTTGGTCGCAACAA------GAATTTCTACCCTCAAACGATATCAGAAGGATTTGCATTTATTGTGGAAATTCCATTTGATATACGATTAATACCTTCTCAA---------GA------------AGG------GAAA------AGAATATTAAAATCTCAGAATT------TACGATCACTTCATTCACTATTTCCTTTCTTAGAGAACAATTTTTTACATTTGAATTCTGTATTAG-ATATACTAATACCCCGCGCCGTCCATCTGGAAATTATGGTTCAAACCCTTCGTTATTGGGTAAAAGATGCCTCCGCCTTGCATTTATTACGATTATTTTTCCACGAGTATTGGAGTTGGAATACTCTTA------------------GTGTTACAA---------AGAAACCTCT------TTTTGATTT------TT---CACC------------AAAAAGAAATCAAAGATTTTTTTTCTTATTATATAATTCTCATGCATATGAATACGAATCCATTTTGGACTTTCTGTGTAACCAATCTTCTCATTTGCGATCAACATCTTTTGTATTCTTTCTTGAACGACTCTATTTTTATGGAAAAAAAGAACGT------CTTGTAGAAGTCGTTG------CTAA------GGATTTTCGGGTTAGTCTATGGCTGTTCAC------AGACCCTTTCATGCATTATCTTAGGTATCAAGGAAAATCAATTCTGG------TTTTAAAGAGTACACCTCTTTTGATGAATAAATGGAAATCTTATCTTGTCAATTTTTGGCAATATCACTTTGATCTGTGGTTTCACTCGGGAAGGGTTT------ATATAAATAAATTTC------CCAACCATTCACTTGACTTTATGGGCTATCTTTCAAGTGTGCGACTAAATCCGGTAATGGTACGGGGTCAAATGCTAGAAAATTCATTTCT
			AATCAATAAT--GCTATTAAGAAATTGGATACACTTGTTCCAATTATTCCTCTTATTCGATCATTGTCTAAAGCTAAATTTTGTAACCCATTAGGACATCCCTTTAGTAAGGCGGTTTGGACTGATTTATCAGATTCTGATATGATTGATCGATTTGGGTATATATGCAGAAACCTTTCTCATTATTATAGTGGGTCTTCAAAAAAAAAGAGTTTGTATCGAATAAAGTATATACTTCGACTTTCTTGTGCTAAAACTTTGGCTCGGAAACACAAAAGGACTGTACATATTTTTT------TGAAAAGA------TTAGGCTCGGAATTTTTGGAAGAATTC------TTCGCGTCGGAAGAAGAAGACCTTT------CTTTGAACTTCTCAAGAGCTT-CTTCTAC---TT----TTCGGGGGG---------TATATAGA------AGTAGAATTTGGTATTTGGATATTTCTTATATCAACGATT-TAA-----GCAATCA-----TCAA----TGA---------
		</sequence>
		<sequence>
			<taxon idref="Dendrosipanea_spigelioides"/>
			-----TTGGATTCAAAGCTGGTGTTAAAGAGTACAAATTGACTTATTATACTCCTGAATACGAAACCAAAGATACTGATATCTTGGCAGCATTCCGAGTAACTCCTCAACCGGGAGTTCCACCTGAAGAAGCAGGGGCCGCGGTAGCTGCCGAATCTTCTACTGGTACATGGACAACTGTGTGGACCGATGGGCTTACCAGCCTTGATCGTTACAAAGGGCGATGCTACCACATCGAGCCAGTTCCTGGAGAAGAAGATCAATATATTGCTTATGTAGCTTACCCCTTAGACCTTTTTGAAGAAGGTTCTGTTACTAACATGTTTACTTCCATTGTAGGTAATGTATTTGGGTTCAAAGCCCTGCGCGCCCTACGTCTGGAAGATTTGCGAATCCCTCCTGCTTATATTAAAACCTTCCAAGGCCCGCCTCATGGCATCCAAGTTGAGAGAGATAAATTGAACAAGTATGGTCGTCCCCTGTTGGGATGTACTATTAAACCTAAATTAGGTTTATCTGCTAAAAACTACGGTAGAGCTGTTTATGAATGTCTTCGCGGTGGACTTGATTTTACCAAAGATGATGAAAACGTGAACTCGCAACCATTTATGCGTTGGAGAGATCGTTTCGTATTTTGTGCTGAAGCAATTTATAAAGCACAGGCTGAAACGGGTGAAATCAAAGGACATTACTTGAATGCTACTGCAGGTACATGCGAAG-AAATGATCAAAAGAGCTGTATTTGCTAGAGAATTGGGAGTTCCTATCATAATGCATGATTACTTAACAGGGGGATTCACTGCAAATACTAGCTTGGCTCATTATTGCCGAGATAATGGCCTACTTCTTCACATCCACCGNNNNNNNNNNNNNNNNNNNNNNNNNNNNNNNNNNCATGGTATTCACTTCCGCGTACTAGCTAAAGCCTTACGTATGTCTGGTGGAGATCATATTCACGCTGGTACCGTAGTAGGAAAACTTGAAGGGGAAAGAGATATCACTTTGGGCTTTGTTGATTTATTGCGTGATGATTTTATTGAAAAAGATCGAAGTCGCGGTATTTATTTCACTCAAGATTGGGTCTCTCTACCAGGTGTTCTGCCCGTGGCTTCAGGAGGTATTCACGTTTGGCATATGCCTGCTCTGACCGAGATCTTTGGGGATGATTCGGTACTACAGTTCGGTGGAGGAACTTTAGGACACCCTTGGGGTAATGCGCCAGGTGCTGTAGCGAATCGAGTAGCTCTAGAAGCATGTGTACAAGCTCGTAATGAAGGGCGCGATCTTGCTGCTGAGGGTAATGAAATTATCCGTGAGGCTAGTAAATGGAGTCCTGAACTAGCTGCTGCTTGTGAGGTATGGAAGGAGATCAGATTTAATTTTAAAGCAGTGGATACTTTGGAT------------------------------------------------------------------ATAGGGGTAGGACTTCTTCTTTT-TCCAAAGGCAACAAAAAATTTTCGTCGTATGTGGTCTTTTCAGAGTGTTTTATTGTTAAGTATAGTCATGATTTTTTCAATCAATCTGTCTATTCAGCAAATAAATAGCAATTCGATCTATCAATATGTATGGTCTTGGATCATTAATAATGATTTTTCTTTAGAATTCGGCTATTTGATCGATCCACTTACTTCTATTATGTCAATATTAATTACTACCGTTGGAATTATGGTTCTTATCTATAGTGATAATTATATGGCTCATGATCAAGCATATTTGAGATTTTTTGCTTATATGAGTTTTTTCAATACTTCCATGTTAGGATTAGTTACTAGTTCTAATTTGATACAAATTTATATTTTTTGGGAATTGGTTGGGATGTGTTCTTATCTATTAATAGGATTTTGGTTTACACGACCCCTTGCGTCAAATGCTTGCCAAAAAGCTTTTGTGACTAATCGTATAGGGGATTTTGGTTTATTATTAGGAATTTTAGGTTTTTATTG
			GATAACGGGCAGTTTTGAATTTTGTGATTTATTCGAAATATTCAATAACTTGATTTATA------ATAATGAAGTCGATTTTTTATTTGTTACTTTGTGTGCTGGTCTAGTATTTGCCGGTGCGGTTGCTAAATCTGCACAATTTCCCCTTCATGTATGGTTACCTGATGCCATGGAAGGGCCCACTCCTATTTCCGCTCTTATACACGCTGCTACTATGGTAGCAGCGGGAATTTTTCTTGTAGCTCGGCTTCTTCCTCTTTTCATAGTTATACCTTACATAATGAATTTTATTTCGTTGATAGGAATAATAACAGTATTATTAGGAGCTACTTTAGCTTTTGCTCAAAAAGACATTAAGAGGGGTTTAGCCTATTCCACAATGTCTCAATTGGGTTATATGATGCTAGCTCTAGGTATGGGGTCTTATCGAAGTGCTTTATTTCATCTGATTACTCATGCCTATTCCAAAGCATTATTATTTTTAGGATCTGGATCCGTTATTCATTCAATGGAAACAATTGTTGGATATTCTCCCTATAAAAGTCAGAATATGGTTCTTAT-GGGAGGTTTAACAAAACATGTACCAATTACCAAAAACACTTTTTTATTAGGTACACTTTCTCTTTGTGGTATTCCMCCCTTGGCTTGTTTTTGGTCCAAAGATGAAATTCTTAATGATAGTTGGTTGTATTCAACCATTTTCSCMCTAATAGCTTGGGCTACCGCGGGATTAACCGCATTTTATATGTTTCGGATCTATTTACTTACTTTTGAAGGGCATTTAAGTGTTCATT------TTCAAAATTCC------ATCGGTAAACAAAGGGTCCCCTTCTATTCA------ATATCTCTATGGGG------------T---A---AGGGAGC------------TTCGCAAAGAATTAACAAAAA---TT------TCCGT------TTATTAAC---------------AATG------AATAATAATG------AAAGCTCTTA------TTT---------------------------TTTGAAAAACAGGACATATCCA------ATTG------A------TGATAATTTT---------CGAAATTTGA------CGCGACCTTTTCTTACTATTGC------TCATTT------TGAAAA------TAAAAA------GTTTTATTCCTATCCTTATGAATCAGACAATACTATGTTATTCCCTTTACTTATATTGGGTCTATTTACTTTGTTCGTTGGATCTATAGGAATTCC------TTTCAAT------C---------AAGAAGGAAT------ATATTTAGATATATTATCCAAATGGTTAACTCCATCTATAAACCTTTTGCACCAAAAGTTGAATAATTCG------ATGGATTGGTACGAATTTTTGAAAGATGCAGTTTTTTCCGTCAGTATAGCTTATTTAGGAATATTTATAGCGTCCTTTTTGTATA------AACCCACCTATTCCACTTTACGAAATTTTG---------ATTTAATTAATTCAATTCT------TAAAAGAGGTGCTAAGAGAATTCTT------TGGGACAAAATTCTAAATGGCATATATAATTGGTCATATAATCGTGCTTAC-ATAGATTCTTTTTATACAACATCCTTAGCTGCAGGAATAAGAAGATTGGCTGAATTAG-CTCATTTTTTTGATCTACAAGTAATTGATGGAATTACGAACGGGGTTGGTGTTATTAATTT-----------------------------------------------------------------------------------------------------------------------------------------------------------------------------------------------------------------------------------------
			-------------------------------------------------------------------------------------------------------------------------------------------------------------------------------------------------------------------------------------------------------------------------------------------------------------------------------------------------------------------------------------------------------------------------------------------------------------------------------------------------------------------------------------------------------------------------------------------------------------------------------------------------------------------------------------------------------------------------------------------------------------------------------------------------------------------------------------------------------------------------------------------------------------------------------------------------------------------------------------------------------------------------------------------------------------------------------------------------------------------------------------------------------------------------------------------------------------------------------------------------------------------------------------------------------------------------------------------------------------------------------------------GGGTAAAAGACGCCTCTTCTTTGCATTTATTACGATTCTTTTTCCACGAATATTGGAATTGGAATACTCTTA------------------TTGATACAA---------AGAAACCCAG------TTTTTATTT------TT---CACC------------AAAAAGAAATCAAAAATTATTCTTCTTCTTATATAATTCTCATGTATGTGAATACGAATCCATTTTCGTCTTTCTCCGTACCCAATCTTCTCATTTGCGATCAACATCTTTTGGAGTCTTTCTTGAACGCATATATTTCTATGGAAAAATAGAACGT------CTTCTAGAAGTCTTTG------CTAA------GGATTTTCAGGCCAGTCTATGGTTGTTCAA------AGATCCTTTCATGCATTATGTTAGGTATCAAGGAAAATCCATTCTGGTTTCAATTTCAAATGGGACGCCTCTTTTGATGACTAAATGGAAATCTTATCTTGTCAATTTTTGGCAATGTCATTTTGATGTGTGGTTTCMCCCACGAAGGGTCT------ATATAAACCAATTAC------TCAAACATTCCCTTAACTTTATGCACTATCTTTCAAGTGTTCGACTAAACCATTCAATGGTACGGAGTCAAATGCTAGAAAATTCATTTCT
			AATCAATAAT--GCTATTAAGAAATTGGATACCCTTGTTCCAATTATTCCTCTTATTGGATCGTTGGCTAAAGCGAAATTTTGTAACTTATTAGGACATCCCGTTAGTAAGCCAGTTTGGGCTGATTTGTCCGATTCTGATATTATTGACCGATTTGGGCATATATGCAGAAACCTTTCTCATTATTATAGCGGATCTT-------------------------------------------------------------------------------------------------------------------------------------------------------------------------------------------------------------------------------------------------------------------------------------------------------------------------------------------
		</sequence>
		<sequence>
			<taxon idref="Deppea_grandiflora"/>
			AAGTGTTGGATTCAAAGCTGGTGTTAAAGAGTACAAATTGACTTATTATACTCCTGAATACGAAACAAAAGATACTGATATCTTGGCGGCATTCCGAGTAACTCCTCAACCCGGAGTTCCACCCGAAGAAGCAGGGGCCGCGGTACGTGCCGAATCTTCTACTGGTACATGGACAACTGTGTGGACCGATGGACTTACCAGCCTTGATCGTTACAAAGGGCGATGCTACCACATCGAGCCAGTTCTTGGAGAAGAAGATCAATATATTGCTTATGTAGCTTACCCCTTAGACCTTTTTGAAGAAGGTTCTGTTACTAACATGTTTACTTCCATTGTAGGTAATGTATTTGGGTTCAAAGCCCTGCGTGCTCTACGTCTGGAAGATTTGCGAGTCCCCACTGCTTATATTAAAACCTTCCAAGGCCCGCCTCATGGCATCCAAGTTGAGAGAGATAAATTGAACAAGTATGGTCGTCCCCTGTTGGGGTGTACTATTAAACCTAAATTAGGTTTATCTGCTAAAAACTACGGTAGAGCAGTTTATGAATGTCTTCGTGGTGGGCTTGATTTTACCAAAGATGATGAAAACGTGAACTCCCAACCATTTATGCGTTGGAGAGATCGTTTCTTATTTTGTGCCGAAGCACTTTTTAAAGCACAGGCTGAAACAGGTGAAATCAAAGGCCATTACTTGAATGCTACTGCAGGTACATGCGAAG-AAATGATGAAAAGGGCTGTATTTGCTAGAGAATTGGGAGCTCCTATCGTAATGCATGATTACTTAACGGGGGGATTCACTGCAAATACTAGCTTGGCTCATTATTGCCGAGATAATGGTCTACTTCTTCACATCCACCGCGCAATGCATGCGGTTATTGATAGACAGAAGAATCATGGTATGCACTTCCGCGTACTAGCTAAAGCATTACGTCTGTCTGGTGGAGATCATGTTCACGCTGGTACCGTAGTAGGGAAACTTGAAGGGGAAAGAGACATCACTTTAGGCTTTGTTGATTTACTGCGTGATGATTTTGTTGAAAAAGATCGAAGTCGCGGTATTTATTTCACTCAAGATTGGGTCTCTTTACCAGGTGTTCTAGCCGTGCGTTCAGGAGGTATTCACGTTTGGCATATGCCTGCTCTGACCGAGATCTTTGGGGACGATTCTGTACTACAGTTCGGTGGAGGAACTTTAGGACACCCTTGGGGTAATGCGCCAGGTGCCGTAGCGAATCGAGTAGCTCTAGAAGCATGCGTAAAAGCTCGTAATGAGGGGCGCGATCTTGCTGCTGAGGGTAATGAAATTATCCGTGAGGCTAGTAAATGGAGTCCTGAATTAGCTGCTGCTTGTGAGGTATGGAAGGCGATCAGGTTTAATTTTAAAGCAGTCGATACTTTGGAT-------------------------------------------------------TTCCTATATTAATAGGGATGGGACTTCTTCTTTT-TCCAACGACAACAAAAAATCTTCGCCGTATGTGGTCTTTTCAAAGTGTTTTATTGTTAAGTATAGTCATGATTTTTTCAATAAATCTGTCTATTCAACAAATAAATAGCAATTCTATCTATCAATATGTATGGTCTTGGATCATTAATAATGATTTTTCTTTAGAATTTGGTTATTTGATTGATCCGCTTACTTCTATTATGTCAATATTAATCACTACCGTTGGAATTATGGTTCTTATTTATAGTGATAATTATATGGCTCATGATCAAGCATATTTGAGATTTTTTGCTTATATGAGTTTTTTCAGTACTTCCATGTTAGGATTAGTTACTAGTTCGAATTTGATACAAATTTATATTTTTTGGGAATTGGTTGGGATGTGTTCCTATCTATTAATAGGGTTTTGGTTTACACGACCCCTTGCGGCAAATGCTTGCCAAAAAGCTTTTGTAACTAATCGTATAGGGGATTTTTGTTTATTATTAGGAATTTTGGGTTTTTATTG
			GATAACAGGAAGTTTTGAATTTCGGGATTTATTCGAAATATTCAATAACTTGATTTATA------ATAATGAAGTCAATTTTTTATTTGTTACTTTGTGTGCTGTTCTATTATTTGCCGGTGCCGTTGCTAAATCTGCACAATTTCCCCTTCATGTATGGTTACCTGATGCCATGGAAGGGCCCACTCCTATTTCCGCTCTTATACATGCTGCTACTATGGTAGCAGCGGGAATTTTTCTTGTAGCTCGGCTTCTTCCTCTTTTCATAGTTATACCTTACATAATGAATTTCATTTCGTTGATAGGGATAATAACAGTATTCTTAGGAGCTACTTTAGCTCTTGCTCAAAAAGACATTAAGAGAGGTTTAGCCTATTCCACAATGTCTCAATTGGGTTATATGATGCTAGCTCTAGGTATGGGGTCTTATCGAAGTGCTTTATTTCATTTGATTACTCATGCCTATTCAAAAGCATTATTATTTTTAGGATCCGGATCCGTTATTCATTCAATGGAAACAATTGTTGGATATTCTCCCCATAAAAGTCAGAATATGGCTCTTAT-GGGGGGTTTAACAAAACATGTACCAATCACCAAAAACACTTTTTTATTAGGTACACTTTCTCTTTGCGGTATTCCTCCTTTGGCTTGTTTTTGGTCCAAAGATGAAATTCTTAATGATAGTTGGTTGTATTCCCCTATTTTCGCAATAATAGCTTGGGCTACCGCGGGACTAACCGCATTTTATATGTTTCGGATTTACTTACTTACTTTTGAAGGGCATTTAAATATTCATT------TTCAAAATTAC------ATTGGTAAACAAAAAGTCCCCTTCTATTCA------ATATCTCTATGGGG------------T---A---AAGGAGC------------TTCGAAAAGAATTAACAAAAA---TT------TGCGT------TTATTAAC---------------AATG------AATAATAATG------AAAGTTCTTC------TTT---------------------------TTTTTCAAAAAGGATATATCCA------ATTG------A------TGACAATGTT---------AGAAATATGA------CACGACCTTTTATTACTATTGC------TTATTT------TGAGAA------TAAAAA------GTTTTATTCCTATCCCTATGAATCGGACAATACTATGGTATTCCCTTTACTTGTATTGGGTCTATTTACTTTTTTCGTTGGATCTATAGGAATTCC------CTTCAAT------C---------AAGAAGGGGT------GGATTTAGATATATTATCTAAATGGTTAACTCCATCTATAAATATTTTGCATCAAAAGTTGACCAATTCC------ATGGATTGGTACGAATTTTTCAAAGATGCAGTTTTTTCAGTTAGTATAGCTTATTTAGGAATATTTCTAGCATCTTTTTTATATA------AACCCCCCTATTCCGCTTTACTAAATTTTG---------ATTTAATTAATTCAGTTCT------TAAAAGAGGTTCTAAGAGACTTCTT------TGGGACAAAATTCTAAATGGCATATATAATTGGTCATATAATCGTGCTTAC-ATAGATTCTTTTTATACAATATCCTTAAGTGGAGGAATAAGAAGATTAGCTGAATTAG-CTCATTTTTTTGATCGACAGATAATTGATGGAATTACAAATGGGATTGGTCTTGTTAGTTT-------------------------------------------------------------------------------------------------------------GTGCGGCTAGGATCTTTTACACATTTAGATGAAGCAAGGGATTCGTCCATACCATTGGTAAAGT-----TTGGAAGACCACGACTGATCCTGAAAGGGAATGAAT--GGAAAAAATAGCATGTC
			GGGTTGAGGGAGAGTTCTGAGAATGTTTTATTCTTACCGGATCAGTACAAAACA-AAAACCCGG-TTTGAATTCTTGGA-ACGGAAGAA---AAT--AA----AGTTGGGTTGAATGAATAAATGGATAGGGCCCCGCGGCTTCAA-------TTAATTATAGGGAAAGATAAAGCAACGAGCTTCTGTTCTGAATTTG----AATTATTTCCCGATCTAATTAGACGTTAAAAATATATTAGTGCCCAATGCGGGAAGGATTTCTCCCCTCATGAGTGGATTCTTGATTTTTTCAACGAATCCTAACTATTGTAATTCTCCATTAT-------GAAACGGAGATGTGTGTGTAGAAGAAGCAGTATATTGAT----AAAGAAAG-TTTTTCCGAAATCAAAAGAGCGATTAGGTTG-AAAAAAT-----AAAAGATTTCTAACCATCTTGTTAT-CCTATAACATAAACATAGAC----------TAAAAATG-----AAAAAAAGAGAGGATAGAGAATCTGTTGAT------AAGTTTACCCCCGTCT-CCGAGGTA-TCTATTCTTACTAGAATACTTTG-GTTTGACTATATCGCACTATGTATCATTTGATAATCCCCAAATCTTCTAC-----CTT------TGGTTCAAATC------TA----ATAT-----------CAAATGGAGGAAATCCAAAGAT------ATTTACAGCTTGATAGATCT------C-----AACAACACGGCTTTCTATATCCACTTATCTTTCAGGAGTATATTTATGCACTTGCTCATG---------ATCGTAGTTT------AAACCGATCTATTTTGTTG------GAAAATCC---------------AGGTTATG------ACAATCAATTCAGTTTCCTAATTGTGAAACG------------TTTAATTACTCGAAT------GTATCAACAAAATCATTTTA------TTATTTTTGCTAATGAT---TCTAA---------TC------AAAATCCATT------TTTTGGTCGCAACAA------GAATTTATATTCTCAAACGATATCAGAAGGATTTGCATTTATTGTGGAAATTCCATTTTATATACAATTAATATCTTCTCAA---------GC------------GGG------GAAA------GGGGTATTAAAATCTTATAATT------TACGATCAATTCATTCACTATTTCCTTTCTTAGAGAACAATTTTTCACATTTAAATTCTGTGTTAG-ATATACTAATACCCTACCCCATCCATTTGGAAATCTTGGTTCAAAACCTTCGTTATTGGGTAAAAGACGCCTCTTCCTTGCATTTATTACGATTCTTTTTCCACGAGTATCGGAATTGGAATCCTCTTA------------------TTGCTACAA---------AGAAACCCAG------TTTTGATTT------TT---CACC------------AAAAAGAAGTCAAAGATTATTATTCTTCTTATATAATTCTCATGTATGTGAATACGAATCCATTTTTTTCTTTCTCCGTAACCAATCTTCTCATTTGCGATCAACATCTTTTGGGGTCTTTCTTGAACGAATATATTTCTATGGAAAAATAGAACGT------CTTGTAGAAGTTTTTA------CTAA------AGATTTTCAGGCCAGTCTATGGTTGTTCAA------AGATCCTTTCATGCATTATGTTAGGTATCAAGGAAAATCCATTTTGG------TTTCAAAAGGGACGCCCCTTTTGATGAATAAATGGAAATATTATCTTGTCAATTTTTGGCAATCTTATTTTGATCTGTGGTTTCACTCCGGAAGGGTCT------ATATAAACCAATCAC------CCAATAATTCCCTTAACCTTATAGGTTATCTTTCAAGTGTGCGACTAAACCCTTCAACGGTACGTAGTCAAATGCTAGAAAATTCATTTCT
			AATCACTAAT--GCTATTAAGAAATTTGATACCCTTGTTCCAACTATTTCTCTTATTGGATCATTGGCTAAAGCAAAATTTTGTAACCCATTAGGACATCCCGTTAGTAAGCCGGTTTGGGCTGATTTATCAGATTCTGATATTATTGACCAATTTGGGCATATATGCAGAAACCTTTCTCATTATCATAGCGGATCTTCAAAAAAAAAGAGTTTATATCAAATAAAGTATATACTTCGACTTTCTTGTGCTAAAACTTTGGCTCGGAAACACAAAAGTACTGTACGTGCTTTTT------TGAAAAGA------TTAGGCTCGGGATTTTTGGAAGAATTC------CTCACGTCGGAAGAAGAAGTCCTTT------CTTTGAGCTTCCCAAGAGCTT-CTTCTAC---TT----TTCGGGGGG---------AATATAGA------AGTCGGATTTGGTATTTGGATATTATTTATATCAATGATC-TGA-----CCAATTA-----TCAA----TGA---------
		</sequence>
		<sequence>
			<taxon idref="Desfontainia"/>
			AAGTGTTGGATTCAAAGCTGGTGTTAAAGATTACAAATTGACTTATTATACTCCTGACTATCAAACCAAAGATACTGATATCTTGGCCGCATTCCGAGTAACTCCTCAACCTGGAGTTCCACCTGAAGAAGCGGGGGCCGCGGTAGCTGCCGAATCTTCTACTGGTACATGGACAACCGTGTGGACCGATGGACTTACCAGCCTTGATCGTTACAAAGGGCGATGCTACCACATCGAGCCCGTTGCTGGAGAAGAAAGTCAATTTATTGCTTATGTAGCGTACCCATTAGACCTTTTTGAAGAAGGTTCTGTTACTAACATGTTTACTTCCATTGTGGGTAATGTATTTGGGTTCAAAGCCCTGCNCGCTCTACGTCTGGAAGATCTGCGAATCCCTGTTGCTTATGTTAAAACTTTCCAAGGCCCGCCTCACGGCATCCAAGTTGAGAGAGATAAATTGAACAAGTATGGTCGTCCCCTGTTGGGATGTACTATTAAACCTAAATTGGGGTTATCGGCTAAAAACTACGGTAGAGCAGTTTATGAATGTCTCCGTGGTGGACTTGATTTTACCAAAGATGATGAAAACGTGAACTCCCAACCATTTATGCGTTGGAGAGATCGTTTCTTATTTTGTGCCGAAGCCCTTTATAAAGCACAAGCTGAAACAGGTGAAATCAAAGGGCATTACTTGAATGCTACTGCGGGTACATGCGAAG-AAATGATGAAAAGGGCTGTATTTGCCAGAGAATTGGGAGTTCCTATCGTAATGCACGACTACTTAACAGGGGGTTTCACTGCAAATACTACCTTGGCTCATTATTGCCGAGATAATGGCCTACTTCTTCACATCCACCGTGCAATGCATGCAGTTATTGATAGACAGAAGAATCATGGTATCCATTTCCGTGTACTACGTAAAGCATTACGTATGTCTGGCGGAGATCATATTCATTCTGGTACCGTAGTAGGTAAACTTGAAGGGGAAAGAGATATCACTTTGGGCTTTGTTGATTTACTGCGCGATGATTATATTGAAAAAGATCGAAGTCGTGGTATTTATTTCACTCAAGATTGGGTCTCTCTACCGGGTGTTCTGCCTGTGGCTTCGGGGGGTATTCACGTTTGGCATATGCCTGCTCTGACCGAGATCTTTGGGGATGATTCCGTACTACAGTTCGGTGGAGGAACTTTAGGACACCCTTGGGGAAATGCACCGGGTTCGGTAGCTAATCGAGTAGCTCTAGAAGCATGTGTACAAGCTCGTAATGAGGGACGCGATCTTGCTCGTGAGGGTAATGAAATTATCCGCGASGCTTGCAAATGGAGTCCTGAATTAGCTGCTGCTTGTGAAGTATGGAAAGAGATCAAATTTGAATTTGAAGCAATGGATACTATTTGA---ATGGAACAGACATATCAATATGNGTGGATAATACCTTTTCTTCCGCTTCCGGTTCCTATGTTAATAGGAGCGGGACTTCTTCTTTT-TCCGACAGCAACAAAAAATCTTCGTCGTATGTGGGCTTTTCAGAGTGTTTTATTGTTAAGCATAGTAATGATTTTTTCGATCAATCTGTCTATTCAGCAAATAAATAGTAGTTCTATCTATCAATATGTATGGTCTTGGATCATCAATAATGATTTTTCTTTAGAATTCGGCTACTTAATCGATCCACTTACTTCTATTATGTCAATATTAATCACTACGGTTGGAATTATGGTTCTTATTTATAGTGATAATTATATGTCTCATGATCAAGGATACTTGAGATTTTTTGCTTATATGAGTTTTTTTAGTACTTCCATGTTGGGATTAGTTACTAGTTCTAATTTGATACAAATTTATATTTTTTGGGAATTAGTTGGAATGTGTTCGTATCTATTAATAGGGTTTTGGTTCACACGACCTGTTGCGGCAAATGCTTGCCAAAAAGCGTTTGTAACTAATCGTGTCGGCGATTTCGGTTTATTATTAGGAATTTTAGGTTTTTATTG
			GATAACAGGTAGTTTCGAATTTCGAGATTTATTCGAAATATTGACTAACTTGATTGATA------ATAATGAGGTCAATTCTTTATTTGTTACTTTGTGTGCTGTTCTATTATTTGCCGGGGCAATTGCGAAATCTGCACAATTCCCTCTTCATGTATGGTTACCTGATGCCATGGAGGGGCCTACTCCCATTTCCGCTCTTATACATGCTGCTACTATGGTAGCAGCGGGAATTTTTCTTGTAGCTCGACTTCTTCCTCTTTTCATAGTTATACCTCACATAATGAATTTGATCTCTTTGATAGGGATAATAACCGTATTATTAGGAGCTACTTTAGCTCTTGCTCAAAAAGACATTAAGAGAGGTTTAGCTTATTCTACAATGTCTCAATTAGGTTATATGATGTTAGCTCTGGGTATGGGGTCTTATCGAAGTGCTTTATTTCATTTAATTACTCATGCTTATTCGAAAGCATTATTGTTTTTAGGATCCGGATCCGTTATTCATTCAATGGAAACTATTGTTGGATATTCTCCAAATAAAAGTCAGAATATGGTTCTTAT-GGGGGGTTTAACAAAACATGTACCAATTACTAAAACTGCTTTTTTATTAGGTACACTTTCTCTTTGTGGTATTCCGCCTCTTGCTTGTTTTTGGTCCAAGGATGAAATTCTTAATGATAGTTGGTTGTATTCCCCCATTTTCGCAATAATAGCTTGGTCTACAGCAGGATTAACTGCATTTTATATGTTTCGGATCTATTTACTTACTTTTGAAGGACATTTAAACATTCATT------TTCAAAATTAC------AGCGGCATCAAAAATACCCCCTTCTATTCA------ATATCTCTATGGGGTAAAGAAGGGGGT---A---AAGAAGG------------TTCGAAAAGGATTCATACAAA---TT------TTGGT------TTAGTAACTTTATTAA------CAATG------AATAATAAAC------AAAGTGCTTC------TTT---------------------------TTTTTCAAAGAAGACATATCAA------ATTG------A------TGAAAATGTA---------AGAAACATGA------CACAACCTTTTATTACTATTAC------TCATTT------TGGCAA------TAACAA------AACTTATTCATATCCTTCTGAATCAGATAATGCTATGTTAGTCCCTATATTTGCATTGGGTCTATTTACTTTGTTTGTTGGAGTCCTAGGAATTCC------TTTCGCG------C---------AAGAAGGGGT------AGATTTGGATATATTATCCAAATGGTTAACTCCCTATATAAACCTTTTACATCAAAATTCAAATAATTCA------ATAGATTGGGATGAGTTTGTGAAAAATGCAGTTTTTTCAGTCAGTATAGCCTATTTCGGAATATTGATAGCGTGCTTTTTATATA------AACCTGTTTATTCATCTTTGCAAAACTTGG---------ACTTAATTAATTCATTTGT------TAAAACAGGTCCTAAGAGAACTCTT------TCGGACAAAATTATAAGTGGTATATATGATTGGTCATATAATCGTGGTTAC-ATAGATGCTTTTTATGCAACATCCTTAATTGCGGCGATAAGANGATTGGCCGAATTCA-CTCATTTTTTTGATANAANAATAATTGACGGAATTACCAATGGGGTTGGTATTATGAGTTTCTTTGTANGAGAAAGTATCAAATCTGTCGGGGGTGGGCGTATTTCTTCTTATCTTTNCTNGTATTTATCTTATGTATCNATCTTTTTATTA----------------------------------------------------------------------------------------------------------------------------------------------
			------------------------------------------------------------------------------------------------------------------------------------------------------------------------------------------------------------------------------------------------------------------------------------------------------------------------------------------------------------------------------------------------------------------------------------------------------------------------------------------------------------------------------------------------------------------------------------------------------------------------------------------------------------------------------------------------------------------------------------------------------------------------------------------------------------------ATATTTATGCACTTGCTCATG---------ATCATGGTTT------AAATAGATTGATTTTTTTG------GAAAATTC---------------AGGTTATGACAATAACAATAAATTTAGCTTACTAATTGTAAAACG------------TTTAATTGCTCAAAT------GTATCAACCAAATCGTTTCA------TTCTTTCTGCTAACGAT---TCTAA---------CCAAAATCAAAATCCATT------TTTGGGGCACAACAA------GAGTTTGTATTCTCAAATGATATCAGAGGGATTTGCGGTCATTGTAGAAATTCCATTTTCTATACAATTCATATCTTCCCTA---------GA------------AAG------TCAA------GGGATAGTCAAATATCATAATT------TACGATCAATTCATTCAATATTTCCCCTTTTAGAGGACCCATTTTCACATTTAAATTATGTGTTAG-ATATACGAATACCCTACCCAACCCATCTGGAAATCTTGGTTCAAACTCTTCGCCACTGGATAAAAGATGCTTCTTCTTTGCATTTATTACGATTCTTTCTTCATGAGTATCCTAATTGGAATAGTCTTCCTAATTGGAATAGTCTTATTACTCCAA---------AGAAAGTCAG------TTCTTATTT------TT------C------------AAAAAGAAATCAAAGATTATTCTTCTTCCTATATAATTCTCATGTATGTGAATACGAATCCATCTTCGTCTTTCTCCGTAACCAATCTTCTCATTTACGATCAACATCTTTTGGATCCCTTCTTGAACGAATGGATTTCTATGGAAAAATAGAGCAT------CTTGTAGAAGTCTTTC------CTAA------GGTTTTTCGGACCAAACTACGGTTGTTCAA------GGACCCTTTCATTCATTATGTTAGGTATCAGGGAAAATCCATTCTCG------CTTCAAAAGGGACGTCTCTTTTGATGAATAAATGGAAATATTACTTTGTCAATTTCTGGCAATGTCATTTTTACCTTTGGCCTCAACCAGGAAGGATAT------ATATAAATGAATTAT------TCAATCATTCCTTCGACCTTCTGGGCTATCGTTCAAGTGTGCGGTTGAACCCTTCAATGGTACGCAGTCAAATGCTGGAAAATGCATTTAT
			AATTGATAGT--GCTATTAAGAAGTTTGATACTATTGTTCCAATTATTACCCTGATTGGATCGTTAGCTAAAGTTAAATTTTGTAATGTATTAGGGCATCCTATTAGTAAGGCGGTTTGGGCTGATTTATCAGATTCTGATATTATTGACCGATTTGGGCGTATATACAGAAATCTTTCTCATTATCATAGTGGCTCCTCGCAAAAAAAGAGTTTGTATCGAATCAAGTATATACTGCGACTTTCTTGTGCTCGAACTTTGGCTCGTAAACACAAAAGTACTGTACGTGCTTTTT------TGAAAAGA------TTGGGCTCGGAATTATTGGAAGAATTC------TTTACATCAGAAGAACAAGTTCTTT------GTTTGACCTTTCAAAAAGCTT-CTTCTAG---TT----CGCGGAGGT---------TGTATAGA------AGCCGGATTTGGTATTTGGATATTATTTGTATCAATGATT-TGG-----CCAATTA-----TGAA----TGA---------
		</sequence>
		<sequence>
			<taxon idref="Diervilla"/>
			AAGTGCTGGATTCAAAGCGGGCGTTAAAGATTACAAATTGACTTATTATACTCCTGACTATGAAACCAAAGATACTGATATATTGGCAGCATTCCGAGTAACTCCTCAACCTGGAGTTCCACCTGAAGAAGCAGGGGCCGCGGTAGCTGCCGAATCTTCAACTGGTACATGGACAACTGTGTGGACCGATGGACTTACCAGCCTTGATCGTTACAAAGGGCGATGCTACCACATCGAGCCCGTTGCTGGAGAAGAAAATCAATATATTGCTTATGTAGCTTACCCATTAGACCTTTTTGAAGAAGGTTCTGTTACTAACATGTTTACTTCTATTGTGGGTAATGTATTTGGGTTCAAAGCCCTGCGCGCTCTACGTCTGGAAGATCTGCGAATCCCTGCCGCTTATGCTAAAACTTTCCAAGGCCCGCCTCATGGCATCCAAGTTGAGAGAGATAAATTGAACAAGTATGGTCGCCCCCTGTTGGGATGTACTATTAAACCTAAATTGGGGTTATCTGCTAAAAACTACGGTAGAGCGGTTTATGAATGTCTACGTGGTGGACTTGATTTTACCAAAGATGATGAGAACGTGAACTCCCAACCATTTATGCGTTGGAGAGATCGTTTCTTATTTTGTGCCGAAGCCCTTTATAAAGCACAAGCTGAAACAGGTGAAATCAAAGGGCATTACTTGAATGCTACTGCAGGTACATGTGAAG-AAATGATCAAAAGGGCTGTATTTGCCAGAGAATTGGGAGTTCCTATCGTAATGCACGACTACTTAACAGGGGGATTCACTGCAAATACTAGCTTGGCTTATTATTGCCGAGATAATGGCCTACTTCTTCACATCCACCGTGCAATGCATGCAGTTATTGATAGACAGAAGAATCATGGTATACACTTTCGNGTACTAGCTAAAGCGTTACGTATGTCTGGTGGAGATCATATTCACTCCGGTACCGTAGTAGGTAAACTTGAAGGGGAAAGAGAGATCACTTTGGGCTTTGTTGATTTACTGCGCGATGATTTTATTGAAAAAGATCGAAGTCGCGGTATTTATTTCACTCAAGATTGGGTCTCTCTACCGGGTGTTCTGCCCGTGGCTTCGGGGGGTATTCACGTTTGGCATATGCCCGCTCTGACCGAGATCTTTGGGGATGATTCCGTCCTACAGTTCGGCGGAGGAACTTTAGGACACCCTTGGGGAAATGCGCCCGGTGCCGTAGCTAATCGAGTCGCTCTAGAAGCATGTGTACAAGCTCGTAATGAGGGACGTGATCTTGCTCGTGAGGGTAATGAAATTATCCGTGGGGCCTGCAAATGGAGTCCTGAACTAGCTGCTGCTTGTGAGGTATGGAAGGAGATCAAATTTGAATTTGAAGCAATGGATACTTTGAAT-----------------------------------------------------------------AATAGGACTGGGACTTCTTCTTTN-NNCGACAGCAACAAAAAANNTTCGTCGTATGTGGNCTTTTCAGAGTGTTTTATTGTTAAGTATAGTCATGATTTTTTCAATGAATCTGTCTATTCAGCAAATAAATAGCAGTTCTATCTATCAACATGTATGGTCTTGGATTATCAATAATGATTTTNCTTTAGAATTCGGCTACTTGATTGATCCACTTACTTCTATTATGCCGATATTAGTCACTACTGTTGGAATTATGGTTCTTGTTTATAGTGATAATTATATGTCTCATGATCAAGGATATTTAAGATTTTTTGCTTATATGAGTTTTTTCAGTAGTTCTATATTGGGATTAGTTACTAGTTCTAATTTGATACAAATTTATATTTTTTGGGAATTAGTTGGAATGTGTTCGTATCTATTGATAGGATTTTGGTTCACACGATCTGTTGCAGCAAATGCTTGTCAAAAAGCGTTTGTAACTAATCGNGTTGGGGATTTTGGTTTATTATTAGGAATTTTAGGTTTTTATTG
			GATAACCGGCAGTTTCGAATTTAGGGATTTATTCGAAATATTCAATAACTTTATTTATA------ATAATGAGGTCCATTTTTTATTTGTTACTTTGTATGCCGTTCTATTATTTGGCGGCGCAGTTGCTAAATCTGCACAATTTCCTCTTCATGTATGGTTACCAGATGCCATGGAGGGNCCTACTCCTATTTCGGCTCTNANNNNNNNTGCTACTATGGTAGCAGCNGGAGTTTTTCTTGTAGCTCGGCTTCTTCCTCTTTTCATAATNATACCTTACATAATGAATTTGATCTCTTTAATAGGGATAATAACAGTATTATTGGGGGCTACTTTAGCTCTTGCTCNNAAAGATATTAAGAGAGGTTTGGCCTATTCCACAATGTCTNAATTGGGNNNTATGATGTTAGCTCTAGGTATGGGGTCTTANNGCAGNGCNNTATNNCATTTGATTACCCNNGCNTNNNCGAAAGCNNNANNGNTTTTAGGNTCTGGATCCATTATTCATTCAATGGAAACTATTGTTGGATATTCTCCAAATAAAANTCAGAATATGGTTCTGAT-GGGAGGTTTAACAAAACATGTNCCGATTACCAAAACTNCNTTTTTATTAGGTACACTCTCTCTTTGTGGTATTCCACCTCTTNCTTGTTTTTGGTCCAAGGATGAAA--------------------------------------------------------------------------------------------------------------------------------------------------------------------------------------------------------------------------------------------------------------------------------------------------------------------------------------------------------------------------------------------------------------------------------------------------------------------------------------------------------------------------------------------------------------------------------------------------------------------------------------------------------------------------------------------------------------------------------------------------------------------------------------------------------------------------------------------------------------------------------------------------------------------------------------------------------------------------------------------------------------------------------------------------------------------------------------------------------------------------------------------------------------------------------------------------------------------------------------------------------------------------------------------------------------------------------------------------------------------------------
			------------------------------------------------------------------------------------------------------------------------------------------------------------------------------------------------------------------------------------------------------------------------------------------------------------------------------------------------------------------------------------------------------------------------------------------------------------------------------------------------------------------------------------------------------------------------------------------------------------------------------------------------------------------------------------------------------------------ATGGAAGAATTCCAAAGAT------ATTTAGAGCTAGCTGGGTCT-----------CAACAACACTACTTCTTATATCCACTTATCTTTCAGGAGTATATTTATGCACTTGCTCATG---------ATCATGGTTT------AAATAGAGCGTATTTGTTG------GAAAATGT---------------AGGGTATG------ACAATAAATCTAGTTTACTATTTGTGAAACG------------TTTAATTACTCGAAT------GTATCAAAAGAATCATTTGA------TTTTTTCTGTTAAGGAT---TCTAA---------CC------AAAATGTATT------TTTGGGGCGCAATAA------GAATTTGTATTCTCAAATGATATCAGAGGGATTTGCAGTCATTGTAGAAATTCCATTTTCTCTACGATTACTATCTTCCCTA---------GA------------AAA------GAAA------GGAAGAGTCAAATCTCATAATT------TACGATCAATTCATTCAGTATTTCCTTTTTTAGAGGACAAATTTGCACATTTAAACTATGTATTAG-ATATACTAATACCCTACCCAGTCCATTTGGAAATTCTGGTTCAAATTCTTCGCTACTGGGTAAAAGATGCCCCCTCTTTGCATTTATTACGATTCTTTCTCCACGAGTATCGTAATTGGACTAGTCTTA------------------TTATTCCAA---------AGAAAGCCGG------TTCTTCTTT------TT------C------------AAAACGAAATCAAAGATTATTCTTCTTCCTATATAATTCTCATGTATGTGAATACGAATCCATCTTCGTCTTTCTCCGTAACCAATCTTCTCATTTACGATCAACATCTTCTGGAGCCCTTCTTGAACGAATATATTTCTATGAAAAAATAGAACAT------CTTGTAGAAGTCTTTG------CTAA------GGATTTTCAGGCCAATCTATGGTTGTTCAA------GGATCCTTTCATGCATTATCTTAGGTATCAAGGAAAGTCAATTCTCG------CTTCAAAGGGGACCTTTCTTTTGATGAATAAATGGAAATATTATTTTGTACGTTTCTGGCAATGTCATTTTTACCAGTGGTTTCAACCAGGAAGGATCT------ATATAAACCAATTAT------CCAAACATTCCCTCGACCTTCTGGGCTATCTTTCAAGTGTGCGGCTAAACCCTTTAATGGTACGCAGTCAAATGCTAGAAAATGCATTTCT
			AATCGATAAT--GCTGTTAAGAAGTTCGATACCGTTGTTCCAATTATTCCTCTGCTTGGATCATTGGCTAAAGGGAAATTTTGTAACGTATTAGGGCATCCTGTTAGTAAGGTGGTTTGGACCGATTTATCAGATTCTGATATTATTGACCGATTTTGGCGTATATGCAGAAATCTTTCTCATTATCATAGCGGATCCTCGCAAAAAAAGAGTTTATATCGAATAAAGTATATACTTCGACTTTCTTGTGCTAGAACTTTGGCGCGTAAACACAAAAGTACTGTACGCGCTTTTT------TGAAAAGA------TCGGGCTCGGAATTTTTAGAAGACTTC------TTTACGGCGGAAGAACAAGTTCTTT------TCTTGACTTTCCCAAGAGCTT-CTTCTAC---TT----CGCAGAGGC---------TATATAGA------AGGAGGATTTGGTATTTGGATATTTTTTGTATCAATGATT-TGG-----CGAATCC-----TAAA----TGA---------
		</sequence>
		<sequence>
			<taxon idref="Diospyros"/>
			AAGTGTTGGATTCAAAGCTGGTGTTAAAGATTACAAATTGACTTATTATACTCCTGAATATGAAACCAAAGATACTGATATCTTGGCAGCATTCCGAGTAACTCCTCAACCTGGAGTTCCACCGGAAGAAGCAGGGGCCGCGGTAGCTGCCGAATCTTCTACTGGTACATGGACAACTGTGTGGACCGATGGACTTACTAGTCTTGATCGTTACAAAGGGCGATGCTACCACATCGAGCCCGTTCCTGGAGAAGAAACTCAATTTATTGCTTATGTAGCTTATCCTTTAGACCTTTTTGAAGAAGGTTCTGTTACTAACATGTTTACTTCCATTGTGGGTAATGTATTTGGGTTCAAAGCCCTGCGCGCTCTACGTCTGGAAGATTTGCGAATCCCTACTGCGTATGTTAAAACTTTCCAAGGACCACCTCATGGTATCCAAGTTGAAAGAGATAAATTGAACAAGTATGGTCGTCCCCTGTTGGGATGTACTATTAAACCGAAATTGGGGTTATCCGCTAAAAACTACGGTAGAGCAGTTTATGAATGTCTCCGCGGTGGACTTGATTTTACCAAAGATGATGAGAACGTGAACTCCCAACCATTTATGCGTTGGAGAGACCGTTTCTTATTTTGTGCCGAAGCAATTTATAAAGCACAGGCTGAAACAGGTGAAATCAAAGGGCATTACTTGAATGCTACTGCAGGTACATGTGAAG-AAATGATGAAAAGGGCTATATTTGCCAGAGAATTAGGAGTTCCTATCGTAATGCATGACTATTTAACAGGGGGATTCACTGCAAATACTAGCTTGGCTCATTATTGCCGAGATAATGGCCTACTTCTTCACATCCATCGTGCAATGCATGCAGTTATTGATAGACAGAAGAATCATGGTATGCACTTTCGTGTACTAGCTAAAGCGTTACGTTTGTCTGGTGGAGATCATATTCACGCTGGTACTGTAGTAGGTAAACTTGAAGGGGAAAGAGACATCACTTTGGGCTTTGTTGATTTACTGCGTGATGATTTTATTGAAAAAGATCGAAGCCGCGGTATTTATTTCACTCAAGATTGGGTCTCTCTACCAGGTGTTATACCCGTGGCTTCAGGGGGTATTCATGTTTGGCATATGCCTGCTCTGACCGAGATCTTTGGAGATGATTCTGTACTACAGTTCGGTGGAGGAACTTTAGGACACCCTTGGGGAAATGCACCAGGTGCCGTAGCGAATCGAGTAGCTCTAGAAGCATGTGTACAAGCTCGTAATGAGGGGCGTGATCTTGCTCGTGAGGGTAATGAAATTATCCGTGAGGCTAGCAAATGGAGTCCTGAGCTAGCTGCTGCTTGTGAGGTATGGAAGGAGATCAAATTTAATTTCGA------------------------------------------------GATCATACCTTTTGTTCCACTTCCAGTTCCTGTGTTAATAGGAGTGGGACTTCTTCTTTT-TCCAAGGGCAACAAAAAATCTTCGTCGTATGTGGGCTTTTCAGAGTGTTTTATTGTTAAGTATAGCCATGATTTTGTCGATCGGTCTGTCTATTCAGCAAATAAATAGCAGTTCGATATATCAATATGTATGGTCTTGGATCATCAATAATGATTTTTCTTTCGAATTTGGCTATTTGATCGATCCACTTACTTCTATTATGTCAATATTAATTACTACTGTTGGAATTATGGTTCTTGTTTATAGTGATAATTATATGTCTCATGATCAAGGATATTTGAGATTTTTTGCTTATATGAGTTTTTTCAGTACTTCCATGTTGGGATTAGTTACTAGTTCTAATTTGATACAAATTTATATTTTTTGGGAATTAGTTGGAATGTGTTCGTATTTATTAATAGGCTTTTGGTTTACACGGCCTGTTGCCGAAGATGCTTGTCAAAAAGCGTTTGTAACTAATCGAGTAGGAGATTTTGGTTTATTATTAGGAATTTTAGGTTTTTATTG
			GATAACAGGCAGTTTCGAATTTAGGGATTTATTCGAAATATTTAATAACTTGATTTATA------ATAATGAGGTTAATGTTTTATTTGTTATTTTGTGTGCCCTTCTATTATTTGCCGGTGCAGTTGCTAAATCGGCACAATTTCCTCTTCATGTATGGTTACCTGATGCCATGGAGGGGCCTACTCCTATTTCGGCTCTTATACATGCTGCTACTATGGTAGCAGCGGGAATTTTTCTTGTAGCACGGCTTCTTCCTCTTTTCATAGTTATACCTTATATAATGCATTTAATCTCGTTGATAGGTATAATAACAGTATTTTTAGGAGCTACTTTAGCTCTTGCTCAAAAAGACATTAAGAGAGGTTTAGCCTATTCTACAATGTCTCAATTGGGGTATATGATGTTAGCTCTAGGTATGGGGTCTTATCGAACTGCTTTATTTCATTTAATTACTCATGCTTATTCAAAAGCATTATTATTTTTAGGATCTGGATCAGTTATTCATTCAATGGAAACTATTGTTGGATATTCTCCAGATAAAAGTCAGAATATGGTTCTTAT-GGGGGGTTTAACAAAACATGTGCCAATTACCAAAACTGCTTTTTTATTAGGTACACTTTCTCTTTGTGGTATTCCACCCCTTGCTTGTTTTTGGTCCAAAGATGAGATTCTTAATGATAGTTGGTTGTATTCACCGATTTTCGCAATAATAGCTTGGTTCACAGCAGGATTAACTGCATTTTATATGTTTCGGATCTATTTACTTACTTTTGAGGGACATTTAAATGTTCATT------TTCAAAATTAC------AGTGGCAAAAAAAGTACCTCGTTCTACTCA------ATCTCTCTATGGGG------------T---A---AAGAAGG------------TTCGAAAACAATTAAGAAAAG---TG------TTCAT------TTCTTAACCTTATTAA------GAATG------AATAATAATG------AAAGTACTTC------TTC---------------------------TTTGAAAAAGAAGACATATCGA------ATGG------A------TAATAATGTA---------AAAAAGATGA------AACGACCTTCTATTACTATTAC------CCATTT------TGGCAA------TAAGAC------CACTTCTTCATATCCTTATGAATCAGATAATACTATGTTATTTCCTCTACTTGTATTGGCCCTATTTACTTTGTTTGTTGGATCTATAGGAATTCC------TTTCAAT------C---------ATGAAGGAAT------GCATTTGGATATATTATCCAAATGGTTAACTCCGTCTATAAATCTTTTACATAAGAATTCGGAAAATTCT------CTGGATTGGTATGAATTTCTAAAAGATGCAAGTTTTTCAGTCAGTATAGGCTATTTCGGAATATTTATAGCACTCTTTTTATATA------AACCTATTTATTCATCTTTGAAAAATTTAG---------ATTTAATTAATTCGTTTGT------TAAGATAGGCTTTAAGAGAATTATT------TGGGACAAAATAATAAATGTCATATATGATTGGTCATATAATCGTGGTTAC-ATAGATGCTTTTTATGCAACATCCTTAACTAGATCAATAAGAGGATTAGCAGAATTAA-CTCACTTTTTTGATAGACGAGTAATTGATGGAATTACGAATGGAGTTGGTGTTATGAGTTTCTTTGTAGGAGAAGGCATTAAATATGTAGGGGGGGGGCGTATCTCTTCTTATCTTTTCTTGTATTTATCTTATGTATCAGTCTTTTTAGTA----------------------------------------------------------------------------------------------------------------------------------------------
			------------------------------------------------------------------------------------------------------------------------------------------------------------------------------------------------------------------------------------------------------------------------------------------------------------------------------------------------------------------------------------------------------------------------------------------------------------------------------------------------------------------------------------------------------------------------------------------------------------------------------------------------------------------------------------------------------------------ATGGAGGAATTCAAAAGAT------ATTTAGAACTAGATAGATCT-----------CAGCAACACGACTTCGTATATCCACTTATCTTTCAGGAGTATATTTATGCACTTGCCCATG---------ATCATGGGTT------AAATAGATCGATTTTCTTG------GAAAATAC---------------GGGTTATG------ACAATAAATCCAGCTTACTAATTGTGAAACG------------TTTAATTACTCAAAT------GTATCAACGGAATCATTTGA-------TTTTTGTGCTAATGAT---TCTAA---------CC------AAAATCCATT------TTTTGGACACAACAC------AAATGTGTATTCTCAAATGTTGTTAGAAGGATTTGCAGTCCTTGTGGAAATTCCATTTTCTCTACGATTAATATCTTCCCTA---------AA------------AGG------AAAA------GAAATAGTCAAATCTCATAATT------TACGATCAATTCATTCAATATTTCCTTTTTTAGAGGACAAATTTTCACATTTAAATTATGTGTTAG-ATATACTAATACCCCACTCCATCCATCTGGAAGTCTTGGTTCAAACTCTTCGATACTGGGTAAAAGATGTCTCCTCTTTGCATTTATTACGATTCTTTCTCCACGAGTATCGTAATTGGAATAGTCTTA------------------TTACTCCAA---------AGAAATCTAG------TTTTTCTTT------TT------C------------AAAAAGAAATCAAAGATTATTCTTGTTCCTATATAATTCTCATGTATGTGAATACGAATCTATCTTTGTTTTTCTCCGCAACCAATCTTCTTATTTACGATCAATATCTTCTGGAACCTTTCTTGAACGAATATATTTCTATGGAAAAATAGAACAT------TTCGTAGAAGTCTTTA------CTAA------AGATTTTAAGGCCATTCTATGGTTGTTCAA------GGATCCTTTCATGCATTATGTTAGGTATCAAGGAAAATCCCTTTTGG------CTTCGAAAGGGACGTCTCTGTTGATGAATAAATGGAAATATTACCTTGTCAATTTCTGGCAATGTTATTTTTATATGTGGTCTCAACCAGGAAGGATAC------ATAGAAACCAATTAT------CCAACCATTCCCTCGACCTTCTGGGATATCTTTCAAGTGTGCGACTAAACCCTTCAATAGTACGAAGTCAAATGCTAGAAAATTCATTTCT
			AATAGGTAAT--GCTATTAAGAAGTTCGATACCATAGTTCCAATTATTCCTCTGATTGGATCATTGTCTAAAGCGAAATTTTGTAATGTATTAGGACATCCTATTAGTAAGCCAGTCTGGTCCGATTTATCCGATTCGGATATTATTGACCGATTCGGGCGTATATATAGAAATCTTTCTCATTATTATAGCGGATCCTCAAAAAAAATGAGTTTGTATCGAATAAAGTATATACTTCGACTTTCTTGKGCTAGAACTTTGGCTCGTAAACACAAAAGTACGGTACGTGCTTTTT------TGAAAAGA------TTAGGCTCGGAATTATTGGAAGAATTC------TTTACGGAGGAAGAACAAGTTTTCT------CTTTGACCTTCCCAAAAGCTT-CTTTTAC---TT----CGCGGGGGT---------TATATAGA------AGGCGGATTTGGTATTTGGATATTATTTGKATCAATGATC-TGG-----CAAATCA-----TTGA----TGA---------
		</sequence>
		<sequence>
			<taxon idref="Dipentodon_sinicus"/>
			----GMTGGATTCRAACCGGRTGTTAAAGATTATAAATTGACTTATTATACTCCTGACTATCCAACCAAAGATACTGATATCTTGGCAGCATTCCGAGTAACTCCTCAACCCGGAGTTCCGCCGGAGGAAGCAGGGGCCGCGGTAGCTGCTGAATCTTCTACTGGTACATGGACAACTGTGTGGACCGATGGGCTTACCAGCCTTGATCGTTACAAAGGACGATGCTACCACATCGAGCCCGTTGCTGGAGAAGAAAATCAATTTATTGCTTATGTAGCTTACCCCTTAGACCTTTTTGAAGAAGGTTCTGTTACTAACATGTTTACTTCGATTGTGGGTAATGTATTTGGGTTCAAAGCCCTGCGCGCCCTACGTCTAGAGGATCTGCGAATCCCTACTGCTTATTCAAAAACTTTCCAAGGCCCGCCTCATGGCATCCAAGTTGAAAGAGATAAATTGAACAAGTACGGCCGTCCCCTATTGGGATGTACTATTAAACCGAAATTGGGGTTATCCGCTAAGAACTACGGTAGAGCAGTTTATGAATGTCTACGTGGTGGACTTGATTTTACCAAAGATGATGAGAACGTGAACTCCCAACCATTTATGCGTTGGAGAGACCGTTTCTTATTTTGTGCCGAAGCAATTTATAAAGCACAGGCTGAAACAGGTGAAATAAAAGGGCATTACTTGAATGCTACTGCAGGTACATGCGAAG-AAATGATGAAAAGGGCTGTATTTGCCAGAGAATTGGGAGTTCCTATCGTAATGCATGACTACTTAACGGGGGGATTCACCGCAAATACTAGCTTGGCTCATTATTGCCGAGATAATGGTCTACTTCTTCACATACATCGTGCAATGCATGCAGTTATTGATAGACAGAAGAATCATGGTATACACTTTCGTGTACTAGCTAAAGCCTTACGTATGTCTGGTGGAGATCATATTCACTCTGGTACAGTAGTAGGTAAACTTGAAGGAGAAAGAGACATAACTTTGGGCTTTGTTGATTTACTACGTGATGATTTTATTGAAAAAGATCGAAGCCGCGGTATTTATTTCACTCAAGATTGGGTCTCTCTACCAGGTGTTCTGCCTGTTGCTTCGGGGGGTATTCACGTTTGGCATATGCCTGCTTTGACCGAGATCTTTGGAGATGATTCCGTACTACAATTCGGTGGAGGAACTTTAGGACACCCTTGGGGAAATGCACCGGGTGCCGTAGCTAATCGAGTAGCTCTAGAAGCATGTGTACAAGCTCGTAATGAGGGACGTGATCTTGCTCGCGAGGGTAATGAAATTATCCGTGAGGCTAGCAAATGGAGTCCTGAACTAGCTGCTGCTTGTGAAGTATGGAAGGAAATCAAATTTGAATTCCCAGCAATGGATACTTTGTAA---------------------------------------------------------------TTAATAGGAGTGGGACTTCTCCTTTT-TCCGACGGCAACAATAAAGCTTCGCCGTATGTGGGCTTTTCCTAGTATTTTATTTTTAAGTATAGTTATGCTTTTGTCGGTCGATCTATCTATTCAGCAAATAAATAGAAGTTCTATCTATCAATATGTATGGTCTTGGACCATCAATAATGATTTTTATTTCGAATTCGGCCACTTTATTGATCCACTTTCTTCTATTATGTCAATATTAATCACTACTGTTGGAATTTTGGTTCTTATTTATAGTGACAATTATATGTCTCATGATCAAGGATATTTGAGATTTTTTGCTTATATGAGTTTTTTCAATAGTTCAATGTTGGGATTAGTTACTAGTTCTAATTTGATACAAATTTATATTTTTTGGGAATTAGTTGGAATGTGTTCTTATCTATTAATAGGTTTTTGGTTCACACGACCTATTGCAGCAAATGCTTGTCAAAAAGCGTTTGTAACTAATCGTGTAGGGGATTTTGGTTTATTATTAGGAATCTTAGGCCTTTATTG
			GATAACAGGCAGTTTCGAATTTCAGGATTTGTTCGAAATAGTCAATAACTTGATTTATA------ATAATGAGGTTAATTTTTTACTTGTTACTTTGTGTGCCTTTCTATTATTTGCCGGCGCAATTGCTAAATCTGCGCAGTTCCCCCTTCATGTATGGTTACCTGATGCTATGGAGGGTCCTACTCCTATTTCAGCTCTTATACATGCTGCTACTATGGTAGCAGCGGGAATTTTTCTTGTAGCCCGGCTTCTTCCGCTTTTCATAGTCATACCTTACATAATGAATCTAATATCTTTGATAGGTATAATAACAGTACTATTAGGAGCTACTTTAGCTCTTGCTCAAAAAGATATTAAAAGAAGTTTAGCCTATTCTACAATGTCTCAATTGGGTTATACGATGTTAGCTCTAGGTATCGGGTCTTATCGAGCCGCTTTATTTCATTTGATTACTCATGCTTATTCAAAAGCATTGTTGTTTTTAGGATCCGGATCCATTATTCATTCAATGGAAGCTATTGTTGGATATTCTCCAGATAAAAGCCAGAATATGGTTCTTAT-GGGCGGTTTAACAAAGCATGTTCCAATTACAAAAATTGCTTTTTTATTAGGTACACTTTCTCTTTGTGGTTTTCCACCGCTTGCTTGTTTTTGGTCAAAAGACGAAATTCTTAATGATAGTTGGTTGTATTCACCGATTTTTGCAATAATAGCTTGTTCCACAGCCGGATTAACCGCATTTTATATGTTTCGGATCTATTTACTTACTTTTGAGGGGCATTTAAACGTTCATT------TTCAAAATTAC------AGTGGAAAAAAAAATCACTCTTTCTATTCA------ATATCTCTATGGGG------------T---A---AAGAAGC------------GCCAAAAACGATTAACAGAAA---TT------TGCGT------TTATTATCTTTATTAA------AAATG------AATAATAAAA------AAAGGGCTTC------TTT------------------TTTTTGTTTTTTTTGGAAGAACACATATCGA------ATTG------G------TGGTAATGTA---------AAAACGAGGA------------CTTTTATTACGAGTAC------TCGTTT------TGGTGC------TAAGAA------GACTTTCTCTTATCCCCACGAATCGGACAATACTATGCTATTCCCTATGGTTGTATTGGGCCTATTTACTTTATTTGTTGGAGCCATAGGAATTCC------TTTCAAT------C---------AAGAAGCAAT------AGATTTGGATATATTATCCCAATTGTTAACTCCGTCGATAAACCTTTTACATCAAAATTCAAAGAATTTT------GTGGATTGGTATGAATTTTTTACAAATGCAACCTTTTCAGTCAGTATAGCTTATTTCGGAATATTTATAGCGTCTTTTTTATATA------AACCTTTTTATTCATCTTTACAAAATTTGA---------ACTTACTTAATTCATTCGC------GAAAAGGGGGCCTAAGAGAATTCTT------TGGGACAAAATAAAAAATTTGATATATAATTGGTCATATAATCGTGGTTAC-ATAGATGCTTTTTATAAAGTATCCTTAACTGACGGTATAAGAGGATTAGCCGAACTAG-CTCATTTTTTTGATAGAAGGATAATTGATGGAATTACGAATGGGGTAGGTATTACAAGTTTCTTTGTCGGAGAGGGTATAAAATATGTAGGTGGAAGTCGCATTTCTTCTTATCTCTTATTGTATTTATCTTATATATTAATCTTTTTGTTT----------------------------------------------------------------------------------------------------------------------------------------------
			-----------------------------------------------------------------------------------------------------------------------------------------------------------------------------------------------------------------------------------------------------------------------------------------------------------------------------------------------------------------------------------------------------------------------------------------------------------------------------------------------------------------------------------------------------------------------------------------------------------------------------------------------------------------------------------------------------------------------------------------------------------------------------------------------------------------TATATTTATGCACTTGCTCATG---------ATCATGGTTTAAATAGAAATAGATCTACTTTGTTG------GAAAATGT---------------GGGTTATG------ACAATAAATCGAGTTTACTAATTGTGAAACG------------TTTAATTACTCGAAT------GTATCAACAGAATAATTTGA------TTATTTCCGCCAATGAT---TCTAA---------CC------AAAATCTATT------TTTTGGACACAAGAA------TTATTTGTATTCTCAAATGATATCAGAAGGATTTGCAGTCATTGTGGAAATTCCATTTTCTCTACGATTCGTATCTTCCTTA---------GA------------AGG------GAAA------GAAGTAGCAAAAGCTCATAATT------TACAATCAATTCATTCAATATTTCCTTTTTTAGAGGACAAATTCTCACATTTAAATGATGTGTTAG-ATGTACTAATACCTTACCCGATCCATCGGGAAATCTTGGTTCAAACCCTTCGCTACTGGGTAAAAGATGCCTCTTCTTTGCATTTATTACGGTTCTTTCTCCACGAGTATTATAATTGGAATAGTCTTA------------------TTACTCCAA---------AAAAATCTAT------TTCTGCTTT------TT------C------------AAAAAGCAATCCAAGATTATTCTTGTTCCTATATAATTCTCATGTATGTGAATACGAATCCATCTTCCTTTTTCTCCTTAACCAATCTTCTCATTTACGATCAACCTCTTCTGGAGTCCTTCTTGAGCGAATTCATTTCTATGGAAAAATAGAACAG------CTTGTAGAATTCATTG------ATAA------TGATTTTCAGAACATTCTATGGTTGTTCAA------GGATCCTTTCATGCATTATGTTAGATATCAAAGAAAAGCTATTTTGG------CTTCAAAAAATACGCCTCTTCTGATGAATAAATTGAAATATTACTTTGTCAATTTAGGGCAATATCATTTTTGCGTGTGGTCTCAATTAGGAAGGGTCC------AGATAAACCAATTAT------TCAAACATTCTCTCGACTTTATGGGGTATCTTTCAAGTGTGCGACTAAACCCTACAGTGGTGCGGAGTGAAATGCTAGAAAACTCATTTCT
			AATGAATAAT--GCTATGAAGAAGTTCGATACAATAGKTCCAATTATTCCTCTGATTGGATCATTGGCTAAAGCGAGATTTTGTAACGGATTAGGGCACCCCATTAGTAAGCCGACCTGGGCTGATTCATCAGATTCTTATATTATCGACCGGTTTGTGTGTATATGCAGAAATCTTTCTCATTATCACAGTGGATCCTCAAAAAAAAAGAGTTTGTATAGAATAAAATATATACTTCGACTTTCTTGTGTTAAAACTTTGGCTCGTAAACACAAAAGTACTGTACGCGCTTTTT------TGACAAGA------TTAGGTTCGGAATTTTTGGAAGAATTC------CTTACGGAGGAAGAAGAAGTTCTTT------CTTTGATCTTCCCAAGAACTT-CTTCTAC---TT----CGCGAAGGT---------TATATAGG------GCGCGGATTTGGTATTTGGATATTATTTGTATCAATGATC-TAG-----TCAATCA-----TAAA----TGA---------
		</sequence>
		<sequence>
			<taxon idref="Dipsacus"/>
			AAGTGCTGGATTCAAAGCGGGCGTTAAAGATTACAAATTGACTTATTATACTCCTGACTATGAAACCAAAGATACTGATATCTTGGCAGCATTCCGAGTAACTCCTCAACCCGGAGTTCCACCTGAAGAAGCAGGGGCCGCAGTAGCTGCCGAATCTTCAACTGGTACATGGACAACTGTGTGGACCGATGGGCTTACCAGTCTTGATCGTTACANAGGGCGATGCTACCACATCGAGCCCGTTGCTGGAGAAGAAAATCAATATATTGCTTATGTAGCTTACCCATTAGACCTTTTTGAAGAAGGTTCTGTTACTAACATGTTTACTTCTATTGTGGGTAATGTATTTGGGTTCAAAGCCCTGCGCGCTCTACGTCTGGAAGATCTGCGAATTCCTGTCGCTTATGTTAAAACTTTCCAAGGCCCGCCTCATGGCATCCAAGTTGAGAGAGATAAATTAAACAAGTATGGTCGACCCCTGTTGGGATGTACTATTAAACCAAAATTGGGGTTGTCTGCTAAAAACTATGGTAGAGCAGTTTATGAATGTCTACGTGGTGGACTTGATTTTACCAAAGATGATGAGAACGTGAACTCCCAACCATTTATGCGTTGGAGAGATCGTTTCTTATTTTGTGCCGAAGCCCTTTACAAAGCACAAGCTGAAACAGGTGAAATCAAAGGACATTACTTGAATGCTACTGCAGGTACATGTGAAG-AAATGATCAAAAGGGCTGTCTTTGCTAGAGAATTGGGAGTTCCTATCGTAATGCATGATTACTTAACAGGGGGATTCACTGCAAATACTAGTCTGGCTCATTATTGCCGAGATAATGGCCTACTTCTTCACATCCACCGCGCAATGCATGCAGTTATTGATAGACAGAAGAATCATGGTATACACTTTCGTGTACTAGCTAAAGCGTTACGTATGTCTGGTGGAGATCATATTCANNCNGNTACCGTAGTAGGTAAACTTGAAGGGGAAAGACTGATCACTTTGGGCTTTGTTGATTTACTGCGCGATGATTTTATTGAAAAAGATCGAAGTCGCGGTATTTATTTCACTCAAGATTGGGTCTCTCTACCGGGTGTTCTGCCCGTGGCTTCGGGGGGTATTCACGTTTGGCATATGCCTGCTCTGACCGAGATCTTTGGGGATGATTCTGTCCTACAGTTCGGCGGAGGAACTTTAGGACACCCTTGGGGAAATGCGCCCGGTGCTGTAGCTAATCGAGTCGCTCTAGAAGCATGTGTACAAGCTCGTAATGAGGGACGTGATCTTGCTCGTGAGGGTAATGAAATTATCCGTGCGGCTTGCAAATGGAGTCCTGAACTAGCTGCTGCTTGTGAGGTATGGAAGGAGATCAAATTTGAGTTTGAAGCAATGGATACTTTGTAA---------------------------------ATACCCTTCCTTCCACTCCCAGTTCCTATGTTAATAGGACTGGGACTTCTTCTTTT-TCCGATAGCAACAAAAAGCCTTCGTCGTATGTGGGCTTTTCAGAGTGTTTTATTGTTAAGTATCGTCATGATTTTTTCGATGAATCTGTCTATTCAGCAAATAAAGAATTGTTTTATCTATCAACATGTATGGTCTTGGATCATCAATAATGATTTTTCTTTAGAATTTGGTTACTTGATTGATCCACTTACTACTATTATGTCAATTTTAATCACTACTGTCGGAATTATGGTTCTTGTTTATAGTGATAATTATATGTCTCATGATCAAGGATATTTGAGATTTTTTGCTTATATGAGTTTTTTCAGTACTTCTATGTTGGGATTAGTTACTAGTTCTAATTTGATACAAATTTATATTTTTTGGGAATTGGTTGGAATATGCTCGTATCTATTGATAGGATTTTGGTTCACACGACCTGTTGCAGCAAATGCTTGTCAAAAAGCGTTTGTAACTAATCGTGTTGGGGATTTTGGTTTATTATTAGGAATTTTAGGTTTTTATTG
			GGTAACCGGCAGTTTCGAATTTAGAGATTTATTCGAAATATTTAATAACTTGATTTATA------ACAATGAGGTCCTTTTTTTATTTGTTACTTTGTGTGCTGTTCTATTATTTGCCGGCGCAGTTGCGAAATCGGCACAATTTCCTCTTCATATATGGTTACCCGATGCAATGGAGGGCCCTACTCCGATTTCCGCCCTTATACACGCTGCTACTATGGTAGCAGCGGGAGTTTTTCTTGTAGCTCGCCTTCTTCCTCTTTTCATACTCATACCTCCCGTAATGAATTTCATCTCGTTAATTGGGTTATTAACCGTATTTTTAGGAGCTACTTTAGCTCTTGCTCAAAAAGATATTAAGAGAGGGTTAGCCTATTCCACAATGTCTCAATTGGGGTATATGATGTTAGCTCTAGGTATGGGATCTTATCGCAGTGCTTTATTTCATTTGATTACTCACGCTTATTCGAAAGCATTATTGTTTTTAGGATCGGGATCCATTATTCATTCAATGGAAACTCTTGTTGGATATTCTCCAAATAAAAGTCAGAATATGGTTCTTAT-GGGAGGTTTAACAAAACATGTGCCGATTACCAAAACTTCTTTTTTATTAGGTACACTCTCTCTTTGTGGTATTCCACCTCTTGCTTGTTTTTGGTCCAAGGATGAAATCCTTAATGATAGTTGGTTGTATTCACCGATTTTCGCAATAATAGCTTGGTCTACAGCGGGATTAACCGCATTTTATATGTTTCGGATCTATTTACTTACTTTTGAAGGACACTTAAACGCAAATT------TTCAAAATTAC------AGTGGAAAAAAAAATACACCCTTCTATTCA------ATATCTCTATGGGG------------T---A---AAGAGGG------------TTCAAAAAGGATTAACAAAAA---TT------TTTGT------TTGTTAACCTTATTAA------CAATG------AATAATACTG------AAAGTGCTTC------TTT---------------------------TTGTTCAAAGAAGACATATCAA------CTTG------A------TGAGAATGTA---------AGAAACATGG------CACAACCCTTTATTACTATGAC------TTCTTT------TGGGAA------TAAGAA------GTCTGATTTATATCCTTATGAATCGGATAATACTATGTTATTCCCTATACTTGTATTGGTTTTCTTTACTTTGTTCATTGGATTCCTAGGAATTCC------TTTCAAT------T---TCAATGAAGAAGGAGT------AAATTTAGATATATTATCAAAATGGTTAACCCCCTATATAAACCTTTTACACCCAAATTTGAATAATTCA------ATTGATTGGTATGAATTTGCGAAAGATGCTGTTTTTTCAGTCAGTATAGCCTATTTTGGAATCCTTATAGCGTCCTTTTTATATA------AACCTGCTTATTCATCTTTGCAAAATTTGG---------ACTTAATGAATTTTTTTGT------TAAAAGAGGCTCGAATAGAATTCTT------TCAGACAAAATTATAAACGGTCTATATGTTTGGTCATATAATCGTGGTTAC-ATAGATGCTTTTTATGCAACATCTTTAACAGGAGGTATAAGAGGGTTGGCGGAATTCA-CTCATTTTTTTGATAGGCGAGTAATTGATGGAATTACGAATGGGGTTGGTATTATGAATTTCTTTGTAGGAGAGGGTATCAAATCTATTGGGGGCGGGCGTATCTCTTCTTATCTTTTCTTGTATTTATCTTATG---------------------------------------------------------------------------------------------------------------------------------------------------------------
			--------------------------------------------------------------------------------------------------------------------------------------------------------------------------------------------------------------------------------------------------------------------------------------------------------------------------------------------------------------------------------------------------------------------------------------------------------------------------------------------------------------------------------------------------------------------------------------------------------------------------------------------------------------------------------------------------------------------------------------------------------------------------------------------------------------------------GCACTTGCTCATG---------ATCATGGTTT------AAATCGAGCGCAGTTGTTG------GAAAATGT---------------AGGGTATG------ACAATAAATCTAGCTTACTCTTTGTGAAACG------------TTTAATTACTCGAAT------GTATCAAAAGAATCATTTGA------TTTTTGCTCTTAAGGAT---TCGAA---------CC------AAAATGCATT------TTTGGGGCGCAATAA------GAATTTGGATTTTCAAATGATATCAGAGGGATTTGCAGTCATTGTAGAAATTCCATTTTCTTTCCAATTACTATCTTCCTTA---------GA------------AAA------GAAA------GGGAGAGTCAAATCTCATAATT------TACGATCAATTCATTCACTATTTCCTTTTTTAGAGGACACATTTTCACATTTAAACTATATATTAGTCTAT-CTAATCCCTTACCCGGCCCATTTGCAAATTTTGATTCAAACTCTTCGCTACTGGGTAAAAGATGCCCCCTCTTTGCATTTATTACGATTCTTTCTCCACGACTATTGTCATTGGACTAGTCTTT------------------TTATTCCAA---------GGAAAGCCAG------TTCGTTTTT------TT------C------------AAAACGAAAGCAAAGATTATTCTTCTTCCTATATAATTCTCATCTATGTGAATACGAATCCATCTTCGTCTTTCTCCGTAACCAATCTTCTCATCTACAATCAACATCTTCCGGAGCTTTTCTTCAACGAATCTATTTTTATGAAAAAATAGAACAT------CTTGTAGAAGTCTTTG------CTAA------AGATTTTCAAGTCAAGTTATGGTTGTTCAA------GGATCCTTTGATGCATTATGTTAGATATCAAGGAAAGTCAATTCTTG------CTTCAAAGGAGAACTTTCTTTTGATGCATAAATGGAAAGAGTACTTTGTACGTTTCTGGCAATGTCATTTTTACCAGTGGTTTCAACCGGGAAGGATCT------ATATAAACCCATTTT------ACAAGCATTCCCTCGACTTTCTGGGCTATCTTTCAAGTGTGCGGCTAAACCCTTTAACGGTCCGCAGTCAAATGCTAGAAAATTCTTTTCT
			AATCGAGAAT--GCTGGTAAGAAGTTCGATACCATTCTTCCAATGATTCCTCTGATTGGATCATTGGTTAAAGCGAAATTTTGTAACGTATTAGGGCATCCTGTTAGTAAGGTAGTTTGGGCGGATTTCTCAGATTCCGATATTATTGACCGATTTGGGCGTATATGCAGAAAGCTTTCTCATTATCATAGCGGATCCTCACAAAAAAAAAGTTTGGATCGAATAAAGTATATACTTCGACTTTCTTGTGCTAGAACTTTAGCTCGTAAACACAAAAGTACTGTACGTGCTTTTT------TAAAAAGA------TCGGGTTCGGAATTCTTAGAAGACTTT------TTTACGGCGGAAGAACAAGTGCTTT------TCTTGACTTTCCCAAGAGCCT-CTTCGAC---TT----CGCAAAGGC---------TCTATAGA------AAGAGGATGTGGTATTTGGATATTATTTCTATCCATGATT-TGG-----CGAATCA-----TGAA----TGA---------
		</sequence>
		<sequence>
			<taxon idref="Dunnia_sinensis"/>
			-------------------------------TACAAATTAACTTATTATACTCCTGAATACGAAACCAAAGATACTGATATCTTGGCAGCATTCCGAGTAACTCCTCAACCTGGAGTTCCACCGGAAGAAGCGGGGGCCGCGGTAGCTGCCGAGTCTTCTACTGGTACATGGACAACTGTATGGACGGATGGACTTACCAGCCTTGATCGTTACAAAGGGCGATGCTACCACATCGAGCCAGTTCCTGGAGAAGAAGATCAATATATTGCTTATGTAGCTTACCCCTTAGACCTTTTTGAAGAAGGTTCTGTTACTAACATGTTTACTTCCATCGTAGGTAATGTATTTGGGTTCAAAGCCCTGCGCGCCCTACGTCTGGAAGATTTGCGAATTCCCGTTGCTTATATTAAAACCTTCCAAGGGCCGCCTCATGGCATTCAAGTCGAGAGAGATAAATTGAACAAGTATGGTCGTCCCCTGTTGGGATGTACTATTAAACCTAAATTAGGTTTATCTGCTAAAAACTACGGTAGAGCAGTTTATGAATGTCTTCGTGGTGGACTTGATTTTACCAAAGATGATGAAAACGTGAACTCCCAACCATTTATGCGTTGGAGAGATCGTTTCTTATTTTGTGCCGAAGCAATTTATAAAGCGCAGGCTGAAACAGGTGAAATCAAAGGGCATTACTTGAATGCTACTGCAGGTACATGCGAAG-AAATGATCAAAAGAGCTGTATTTGCTCGAGAATTGGGAGTTCCTATCGTAATGCATGATTACTTAACAGGGGGATTCACTGCAAATACTAGCTTGGCTCATTATTGCCGAGATAATGGCTTACTTCTTCACATTCACCGTGCAATGCATGCAGTTATTGATAGGCAGAAGAATCATGGTATGCACTTCCGCGTACTAGCTAAAGCGTTACGTATGTCTGGCGGAGATCATATTCACGCCGGGACTGTAGTAGGGAAACTTGAAGGCGAAAGGGATATCACTTTGGGCTTTGTTGATTTACTGCGTGATAATTATATTGAAAAAGATCGCTCCCGCGGTATTTATTTCACTCAAGATTGGGTCTCTCTACCAGGTGTTCTGCCCGTGGCTTCAGGAGGTATTCACGTTTGGCATATGCCTGCTCTGACGGAGATTTTTGGAGATGATTCGGTACTACAGTTCGGTGGAGGAACTTTGGGACACCCTTGGGGTANTGCGCCAGGTGCTGTAGCGAATCGAGTAGCTCTAGAAGCATGCGTAAAAGCTCGGAACGAGGGGCGTGATCTTGCTGTTGAGGGGAATGAAATTATCCGCGAGGCTAGTAAATGGAGTCCTGAACTAGCGGCTGCTTGCGAGGTATGGAAGGAAATCAGATTTAATTTTGACGCAGTGGATAAATTGGAT--------------------------GTGGATCATACCTTTGATTCCACTTTCAATTCCTATATTAATAGGGGTGGGACTTCTTCTTTT-TCCAACGGCAACAAAAAATCTTCGTCGTATGTGGTCTTTTCAGAGTGTTTTATTGTTAAGTATAGTCATGATTTTTTCAATCAATCTATCTATTCAGCAAATAAATAGAAATTCTATCTATCAATATGTCTGGTCTTGGGTCATTATTAATGATTTTTCTTTAGAATTCGGCTATTTGATCGATCCACTTACTTCTATTATGTCAATATTAATCACTACTGTTGGAATTATGGTTCTTATTTATAGTGATAATTATATGGCTCATAATCAAGCGTATTTGAGATTTTTTGCTTATATGAGTTTTTTCAGTACTTCCATGTTAGGATTAGTTACTAGTTCTAATTTGATACAAATTTATATTTTTTGGGAATTGGTTGGGGTGTGTTCCTATCTATTAATAGGATTTTGGTTTACACGACCTCTTGCAGCAAATGCTTGCCAAAAAGCTTTTGTAACTAATCGTATAGGGGATTTTGGTTTATTATTAGGAATTTTGGGTTTTTTTTG
			GATAACGGGTAGTTTCGAATTTCGGGATTTATTCGAAATATTCGATAACTCGATTGTGG------ATAACAAAGTTAATTTTTTATTTGTTACTTTGTGTGCTGTTCTATTATTTTCCGGTGCCGTTGCTAAATCTGCACAATTTCCCCTTCATGTATGGTTACCCGATGCCATGGAGGGGCCCACTCCTATTTCCGCTCTTATACATGCTGCTACCATGGTAGCAGCGGGAATTTTTCTTGTAGCCCGGCTTATTCCTCTTTTCATAGTTATACCTTACATAATGAATTTCATTTCGTTAGTAGGAATAATAACAGTATTGTTAGGAGCTACTTTAGCTCTTGCTCAAAAAGACATTAAGAGAGGTTTAGCCTATTCCACAATGTCTCAATTGGGTTATATGATGCTAGCTCTGGGTATGGGGTCTTATCGAAGTGCTTTATTTCATTTGATTACTCATGCCTATTCCAAAGCCTTATTATTTTTAGGATCCGGATCCATTATTCACTCAATGGAAACAGTTGTTGGGTATTCTCCCCATAAAAGTCAAAATATGGCTCTTAT-GGGAGGTTTAACAAAACATGTACCAATTACTAAAAGCACTTTTTTAGTAGGTACACTTTCTCTTTGTGGTATTCCACCGTTGGCTTGTTTTTGGTCCAAAGATGAAATTCTTACTGATAGTTGGTTATATTCACCCAGTTTTGCAATAATAGCTTGGCTTACCGCGGGATTAACCGCATTTTATATGTTTCGTATCTATTTACTTACTTTTGAAGGGCATTTAGGTGTTCAGG------TTCAAAATTAC------ATTAGTAAACAAAAAATACCCTTCTATTCA------CTATCTTTATGGGG------------T---A---AAGGAGT------------TTCTAAAAAAATTAACAAAAA---TACAAATTTTAGT------TTATTAAC---------------AATG------ACTAATAAGG------AACGTTTTTA------TTT---------------------------TTTGAAAAAAAAGATATATCCAATTGATATTG------A------TGGTCGTGCT---------AGAAATGTGA------CACGCCACTTTATTACTATTGT------TTCTTT------TGAGAA------TGAAAA------ATTGTATTCCTATCCTTATGAATCGGATAATACTATGTTATTTCCTCTACTTGTGTTGTGTCTATTTACTTTGTTCGTTGGGGCTATAGGAATTCC------TTTAAGT------C---------AAGAAGGAGT------GGATTTAGATATATTATCTAAATGGCTAACTCCGTCTATAAATCTTTTGCCTCAAAAATTGAATAATTCG------ATGGATTGGTACGAATTTTTCAAAGATGCTATTTTTTCAGTCAGTATAGCTTCTTTAGGAATATTTATAGCGGCCTTTTTATATA------AATCGTCCTATTCCTCTTTACTAAATTTGG---------ATTTAATTAATTCAGTTCTTAAAATGAAAAGCGGTCCTAAGAGACTCCTT------TGGGACAAAATTCTAAATGCCATATATAATTGGTCATATAATCGTGCTTAT-ATAGATTCCTTTTATACAATGTCTTTAACTGGAGGAATAAGAAAATCCGCTGAATTGA-TTCATTTTTTTGATCGACGGGTAATTGATGGAATTACGAATGAGTTTGGTGTTATTACTTTATTTGTAGGAGAAGCTATCAAATATTTAG--------------------------------------------------------------------------------GTGCGACTAGGATCTTTTACACATTTAGATGAAGCAAGGTATTCGTCCATACCATCGGTAAGGT-----TTGGAAGATCCCGACTGATCTTAAAAAGGAATGAAT--GGAAAAAATAGCATGTC
			GGGTTGACGGAGAG---------TGTTTCATTCTTTCCGGATCAGTACAAAACA-AAAACCAGG-TTTGAATTCTTGGA-ACGGAAGAA---AAT--AA----AGTTGGGTTGAATGAATAAATGGATAGGGCCTCGCGGCTTCAA-------TTAATTGTAGGAAGAGGCAAAGCAACGAGCTTATCTTTTTAATTTG----AATTATTTCCTGATCTAATTAGACGTTAAAAATACATTAGTGCCTAATGCAGGAGGGGTTTTT-ACC-CATGAGTGGATTCACGGTTTTTTGAATTAATCCTAACTATTCTAATTCTCCATTAT-------GAAACGGAGATATGTGTGTAAAAGAAGCAGTATATTGAT----AAAAAGAAGTTTTTCCGAACTCAAAAGAGCGATTCGGTTG-AAAAAAT-----AAAAGATTTCTAATCATCTTGCTAT-CCCA-------AACATAGAC----------TAAAAATG------GAAAAGGCAAGGATAGAGAATCTGTTGAT------AAGTTTCTACCCG-CCTCCAAGGTA-TCTATTCTTACTAGAATACTTTGTTTTTGACTGTATCGCACTATGTATCATTTGAAAATTCCAAAATCTTCTAC-----CTT------TGTTTCAAATAGAATA---------------------TTAAATGGAGGAAATCCAAAGAT------ATTTACAGCTTGATAGATCT------C-----AACAGCCCGGCTTTCTATATCCACTTATCTTTCAGGAGTATATTTACGGACTTGCTCATG---------ATTATAGTTT------AAACCGATCTCGTTTGTTG------GAAAAGCC---------------AGGTTATG------ATAATAAATACAGTTTCATACTTGTGAAACG------------CTTAATTACTCGAAT------GTATCGACAAAATCATTTTA------TTATTTTTGCTAATGAT---TCTAA---------TA------AAAATCTATT------TTTTGGTCGCAACAA------GAATTTCTACCCTCAAACGATATCCGAAGGATTTGCATTTATTGTGGAAATTCCATTTGATATACGATTAATATCTTCTCAA---------GA------------AGG------GAAA------AGAATATTAAAATCTCATAATT------TACGATCAATTCATTCACTATTTACTTTCTTAGAGAACAATTTTTTCCATTTTAATTCTGTATTAG-ATATACTAATACCCCGCGCCGTCCATCTGGAAATTATGGTTCAAACCCTTCGTTATTGGGTAAAAGATGCCTCCGTCTTGCATTTATTACGATTATTTTTCCACGAGTATTGGAGTTGGAGTACGCTTA------------------GTGTTACAA---------AGAAACCCCA------TTTTGATTT------TT---CACC------------AAAAAGAAATCAAAGATTTTTTTTCTTATTATATAATTCTCATGCATATGAATACGAATCCATTTTGGACTTTCTGCATAACGAATCTTCTCATTTGCGATCAACATCTTTTGTATTCTTTCTTGAACGACTCTATTTTTATGGAAAAAAAGAACGG------CTTGTAGAAGTCGTTG------CTAA------GGATTTTCGGGTTAGTTTATGGCTGTTCAC------AGACCCTTTCATACATTATGTTAGGTATCAAGGAAAATCCATTTTGG------TTTCAAAGGGTACACCTCTTTTGATGAATAAATGGAAATCTTATCTTGTCAATTTTTGGCAATATCACTTTGATCTGTGGTTTCACTCGGGAAGGGTTT------ATATAAATCAATTTC------CCAACCATTCACTTGACTTTATGGGTTATC-------------------------------------------------------------
			--------------------------------------------------------------------------------------------------------------------------------------------------------------------------------------------------------------------------------------------------------------------------------------------------------------------------------------------------------------------------------------------------------------------------------------------------------------------------------------------------------------------------------------------------
		</sequence>
		<sequence>
			<taxon idref="Emmenopterys_henryi"/>
			AAGTGTTGGATTCAAAGCTGGTGTTAAAGAGTACAAATTGACTTATTATACTCCTGAATACGAAACCAAAGATACTGATATCTTGGCAGCATTCCGAGTAACTCCTCAACCGGGAGTTCCACCCGAAGAAGCAGGGGCCGCGGTAGCTGCCGAATCTTCTACTGGTACATGGACAACTGTGTGGACCGATGGGCTTACCAGCCTTGATCGTTACAAAGGGCGATGCTACCACATCGAGCCAGTTCCTGGAGAAGAAGATCAATTTATTGCTTATGTAGCTTACCCTTTAGACCTTTTTGAAGAAGGTTCTGTTACTAACATGTTTACTTCCATTGTAGGTAATGTATTTGGGTTCAAAGCCCTGCNCGCTCTACGTCTGGAAGATTTGCGAATCCCTCCTGCTTATATTAAAACCTTCCAAGGCCCGCCTCATGGCATCCAAGTTGAGAGAGATAAATTGAACAAGTATGGTCGTCCCCTGTTGGGATGTACTATTAAACCTAAATTAGGTTTATCTGCTAAAAACTACGGTAGAGCTGTTTATGAATGTCTTCGCGGTGGACTTGATTTTACCAAAGATGATGAAAACGTGAACTCCCAACCATTTATGCGTTGGAGAGATCGTTTCTTATTTTGTGCTGAAGCACTTTATAAAGCACAGGCGGAAACAGGTGAAATCAAAGGGCATTACTTGAATGCTACTGCAGGTACATGCGAAG-AAATGATCAAACGAGCTGTATTTGCTAGAGAATTGGGAGTTCCTATCGTAATGCATGATTACTTAACAGGGGGATTCACTGCAAATACTAGCTTGGCTCATTATTGCCGAGATAATGGCCTACTTCTTCACATCCACCGCGCAATGCATGCGGTTATTGATAGACAGAAGAATCATGGTATTCACTTCCGCGTACTAGCTAAAGCGTTACGTATGTCTGGTGGAGATCATATTCACTCTGGTACCGTAGTAGGGAAACTTGAAGGGGAAAGAGATATCACTTTGGGCTTTGTTGATTTACTGCGTGATGATTTTATTGAAAAAGATCGAAGTCGCGGTATTTATTTCACTCAAGATTGGGTCTCTCTACCAGGTGTTCTGCCCGTGGCTTCAGGAGGTATTCACGTTTGGCATATGCCTGCTCTGACCGAGATCTTTGGGGATGATTCTGTACTACAGTTCGGTGGAGGAACTTTAGGACACCCTTGGGGTAATGCGCCAGGTGCTGTAGGTAATCGAGTAGCTCTAGAAGCGTGTGTAAAAGCTCGTAATGAAGGGCGCGATCTTGCTGCTGAGGGTAATGAAATTGTCCGTGAGGCTAGTAAATGGAGTCCTGAACTAGCTGCTGCTTGTGAGGTATGGAAGGAGATCACATTTAATTTTAAAGCAGTGGATACTTTGGAT---ATGCAACAAACATATCAATACGGGTGGATGATCCCTTTCATTCCACTTCCAATTCCTATATTAATAGGGTTAGGACTTCTTCTTTT-TCCAACGGCAACAAAAAATCTTCGTCGTATGTGGTCTTTTCAGAGTGTTTTATTGTTAAGTATAGTCATGATTTTTTCAATCAATCTGTCTATTCAGCAAATAAATAGCAATTCGATCTATCAATATGTATGGTCTTGGATCATTAATAATGATTTTTCTTTAGAATTCGGCTATTTGATCGATCCACTTACTTCCATTATGTCAATATTAATTACTACCGTTGGAATTATGGTTCTTATCTATAGTGATAATTATATGGCTCATGATCAAGCATATTTGAGATTTTTTGCTTATATGAGTTTTTTCACTACTTCCATGTTAGGATTAGTTACTAGTTCTAATTTGATACAAATTTATATTTTTTGGGAATTGGTTGGGATGTGTTCTTATCTATTAATAGGATTTTGGTTTACACGACCTCTTGCGGCAAATGCTTGTCAAAAAGCTTTTGTGACTAATCGTATAGGGGATTTTGGTTTATTATTAGGAATTTTGGGTTTTTATTG
			GATAACGGGCAGTTTTGAATTTCGTGATTTATTCGAAATATTCAATAACTTGATTTATA------ATAATGAAGTCAATTTTTTATTTGTTACTTTGTGTGCTGGTCTAGTATTTTCCGGTGCCCTTGCTAAATCTGCACAATTTCCCCTTCATGTATGGTTACCTGATGCCATGGAAGGGCCCACTCCTATTTCCGCTCTTATACACGCTGCTACTATGGTAGCAGCGGGAATTTTTCTTGTAGCTCGGCTTCTTCCTCTTTTCATAGTTATACCTTCCATAATGTATTTTATTTCGTTGATAGGAATAATAACAATATTATTAGGAGCTACTTTAGCTCTTGCTCAAAAAGACATTAAGAGAGGTTTAGCCTATTCCACAATGTCTCAATTGGGTTATATGATGCTAGCTCTAGGTATGGGGTCTTATCGAAGTGCTTTATTTCATTTGATTACTCATGCCTATTCCAAAGCATTATTATTTTTAGGATCTGGATCCGTTATTCATTCAATGGAAACAATTGTTGGATATTCTCCCTATAAAAGTCAGAATATGGTTCTTAT-GGGAGGTTTAACAAAACATGTACCAATTACCAAAAACACTTTTTTATTAGGTACACTTTCTCTTTGTGGTATTCCACCCTTGGCTTGTTTTTGGTCCAAAGATGAAATTCTTAATGATAGTTGGTTGTATTCAACGATTTTCGCAATAATAGCGTGGGCTACCGCGGGATTGACCGCATTTTATATGTTTCGGATCTATTTACTTACTTTTGAGGGGCATTTAAGTGTTCATT------TTCAAAATTAC------GTTGGTAAACAAAAAGTCCCCTTCTATTCA------ATATCTCTATGGGG------------T---A---AGGGAGC------------TTCNAAAAGAATTAACAAAAA---TT------TGCGT------TTAGTAAC---------------AACG------AATAATAATG------AAAGTTCTTC------GTT---------------------------TTTGAAAAAAAAGACATATACA------ATTG------A------TGATAATGTT---------CGAAATGTGA------CACGACCCTTTATTACTATTGC------TCATTT------TGAGAA------TAAAAA------GTTTTATTCCTATCCTTATGAATCAGACAATACTATGCTATTCCCTTTACTTGTATTGGGTTTATTTACTTTGTTCGTTGGATCTATAGGAATTCC------TTTCAAT------C---------AAGAAGGGTT------AGATTTAGATATATTATCCAAATGGTTAACTCCATCTATAAACCTTTTGCACCAAAAGTTGAATAATTCG------ATGGATTGGTACGAATTTTTGAAAGATGCAGTTTTTTCCGTCAGTATAGCTTATTTAGGAATATTTATAGCGTCCTTTTTATATA------AACCCTCCTATTCCTCTTTACGAAATTTTG---------ATTTAATTAATTCAATTCT------TAAAAGAGGTCCTAAGAGAACTCTT------TGGGACAAAATTCTAAATGGCGTATATAATTGGTCATATAATCGTGCTTAC-ATAGATTCTTTTTATACAACATCCTTAACTCGAGGAATAAGAGGATTGGCTGAATTAA-CTCATTTTTTTGATCGACGGGTAATTGATGGAATTACGAATGGGGTTGGTGTTATTAATTTCTTTATAGGAGAAGCTGTCAAATACATAGGTGGCGGGCGTATCTCTTCTTATGTTTTCTTCTATTTATCTTATGTATCTATTTTTTT----------------------GTGCGGCTAGGATCTTTTACACATTTAGATGAAGCAAGGGATTCATCCATACCATCGGTAAAGT-----TTGGAAGACCACGACTGATCCTGAAAGGGAATGAAT--GGAAAAAATAGCATGTC
			GGATTGAGGGAGAGTTCTGAGAATGTTTCATTTTTACCGGATCAGGACAAAACA-AAAACCTGG-TTCGAATTCTTGGA-ACGGAAGAA---AAG--AA----AGTTGGGTTGAATGAATAAATGGATAGGGTTCCGTGGCTTCAA-------TTAATTATAGGGAAAGACAAAGCAGCGAGCTTCTGTTCTGAATTTG---GAATTTTTTCCTGATCTAATTAGACGTTAAAAATATATTAGTGCCCAATGCAGGAAGGCTTTCTCCCC-CACGAGTGGATTCTCCA-TTTTTCAACGAATCCTAACTATTCTAATTCTCCATTAT-------GAAACGGAGATGTGTGTGTAGAAGAAGCAGTATATTGAT----AAAGAAAGTTTTTTCCGAAATCAAAAGAGCGATTAGGTTG-AAAAAAT-----AAAAGATTTCTAACCATCTTGTTAT-CCTAT------AACATAGAC----------TAAAAATG-----GAAAAAAGAGAGGATAGAGAATCTGTTTATGTTTATAAGTTTACCCCCGCCT-CCGAGGTA-TCTATTCTTACTAGAATACTTTG-TTTTGACTGTATCGCACTATGTATCATTTGATAACCCCCTAATCTTCTAC-----CCT------TGGTTCAAATC------TA----ATAT-----------CAAATGGAGGAAATCCAAAGAT------ATTTACAGCTTGATAGATCTCAACAAC-----AACAACACGGCTTTCTATTTCCACTTATCTTTCAGGAGTCTATTTATGCACTTGCTCATG---------ATCATCGTTT------AAACCGATCGATTTTGTTG------GAAAATCC---------------AGGTTATG------ACAATAAATCCAGTTTCCTAATTGTGAAACG------------TTTAATTACTCGAAT------GTATCAACAAAATCATTTTA------TTATTTTTGCTAATGAT---TCTAA---------TC------AAAATCTATT------TTTTGGTCACAACAA------GAATTTATATTCTCAAATGATATCAGAAGGATTTGCATTTATTGTGGAAATTCCATTTTATATACGATTAATGTCTTCTCAA---------GG------------GGG------GAAG------GGGATATTTAAATATCATAATT------TACAATCAATTCATTCACTATTTCCTTTCTTAGAGAACAATTTTTCACATTTAAATTCTGTGTTAG-ATATACTAATACCCCACCCCGTCCATCTGGAAATCTTGGTTCAAAATCTTCGTTATTGGGTAAAAGACGCTCCTTACTTGCATTTATTACGATTCTTTTTCCACGAATATTGGAATTGGAATACTCTTA------------------TTGATACAA---------AGAAACCCAG------TTTTGATTT------TT---CACC------------AAAAAGAAATCAAAAATTATTCTTCTTCTTATATAATTCTCATGTATGTGAATACGAATCCATTTTCGTCTTTCTCCGTAACCAATCTTCTCATTTGCGATCAACATCTTTTGGAGTCTTTCTTGACCGAATAGTTTTCTATGGAAAAATAGAACGT------CTTGTAGAAGTCTTTG------CTAA------GGATTTTCAGGCCAGTCTATGGTTGTTCAA------AGATCCTTTCATGCATTATGTTAGGTATCAAGGAAAATCCATTCTGG------TTTCAAATGGGACGCCCCTTTTGATGAATAAATGGAAATCTTACCTTGTCAATTTTTGGCAATGTCATTTTGACCTGTGGTTTCACCCGGGAAGGGTCT------ATATAAATCAATTAC------CCAATCATTCCCTTAACTTTATGGGCTATCTTTCAAGTGTGCGACTAAACCATTCAATGGTACGGAGTCAAATGCTAGAAAATGCATTTCT
			AATCAATAAT--GCTATTAAGAAATTTGATACCCTTGTTCCAATTATTCTTCTTATTGGATCATTGGCTAAAGCGAAATTTTGTAACTTATTAGGACATCCCATTAGTAAGCCGATTTGGACCAATTTGTCAGATTCTGATATTATTGACCGATTTGGGCATATATGCAGAAACCTTTCTCATTATCATAGTGGATCTTCCAAAAAAAAGAGTTTGTATCGAATAAAGTATATACTTCGAATTTCTTGTGCTAAAACTTTGGCTCGGAAACACAAAAGTACTGTGCGTGTTTTTT------TGAAAGGA------TTAGGCTCGGAATTTTTGGAACAATTC------TTCACGTCGGAAGAAGAAGTTATTT------CTTTGACCTTCTCAAGAACTT-CTTCTAC---TT----TTCGGGGGG---------TATATAGA------AATCCAATTTGGTATTTGGATATTATTTATATCAATGATC-TGA-----CCAATTA-----TCAA----TGA---------
		</sequence>
		<sequence>
			<taxon idref="Eremosyne"/>
			AAGTGCTGGATTCAAAGCTGGTGTTAAAGATTACRRATTGACTTATTATACTCCTGACTATGAAACCAAAGATACTGATATCTTGGCAGCATTCCGAGTAACTCCCCAACCTGGAGTTCCGCCTGAAGAAGCAGGGGCCGCRGTAGCTGCCGAATCTTCTACTGGGACGTGGACAACTGTGTGGACCGATGGACTTACCAGCCTTGATCGTTACAAAGGGCGATGCTACCACATCGAGCCCGTTGCTGGAGAAGAAAATCAATATATTGCTTATGTAGCTTACCCATTAGACCTTTTTGAAGAAGGTTCTGTTACTAACATGTTTACTTCCATCGTGGGGAATGTATTTGGGTTCAAAGCCCTGCGCGCTCTGCGTCTGGAAGATCTGCGAATCCCTGTTGCTTATGTTAAAACTTTCCAAGGCCCGCCTCACGGCATCCAGGTTGAAAGAGATAAATTGAACAAGTATGGTCGTCCGCTGTTGGGATGTACTATTAAACCTAAATTGGGGTTATCTGCTAAAAACTACGGTAGAGCGGTTTATGAATGTCTTCGTGGGGGACTTGATTTTACCAAAGATGATGAAAACGTTAACTCCCAACCGTTTATGCGTTGGAGAGACTGTTTCTTATTTTGTGCCGAAGCTATTTATAAAGCGCAGGCNGAAACTGGTGAAATAAAAGGGCATTATTTGAATGCTACTGCGGGTACGTGCGAAG-AAATGCTCAAAAGGGCTATATTTGCCAGAGAATTGGGAGTTCCTATCGTAATGCATGACTACTTAACGGGTGGATTCACTGCAAATACCAGCTTGGCTCATTATTGCCGAGATAATGGCCTACTTCTTCACATCCACCGCGCAATGCATGCAGTTATTGATAGACAGAAGAATCATGGTATACACTTTCGGGTACTAGCCAAAGCGTTACGTATGTCTGGCGGAGATCATATCCACTCTGGTACCGTAGTCGGTAAACTTGAGGGAGAAAGGGAGATTACTTTGGGATTTGTTGATTTACTGCGTGATGATTTTATTGAAAAAGACCGAAGTCGCGGTATTTATTTCACTCAAGATTGGGTTTCTCTACCCGGTGTTTTACCCGTGGCTTCAGGGGGTATTCACGTTTGGCATATGCSSGCTCTGACTGAGATCTTTGGGGATGATTCCGTGCTACAGTTCGGTGGAGGAACTTTAGGACACCCTTGGGGAAATGCACCCGGTGCCGTAGCGAATCGAGTCGCCCTAGAGGCATGTGTACAAGCCCGTAATGAGGGACGCGATCTTGCTAGTGAGGGTAATGAAATTATTCGCGAGGCTTGCAAATGGAGCCCTGAGCTTGCTGCTGCTTGTGAGGTATGGAAGGAAATCAAATTTGAATTTGAAGCAATGGATACTTTGGAT----------------------------------------------------------------------GGGTGGGACTTCTTCTTTT-TCCCACCGCGACAAAGAATATTCGTCGTGTGTGGGCTTTTCAGAGTGTTTTATTGTTAAGTATAGTCATGATTTTTTCGATCAATCTGTCTATTCACCAAATAAATAGCAGTTTTATTTATCAATATGTATGGTCTTGGATCATCAATAATGACTTTTCTATCGAATTCGGTTACTTGATCGATCCACTTACTTCTATTATGTCAATATTAATCACTACGGTTGGAATTATGGTTCTTATTTATAGTGATAATTATATGTCTCATGATCGAGGATATTTGAGATTTTTTGCTTATATGAGTTTTTTTAGTGCTTCGATGTTGGGGTTAGTTACTAGTTCTAATTTGATACAAATTTATATTTTTTGGGAATTAGTTGGAATGTGTTCCTATCTATTAATAGGGTTTTGGTTTACACGGCCTCTTGCAGCAAATGCTTGTCAAAAAGCATTTGTAACGAATCGTGTCGGCGATTTTGGTTTATTATTAGGAATTTTAGGTTTTTATTG
			GATAACGGGTAGTTTTGAATTTCGGGATTTATTCGAACTACTCAATAACTTGATTTCTC------GCGATGAAGTAAATTTTTTATTTGTTACTTTGTGTGCTGTTTTATTATTTACCGGTGCAGTTGCTAAATCTGCACAATTCCCACTTCATGTATGGTTACCTGATGCCATGGAGGGTCCTACTCCTATTTCGGCTCTTATACACGCCGCTACTATGGTTGCAGCAGGGATTTTTCTTGTAGCGCGTCTCCTTCCACTTTTCATAGTCATACCTCATATAATGAATTTCATCTCTTTCATAGGCACAATAACAGTATTATTAGGGGCTACTTTAGCACTTGCCCAAAAAGACATTAAGAGGGGTTTAGCTTATTCTACAATGTCTCAATTGGGGTATATGATGTTAGCTTTAGGCATGGGTTCTTATCGAAATGCCCTATTTCATTTGATTACTCATGCTTATTCTAAAGCATTATTGTTTTTGGGATCTGGATCCGTTATTCATTCAATGGAAACTTTTGTTGGATATTCGCCAAATAAAAGTCAAAATATGGTTCTTAT-GGGGGGTTTAACAAAACATGTGCCAATTACCAAAACCGCTTTTTTATTAGGTACACTTTCTCTTTGTGGTATTCCGCCCCTTGCTTGTTTTTGGTCGAAAGACGAAATTCTTAATGATAGCTGGTTGTATTCGCCCACTTTAGCAATAATAGCTTGGTCTACAGCGGGATTAACCGCATTTTATATGTTTCGGATCTATTTACTAACTTTTGAAGGGCATTTAAACGTTCATT------TTAAAAACTAT------AGTGGTAAAAAAAACACCCCCTTCTATTCA------ATATCTCTATGGGG------------T---A---AACAAGGATCGAATTCAAATTCAAAAAGGATTAATCAAAA---TT------TTAGT------TTATTAACTTTATTAA------GAATG------AATAAAAAGG------AAAGTACTTCTTTTTTTTC---------------------------TTTTTCACAGAACACATATCAA------ATTT------A------TCAGAATGTA---------AGAAAAATGC------TACAACCCTTTATTACTATTAT------ACATTT------GGACAA------TAAGAA------GTCTTATCGGTATCCTTATGAATCGGATAATACTATGTTATTTCCCATACTTATATTGGCTGTCTTTACTTTGTTTATCGGATTTCTAGGAATTCC------CTTTAAC------C---------AAGATGGAGT------AGATTTTGATATATTATCAATATGGTTAACTCCATATATAAATCCTTTACATGCACATTCAAATAATTCA------ACGGATTGGTATGAATTTGCCAAAGGCGCGGGTTTTTCGGTCAGTATAGCCTATTTTGGAATATTTTTAGCATCGTTTTGTTATA------AACCCATTTATTCATCTTTACAAAATTTGT---------ACTTAACAAATCCCTTCAT------TAAAATACGTCCTAAGAGACTTATT------TTAGATAAAATAAAAAATCCTCTATATGCTTGGTCCGATAATCGTGGTTAC-ATAGATTCTTTTTATGAAACCTATTTCACTCAGGCGATAAGGGGAGTGGTCGAATTAA-CTCATTTTTTTGATAGACGGATAATTGATGGAATTATTAACATGGTTGGCGTTATAAGTTTCTTTACAGGAGAGGGTATAAAATCATTCGGGGGCGGCCGCATCTCTTCTTATCTTTTCGTGTATTTATCTTCTGTATTAATCTTGTTATTA----------------------------------------------------------------------------------------------------------------------------------------------
			------------------------------------------------------------------------------------------------------------------------------------------------------------------------------------------------------------------------------------------------------------------------------------------------------------------------------------------------------------------------------------------------------------------------------------------------------------------------------------------------------------------------------------------------------------------------------------------------------------------------------------------------------------------------------------------------------------------------------------------------------------------------------------------------------------------ATATTTATGCGCTTGCCCACG---------ATCATGGTTT------AAATAGACCTATTTTGCTA------GAAAATTC---------------AGACTATG------ACAATAAATCCAGCTTACTAATTGTAAAACG------------TTTAATTACTCGAAT------GTCTCAACAGAATCATTTTG------TTCTTTCTGATAATGAT---TCTAA---------CC------AAAATCCACT------TTTGGGGCACAACAA------AAATTTGTATTATCAAATGATATCAGAGGGATTTTCAGTCATTTTGGAAATTCCTTTTTCTCTAAGATTAATATCTTCCCTA---------GA------------AAG------GAAA------AGGGGAGTAAAATCTCATAATT------TACAATCAATTCATTCTCTATTTCCCTTTTTTGAGGACAAATTTTCACATTTTAATTCTGTATTAG-ATCTATTAATACCCTATCCGGTCCATCTGGAAATTTTGGTTCAAACTCTTCGTTACTGGGTCAAAGATGCTTCTGTTTTGCATTTATTACGATTATTTCTTTACGAGTACCATAATTTGAATAGACTTC------------------ATACTCCAA---------AGAGAGACAG------TTCTTCTTT------TT------T------------AAAAAGAAATCAAAGATTCTTCTTTTTTTTATATAATTCCCATGTATGTGAATACGAATCTATCTTCATCTTTCTACGTAATCAATCTTCTCATTTACGATTAACATCTTTCGGAGACCTCCTTGAACGAATATATTTCTATGGAAAAGTAGAACAT------CTTGTAGAAGTATTTG------CTAAGCCTTTGGCTTTGCGGACCAATCTATGGTTGTTCAA------GGATCCTTTCATGCATTATATTAGGTATCAAGGAAAATCCATTGTCG------TCGCAAATGGTACGTCTCTTTTGATGAAAAAATGGAAATATTTCTTTGTCAATTTCTGGGAATGTCATTTTTATCTATGGTCTAAACCAGAAAGGATCT------ATCTAAACCCATTAT------CAAAACATTCCCTCGAATTTTTGGGCTATCTTTCAAGTGTGTGTATAAACCCCGCAACGGTACGTAGTCAAATGTTCGAAAATACATTCCT
			AATCGAACAT--GCTGTTAAGAAATTCAATACTATTGTTCCAGTTATTCCTTTGATTGGATCATTGGCTAAAGCGAAATTTTGTAACATATCGGGTCATCCTATTAGTAAGTCGGGTTGGACCGATTTATCGGATTTTGATATTATTGGCCGATTTGGGCGTATATGCAGAAATCTTTCTCATTACCATAGCGGGTCTTCCCCCAAAAAGAGTTTGTATCGAATAAAGTATATACTTCGACTTTCTTGTGCTAGAACTTTAGCTCGTAAACACAAAAGTACTGTACGCACTTTTT------TGAAAAGA------TTGGGATCAGAATTATTAGAAGAATTT------TTTGTGGCGGAAGAAGAGGTTCTTTCGGTAACTTTTCCTTTTCCAAGAGCTT-CTTCTAT---TT----CGTCGAGGT---------TGTATATA------AAGCGGATTTGGTATTTGGATATTATTTGTGTTAATGATT-TGA-----CGAATCA-----TGAA----TGA---------
		</sequence>
		<sequence>
			<taxon idref="Escallonia"/>
			----GTTGGATTCAAAGCTGGTGTTAAAGATTACAAATTGACTTATTATACTCCTGACTATGAAACCAAAGAGACTGATATCTTGGCAGCATTCCGAGTAACTCCTCAACCTGGAGTTCCACCTGAAGAAGCAGGGGCCGCGGTAGCTGCCGAATCTTCTACTGGTACATGGACAACTGTGTGGACCGATGGACTTACCAGCCTTGATCGTTACAAAGGGCGATGCTACCAGATCGAGCCCGTTGCTGGAGAAGAAAATCAATATATTGCTTATGTAGCTTACCCGTTAGACCTTTTTGAAGAAGGTTCTGTTACTAACATGTTTACTTCCATTGTAGGTAATGTATTTGGGTTCAAAGCCCTGCGCGCTCTACGTCTGGAAGATCTGCGAATCCCTGTTGCTTATGTTAAAACTTTCCAAGGCCCGCCTCACGGCATCCAAGTTGAGAGAGATAAATTGAACAAGTATGGTCGTCCCCTGTTGGGATGTACTATTAAACCTAAATTGGGGTTATCTGCCAAAAACTACGGTAGAGCAGTTTATGAATGTCTTCGCGGTGGACTTGATTTTACCAAAGATGATGAGAACGTGAACTCCCAACCATTTATGCGTTGGAGAGATCGTTTCTTATTTTGTGCGGAAGCAATTTATAAAGCACAGGCTGAAACAGGTGAAATCAAAGGGCATTACTTGAATGCTACTGCGGGTACATGCGAAG-AAATGATAAAAAGGGCGGTATTTGCCAGAGAATTGGGAGTTCCTATTGTAATGCATGACTACTTAACGGGGGGATTCACTGCAAATACTAGCTTGGCTCATTATTGCCGAGATAATGGCCTACTTCTTCACATCCACCGTGCAATGCATGCAGTTATTGATAGACAGAAGAATCACGGTATACACTTTCGTGTACTAGCTAAAGCGTTACGTATGTCTGGGGGAGATCATATTCACTCCGGTACCGTAGTAGGTAAACTTGAAGGGGAAAGAGAGATCACTTTGGGCTTTGTTGATTTACTGCGTGATGATTTTATTGAAAAAGATCGCAGTCGCGGTATTTATTTCACCCAAGATTGGGTCTCTCTACCCGGTGTTCTGCCTGTGGCTTCGGGGGGTATTCACGTTTGGCATATGCCTGCTCTGACCGAGATCTTTGGGGATGATTCCGTACTGCAGTTCGGTGGAGGAACTTTAGGACACCCTTGGGGAAATGCACCCGGTGCCGTAGCTAATCGAGTCGCTCTAGAAGCATGTGTACAAGCTCGTAATGAGGGACGTGATCTGGCTCGTGAGGGTAATGAAATTATCCGTGAGGCTTGCAAATGGAGTCCTGAACTAGCTGCTGCTTGTGAGGTATGGAAGGAAATCAAATTTGAATTTGAAGCAATGGATACTTTGTAA-----------------------------------------------------AGTCCCNATGTTAATAGGGGTGGNACTTCTTCTTTT-TCCGACGGCAACAAAAAATCTTCGTCGTATGTGGGCTTTTCAGAGTGTTTTATTGTTAAGTATAGTCATGATTTTTTCAATCAATCTGTCTATTCAGCAAATAAATAGCAGTTCTATCTATCAATATCTATGGTCTTGGATCATCAATAATGATTTTTNTTTAGAATTCGGATACTTGATCGATCCACTTACTTCTATTATGTCAATATTAATCACTACTGTTGGAATTCTGGTTCTTATTTATAGTGATAATTATATGTCTCATGATCAAGGATATTTGAGATTTTTTNCTTATATGAGNTTTTTCAGTACTTCTATGTTGGGATTAGTTACTAGTTCTAATTTAATACAAATTTATATTTTTTNGGAATTGGTTGGAATGTGTTCATATCTATTAATAGGGTTTTGGTTCACACGGCCCGTTGCGGCAAATGCTTGTCAAAAAGCGTTTGTAACTAATCGTGTCGGGGATTTTGGTTTATTATTAGGAATTTTGGGTTTTTATTG
			GATAACAGGAAGTTTCGAATTTCGGGATTTATTCGAAATATTCAATAACTTGATTTACA------ATAATCAGGTAAATTTTTTATTTGTTACTCTGTGTGCTGTTCTATTATTTGCTGGTGCAGTTGCTAAATCTGCACAATTCCCCCTTCATGTATGGTTACCTGATGCTATGGAGGGGCCTACTCCTATTTCGGCTCTTATACACGCTGCTACTATGGTAGCAGNGGNAATTTTTCTTGTAGCTAGGCTTCTTCCGCTTTTNATAGTCATACCTCACATAATGAATTTCATCTCTTTGATAGGGACAATAACAGTATTATTAGGGGCTACTTTAGCTCTTGCTCAAAAAGACATTAAGAGAGGTTTAGCCTATTCTACAATGTCTCAATTGGGTTATATNATGTTAGCTNTAGGTATGGGGTCTTATCGAAGTGCTTTATTTCATTTGATTACCCATGCTTATTCAAAAGCTTTATTGTTTTTGGGATCTGGATCCGTTATTCATTCAATGGAAACTGTTGTTGGATATTCTCCAACCAAAAGTCAGAATATGGTTCTTAT-GGGGGGNTTAACAAAACNTGNTCCAATTACCAAAANTGCNTTTTTATTAGGTACACTTTCCCTTTGTGGTATTCCACCCCTTGCNTGTTTTTGGTCTAAANNTGAAATT------------------------------------------------------------------------------------------------------------------------------------------------------------------------------------------------------------------------------------------------------------------------------------------------------------------------------------------------------------------------------------------------------------------------------------------------------------------------------------------------------------------------------------------------------------------------------------------------------------------------------------------------------------------------------------------------------------------------------------------------------------------------------------------------------------------------------------------------------------------------------------------------------------------------------------------------------------------------------------------------------------------------------------------------------------------------------------------------------------------------------------------------------------------------------------------------------------------------------------------------------------------------------------------------------------------------------------------------------------------------------
			------------------------------------------------------------------------------------------------------------------------------------------------------------------------------------------------------------------------------------------------------------------------------------------------------------------------------------------------------------------------------------------------------------------------------------------------------------------------------------------------------------------------------------------------------------------------------------------------------------------------------------------------------------------------------------------------------------------------------------------------------------------------------------------------------------------ATATTTATGCACTTGCTCATG---------ATCACGGTTT------AAATAGATCTATTTTGTTGGAAAATGAAAATGC---------------AGATTATG------ACAAGAAATTCAGCTTACTAATTGTGAAACG------------CTTAATTGCTCGAAT------GTATGAACAGAATTATTTGA------TTCTTTCTGTTAATGAT---TCTAA---------TC------AAAATCAACT------TTCTGAGCGCAACAA------GAATTGGTATTATCAAATAATATCAGAGGGATTTGCAATTATTGTGGAAATTCCATTTTCGCTACGATTAATACCTTCCCTA---------GA------------AAG------GCAA------GGGATAATCAAATCTCATAATT------TACGATCAATTCATTCAATATTTCCTTTTTTAGAGGACAAATTTGCACATTTAAATTATGTGTTAG-ATATACTAATACCCTATCCAGTCCATCTGGAAATCTTGGTTCAAATTCTTCGCTACTGGGTAAAGGATGCTTCTTCGTTGCATTTATTACGATTCTTTCTCCACGAGTATCGTAATTGGAATAGTCTTA------------------TTACTTCAA---------AGAAAGCCAG------TTCTTATTT------TT------C------------AAAAAGAAATCAAAGATTCTTCTTCTTCCTATATAATTATCATGTATGTGAATACGAATCCATCTTTGTTTTTCTCCGTAATCAATCTTCTCATTTACGATCAACATCTTCTAGAACCCTTCTTGAACGAATATATTTCTATGGAAAAATAGAACTT------CTTGTAGAAGTCTTTC------CTAA------GGCTTTTCAGGCCAATCTATGGTTGTTCAA------GGACCCTTTCATGCATTATGTTAGGTATCAGGGAAAATCCAGTCTCG------CTTCAAAAGGGACGTCCCTTTTGATGAATAAATGGAAATATTACTTTGTCAATTTCTGGCAATGTCATTTTTACCTGTGGTCTCAACCAGGAAGGATCT------ATATAAACCAATTAT------CCAATCATTCCCTCGACCTTCTGGGCTATCTTTCAAGTGTGCGGATAACCCCCTCAATGGTACGTAGTCAAATGCTAGAAAGGGCATTTCT
			AATTGATAAT--GCTATTAAGAAGTTCGATACTATTGTTCCAATTATTCCTCTGATTGGATCATTGGCTAAAGCGAAATTTTGTAACGTATTGGGGCATCCTATTAGTAAGGCGGTTTGGTCCGGTTTATCCGATTCTGATATTATTGACCGATTTGGGCGTATATGCAGAAATCTTTCTCATTATCATAGCGGATCCTCACAAAAAAAGAGCTTGTATCGAATAAAGTATATACTTCGACTTTCTTGTGCTAGAACTTTAGCTCGTAAACACAAAAGTACTGTACGGGTTTTTT------TCAAAAGA------TTAGGCTCGGAATTATTGGAAGAATTC------TTTACTGCGGAAGAACAAGTTCTTT------CCTTGACCTTCCCGGGAGCTT-CTTCTAG---TT----CGCGGAGTT---------TATATAGA------AAGCGGATTTGGTATTTGGATATTATTTGTATCAACGATT-TGG-----CCAATTA-----GGAA----TGA---------
		</sequence>
		<sequence>
			<taxon idref="Faramea_multiflora"/>
			AAGTGTTGGATTCAAGGCTGGTGTTAAAGAGTACAAATTGACTTATTATACTCCTGAATACGAAACCAAAGAGACGGATATCTTGGCAGCATTCCGAGTAACTCCTCAACCTGGAGTTCCTCCTGAAGAAGCAGGGGCCGCGGTAGCTGCCGAGTCTTCTACTGGTACATGGACAACTGTATGGACGGATGGACTTACCAGTCTTGATCGTTACAAAGGACGATGCTACAACATCGAGCCAGTTCCTGGAGAAGAGAATCAATATATTGCTTATGTAGCTTACCCCTTAGACCTTTTTGAAGAAGGTTCTGTTACTAACATGTTTACTTCCATTGTAGGTAATGTATTTGGGTTCAAAGCCCTTCGCGCTCTACGTCTGGAAGATTTGCGAATTCCCATTTCTTATATTAAAACCTTCCAAGGCCCGCCTCATGGCATTCAAGTCGAGAGAGATAAATTGAACAAGTATGGTCGTCCCCTGTTGGGATGTACTATTAAACCTAAATTAGGTTTATCTGCTAAAAACTACGGTAGAGCGGTTTATGAATGTCTTCGTGGTGGACTTGATTTTACCAAAGATGATGAAAACGTGAACTCCCAACCATTTATGCGTTGGAGAGATCGTTTCTTATTTTGTGCCGAAGCACTTTATAAAGCGCAGGCTGAAACAGGTGAAATCAAAGGGCATTACTTGAATGCTACTGCAGGTACATGCGAAG-AAATGATGAAAAGAGCTGTATTTGCTAGAGAATTGGGAGTTCCTATCGTAATGCATGATTACTTAACAGGGGGATTCACTGCAAATACTACCTTGGCTCATTATTGCCGAGATAATGGCCTACTTCTTCACATTCACCGTGCAATGCATGCAGTTATTGATAGACAGAAGAATCATGGTATGCACTTCCGCGTACTAGCTAAAGCGTTACGTATGTCTGGCGGAGATCATATTCACGCCGGTACTGTAGTAGGGAAACTTGAAGGCGAAAGAGATATCACTTTGGGCTTTGTTGATTTACTGCGCGATGATTATATTGAAAAAGATCGAAGCCGCGGTATTTATTTCACCCAAGATTGGGTCTCTCTACCAGGTGTTATTCCCGTAGCTTCGGGAGGTATTCACGTTTGGCATATGCCCGCTCTGACGGAGATCTTTGGAGATGATGCGGTACTACAGTTCGGTGGAGGGACTTTGGGACACCCTTGGGGTAATGCGCCGGGGGCTGTAGCGAATCGAGTAGCTCTAGAAGCATGCGTAAAAGCTCGGAACGAGGGGCGTGATCTTGCTGCTGAGGGTAATGAAATTATCCNCNANNCTGCTAAATNGAGTCCCGAACTAGCNGCTGCTTNCNAAGTATGGAAGGAGATCACATTTATTTTTNCTCCAATGGATACTTTGGAN-----------------------------GCTCATACCTTTCATTCCACTTTCAATTCCTATATTAATAGGGGTAGGACTTCTTCTTTT-TCCAACAGTAACAAAAAATCTTCGTCGTATGTGGTCTTTTCAGAGTGTTTTATTGTTAAGTATAGTCATGCTTTTTTCGATCAATCTATCTATTCAGCAAATAAATAGAAATTCTATATATCAATATGTCTGGTCTTGGATCATTATTAATGATTTTTCTTTAGAATTCGGCTATTTGATCGACCCACTTACTTCTATTATGTCAATATTAATCACTACTGTTGGAATTATGGTTCTTATTTATAGTGATAATTATATGGCTCATGATCAAGCGTATTTGAGATTTTTTGCTTATATGAGTTTTTTCAGTACTTCCATGTTGGGATTAGTTACTAGTTCTAATTTGATACAAATTTATATTTTTTGGGAATTGGTTGGGGTGTGTTCCTATCTATTAATAGGATTTTGGTTTACACGACCTCTTGCAGCAAATGCTTGTCAAAAAGCTTTTGTAACTAATCGTATAGGGGATTTTGGTTTATTATTAGGAATTTTAGGTTTTTTTTG
			GATAACAGGCAGTTTCGAATTTCGGGATGTATTCGAAATATTCAATAACTTGATTTTGA------ATAATGAAGTTAATTTTTTATTTGTTACTTTATGCGCTGTTCTATTATTTGCTGGTGCCATTGCTAAATCTGCACAATTTCCCCTTCATGTATGGTTACCTGATGCTATGGAGGGGCCCACCCCTATTTCCGCTCTTATACATGCTGCTACCATGGTAGCAGCGGGAATTTTTCTCGTAGCCCGGCTTCTTCCTCTTTTCATAGTTATACCTTACATAATGAATTTAATTTCGTTGGTAGGAATAATAACAGTATTATTAGGAGCTACTTTAGCTCTTGCTCAAAAAGACATTAAGAGAGGTTTAGCCTATTCAACAATGTCTCAATTGGGTTATATGATGTTAGCTCTGGGTATGGGGTCTTATCGAAGTGCTTTATTTCATTTGATTACCCATGCCTATTCCAAAGCATTATTATTTTTAGGATCCGGATCCATTATTCACTCAATGGAAACAGTTGTTGGGTATTCTCCCCATAAAAGTCAAAATATGGCTCTTAT-GGGAGGTTTAACAAAACATGTACCAATTACCAAAAGCACTTTTTTAGTAGGTACACTTTCTATTTGTGGTATTCCACCGTTGGCCTGTTTTTGGTCCAAAGATGAAATTCTTACTGATAGTTGGTTATATTCAACCATTTTCGCAATAATAGCGTTGGTTAGCGCGGGATTAACCGCATTTTATATGTTTCGTATCTATTTACTTACTTTTGAAGGGTATTTAGGTGTTCAGT------TTCAAAATTAC------AGTGGTAAACAAAAAATCCCCTACTATTCA------CTATCTCTATGGGG------------T---A---AGGGAGT------------TTCTAAAAAAATTAACAAAAA---TT------TTAGT------TTATTAAC---------------AATG------AATAATAAGG------AATGTTCTTC------TTT---------------------------TTTGAAAAAAAAGATATATCCA------ATTG------A------TGATAGTTCT---------AGAAAGGTGG------CACAGCACTTTATTACTATTGT------TCATTT------TGAGAA------TGAAAA------GTTTTATTCCTATCCTTATGAATCGGATAGTACTATGTTATTCCCTCTACTTGTGTTGGGTCTATTTACTTTGTTTGTTGGGTCTATAGGAATTCC------TTTAAGT------A---------AAGAAGGAGT------GGATTTAGATATATTATCTAAATGGTTAACTCCGTCTATAAATCTTTTGCCTCAAAAATTGAATAATTCG------ATGGATTGGTACGAATTTTTGAAAGATGCAGTTTTTTCAGTCAGTATAGCTTTTTTAGGAATATTTATAGCATCCTTTTTATATA------AACCCTCCTATTCTTCTTTACTAAATTTGG---------ATTTAATTAATTCAGTTCTGAAAATTAAAAGAGGTCCTAAGAGAATCCTT------TGGGACAAAATGATAAATGCCATATATAATTGGTCCTATAATCGTGCTTAT-ATAGATTCCTTTTATACAATTTATTTAACTGGAGGAATAAGAAAATCGGCTGAATTGA-TTCATTTTTTTGATCGACGGGTAGTTGATGGAATTACGAATGGGTTTGGTGTTATTACTT--------------------------------------------------------------------------------------------------------------GTGCGAATAGCATCTTTTACACATTTCGATGAAGCGAGGGATTCGTCCATACCATCGGTAAAGT-----TTGGAAGACCACGACTGATCTTAAAAGGGAATGAAT--CGAAAAAATAGCATGTC
			TGATTGAGGGAGAGTGT--AGAGTGTTTCATTCTTTCCGGATCAGTACAAAACAAAAAACTGG--TTCGAATTCTTGGAACGGAATAAAATAA----------AGTTGGGTTGAATGAATAAATGGACAGGGCCTTGCGGCTTCAA-------TTAATTATAGGAAGAGGCAAAGCAACGAGCTTCTGTTTTGAATTGG----AATTATTTCCTGATCTAATTAGACGTTAAAAATATATTAGTGCCTAATGCAGGAGGGTTTT---TCCTCATGAGTGGATTCGCCGTTTTTTGAATAAATCCTAACTATTCCAATTCTCCATTAT-------GAAACGGAGATATGTGTGTCAAAGAAGCAATATATTGAT------AAAGAAAGTTTTCCGAACTCAAAAGAGCGATTTGGTTGAAAAAAT------AAAAGATTTCTAATCATCTTGCTATCCCA--------AACATAGAC----------TAAAAATG------GAAAAGGCGAGGATAGATAATCTCTTGAT------AAGTTTCTAACCGCCCCCCGAGGTA-TCTATTATTACTAGAATACTTTGTTTTTGACTGTATCGCACTATGTATCATTTGAAAATTCCCCAATCTTCTACGTTTGTTTCAAATAGAATATTAATTAAATATTAAAATATT---------------ATGGAGGAAATCCAAAGAT------ATTTACAGCTTGATAGATCT-----------CAACGGCTTGGCTTTCTATTTCCACTTATTTTTCTGGAGTATATTTACGGACTTGCTCATG---------ATTATAGTTT------AAATCGATCTCGTTTATTG------GCAAATCC---------------GGGTTATG------ACAATAAATACAGTTTACTACTTGTGAAACG------------TTTAATTACTCAAAT------GTATGGACAAAATCATTTGC------TTATTTTTGCTAATGAT---TCTAA---------TA------AAAATCTATT------CTTTGGTCGCAACAA------GAATTTCTACTCCCAAACGATATCAGAAGGATTTGCATTTATTGTGGAAATTCCATTTGGTATACGATTAATACCTTCTCAA---------GA------------GGG------TAAA------AGAATAGTAAAATCTCATAATT------TACGATCAATTCATTCACTATTTACTTTCTTAGAGAACAATTTTTCACATTTTAATTCTGTGTTAG-ATATACTAATACCCCACGCTGTCCATCTGGAAA-------------------------------------------------------------------------------------------------------------------------------------------------------------------TT------C---------------------------------------------------------------------------------------------------------------------------------------------------------------------------------------------------------------------------------------------------------------------------------------------------------------------------------------------------------------------------------------------------------------------------------------------------------------------------------------------------------------------------------
			----------------------------------------------------------------------------------------------------------------------------------------------------------------------------------------------------------------------------------------------------------------------------------------------------------------------------------------------------------------------------------------------------------------------------------------------------------------------------------------------------------TGG-------------------------------------
		</sequence>
		<sequence>
			<taxon idref="Foonchewia_guangdongensis"/>
			-----------------------------------AATTAACTTATTATACTCCTGAATACGAAACCAAAGAGACTGATATCTTGGCAGCATTCCGAGTAACTCCTCAACCCGGAGTTCCACCGGAAGAAGCGGGGGCCGCGGTAGCTGCCGAGTCTTCTACTGGTACATGGACAACTGTATGGACGGATGGACTTACCAGTCTTGATCGTTACAAAGGGCGATGCTACCACATCGAGCCAGTTCCTGGAGAAGAAGATCAATTTATTGCTTATGTAGCTTACCCCTTAGACCTTTTTGAAGAAGGTTCTGTTACTAACATGTTTACTTCCATCGTAGGTAATGTATTTGGGTTCAAAGCCCTGCGCGCCCTACGTCTGGAAGATTTGCGAATTCCCATTGCTTATATTAAAACCTTCCAAGGACCGCCTCATGGCATTCAAGTCGAGAGAGATAAATTGAACAAGTATGGTCGTCCCCTGTTGGGATGTACTATTAAACCTAAACTAGGTTTATCTGCTAAAAACTACGGTAGAGCAGTTTATGAATGTCTTCGTGGTGGACTTGATTTTACCAAAGATGATGAAAACGTGAACTCCCAACCATTTATGCGTTGGAGAGATCGTTTCTTATTTTGTGCCGAAGCACTTTATAAAGCGCAGGCTGAAACAGGTGAAATCAAAGGGCATTACTTGAATGCTACTGCAGGTACATGCGAAG-AAATGATCAAAAGAGCTGTATTTGCTCGAGAATTGGGAGTTCCTATCGTAATGCATGATTACTTAACAGGGGGATTCACTGCAAATACTAGCTTGGCTCATTATTGCCGAGATAATGGCTTACTTCTTCACATTCACCGTGCAATGCATGCAGTTATTGATAGGCAGAAGAATCATGGTATGCACTTCCGCGTACTAGCTAAAGCGTTACGTATGTCTGGCGGAGATCATATTCACGCCGGTACTGTAGTAGGGAAACTTGAAGGCGAAAGAGATATCACTTTGGGCTTTGTTGATTTACTGCGTGATGATTATATTGAAAAAGATCGCTCCCGCGGTATTTATTTCACTCAAGATTGGGTCTCTCTACCGGGTGTTTTGCCCGTGGCTTCAGGAGGTATTCACGTTTGGCATATGCCTGCTCTGACGGAGATTTTTGGAGATGATTCGGTACTACAGTTCGGTGGAGGAACTTTGGGACACCCTTGGGGTAATGCGCCAGGTGCTGTAGCGAATCGAGTAGCTCTAGAAGCATGCGTAAAAGCTCGGAACGAGGGG?????????????????????????????????????????????????????????????????????????????????????????????????????????????????????????????????------------------------TGGATCATACCTTTGATTCCACTTTCA-TTCCTATATTAATAGGGGTGGGACTTCTTCTTTT-TCCAACGGCAACAAAAAATCTTCGTCGTATGTGGTCTTTTCAAAGTGTTTTATTGTTAAGTATAGTCATGCTTTTTTCAATCAATCTATCTATTCAGCAAATAAATAGAAATTCTATCTATCAATATGTCTGGTCTTGGGTCATTATTAATGATTTTTCTTTAGAATTCGGCTATTTGATCGATCCACTTACTTCTATTATGGCAATATTAATCACTACTGTTGGAATTATGGTTCTTATTTATAGTGATAATTATATGGCTCATGATCAAGCGTATTTGAGGTTTTTTGCTTATATGAGTTTTTTCAGTACTTCCATGTTGGGATTAGTTACTAGTTCTAATTTGATACAAATTTATATTTTTTGGGAATTGGTTGGGGTGTCTTCCTATCTATTAATAGGATTTTGGTTTACACGACCTCTTGCAGCAAATGCTTGCCAAAAAGCTTTTGTAACTAATCGTATAGGGGATTTTGGTTTATTATTAGGAATTTTGGGTTTTTTTTG
[truncated: 2,087,854 more chars]
